# Supplementary material for: Comparative genomic and methylome analysis of non-virulent D74 and virulent Nagasaki Haemophilus parasuis isolates
Source: PLoS One. 2018 Nov 1;13(11):e0205700. doi: 10.1371/journal.pone.0205700 (PMC6211672; doi:10.1371/journal.pone.0205700)
Supplement: S2 Table — (XLSX) [file pone.0205700.s002.xlsx]

## Sheet: S2 Table Nagasaki CDS List
Nagasaki locus_tag	Nagasaki Name	Nagasaki product	Function (RAST defined)	Hit	D74 locus_tag	D74 Name	D74 product	Local percent identity (RAST defined)	Predicted virulence-associated group
A2U21_00005	dnaA	chromosomal replication initiation protein DnaA	Chromosomal replication initiator protein DnaA	bi	A2U20_00005	dnaA	chromosomal replication initiation protein DnaA	99.55
A2U21_00010	dnaN	DNA polymerase beta subunit	DNA polymerase III beta subunit (EC 2.7.7.7)	bi	A2U20_00010	dnaN	DNA polymerase III subunit beta	99.73
A2U21_00015	membrane protein CDS	membrane protein	Integral membrane protein YggT, involved in response to extracytoplasmic stress (osmotic shock)	bi	A2U20_00015	membrane protein CDS	integral membrane protein	96.05
A2U21_00020	yggU	YggU family protein	COG1872	bi	A2U20_00020	YggU family protein CDS	YggU family protein	100
A2U21_00025	ypjD	ABC transporter permease	Glutamate synthase [NADPH] small chain (EC 1.4.1.13)	bi	A2U20_00025	ypjD	ABC transporter permease_Inner membrane protein YpjD	99.61
A2U21_00030	corC	magnesium/cobalt efflux protein	Magnesium and cobalt efflux protein CorC	bi	A2U20_00030	corC	magnesium/cobalt efflux protein	97.69
A2U21_00040	ffh	signal recognition particle GTPase	Signal recognition particle, subunit Ffh SRP54 (TC 3.A.5.1.1)	bi	A2U20_11390	ffh	signal recognition particle protein	99.57
A2U21_00045	mioC	FMN-binding protein MioC	Flavoprotein MioC	bi	A2U20_11370	mioC	FMN-binding protein MioC	98.64
A2U21_00050	hypothetical protein CDS	hypothetical protein	hypothetical protein	-				0
A2U21_00055	vtaA_N1	hypothetical protein	Phage tail fiber protein	-				0
A2U21_00060	cysE	serine O-acetyltransferase	Serine acetyltransferase (EC 2.3.1.30)	bi	A2U20_11365	cysE	serine O-acetyltransferase	98.88
A2U21_00065	gpsA	glycerol-3-phosphate dehydrogenase	Glycerol-3-phosphate dehydrogenase [NAD(P)+] (EC 1.1.1.94)	bi	A2U20_11360	gpsA	glycerol-3-phosphate dehydrogenase	99.11
A2U21_00070	arcA	two-component system response regulator ArcA	Aerobic respiration control protein arcA	bi	A2U20_11355	arcA	two-component system response regulator ArcA	95.8
A2U21_00075	cdd	cytidine deaminase	Cytidine deaminase (EC 3.5.4.5)	bi	A2U20_11350	cdd	cytidine deaminase	98.65
A2U21_00080	folB	dihydroneopterin aldolase	Dihydroneopterin aldolase (EC 4.1.2.25)	bi	A2U20_11345	folB	dihydroneopterin aldolase	98.26
A2U21_00085	plsY	acyl-phosphate--glycerol-3-phosphate O-acyltransferase	Acyl-phosphate:glycerol-3-phosphate O-acyltransferase PlsY	bi	A2U20_11340	plsY	acyl-phosphate--glycerol-3-phosphate O-acyltransferase	98.52
A2U21_00090	rsmG	16S rRNA (guanine(527)-N(7))-methyltransferase RsmG	rRNA small subunit 7-methylguanosine (m7G) methyltransferase GidB	bi	A2U20_11335	rsmG	16S rRNA (guanine(527)-N(7))-methyltransferase RsmG	99.01
A2U21_00095	hsdM	SAM-dependent methyltransferase_Type I restriction enzyme EcoKI M protein	Type I restriction-modification system, DNA-methyltransferase subunit M (EC 2.1.1.72)	bi	A2U20_11330	hsdM3	SAM-dependent DNA methyltransferase	98.64
A2U21_00100	hypothetical protein CDS	hypothetical protein	hypothetical protein	-				0
A2U21_00105	hypothetical protein CDS	hypothetical protein	hypothetical protein	-				0
A2U21_00110	hsdR	Type I restriction-modification system endonuclease	Type I restriction-modification system, restriction subunit R (EC 3.1.21.3)	bi	A2U20_11320	hsdR5	Type-1 restriction-modification system endonuclease	99.2
A2U21_00115	hsdS	Type-1 restriction enzyme EcoKI specificity protein	Type I restriction-modification system, specificity subunit S (EC 3.1.21.3)	bi	A2U20_11315	hsdS3	Type-1 restriction enzyme EcoKI specificity protein	98.74
A2U21_00120	gidA	tRNA uridine 5-carboxymethylaminomethyl modification enzyme GidA	tRNA uridine 5-carboxymethylaminomethyl modification enzyme GidA	bi	A2U20_11310	gidA	tRNA uridine 5-carboxymethylaminomethyl modification enzyme GidA	99.52
A2U21_00125	glcR	DeoR family transcriptional regulator	L-fucose operon activator	bi	A2U20_11305	glcR	DeoR family transcriptional regulator	98.39
A2U21_00130	phnD	Phosphonate ABC transporter phosphate-binding periplasmic component	Phosphonate ABC transporter phosphate-binding periplasmic component (TC 3.A.1.9.1)	bi	A2U20_11300	phnD2	Phosphonate ABC transporter phosphate-binding periplasmic component	98.17
A2U21_00135	putative lipoprotein CDS	DUF4810 domain-containing protein	FIG00697877: hypothetical protein	bi	A2U20_11295	putative lipoprotein CDS	lipoprotein_DUF4810 domain-containing protein	100
A2U21_00140	csgG	putative lipoprotein	Probable lipoprotein	bi	A2U20_11290	csgG	Putative lipoprotein	96.88
A2U21_00145	fucI	L-fucose isomerase	L-fucose isomerase (EC 5.3.1.25)	bi	A2U20_11285	fucI	L-fucose isomerase	99.83
A2U21_00150	fucK	L-fuculokinase	L-fuculokinase (EC 2.7.1.51)	bi	A2U20_11280	fucK	L-fuculokinase	97.06
A2U21_00155	fucU	fucose isomerase	L-fucose mutarotase	bi	A2U20_11275	fucU	fucose isomerase	99.32
A2U21_00160	fucA	L-fuculose phosphate aldolase	L-fuculose phosphate aldolase (EC 4.1.2.17)	bi	A2U20_11270	fucA4	L-fuculose phosphate aldolase	99.54
A2U21_00165	hesB	Fe-S cluster assembly protein HesB	Predicted transcriptional regulator of the myo-inositol catabolic operon	bi	A2U20_11265	hesB	Fe-S cluster assembly protein HesB	100
A2U21_00170	iolC	5-dehydro-2-deoxygluconokinase	5-keto-2-deoxygluconokinase (EC 2.7.1.92) / uncharacterized domain	bi	A2U20_11260	iolC	5-dehydro-2-deoxygluconokinase	99.84
A2U21_00175	iolD	3D-(3,5/4)-trihydroxycyclohexane-1,2-dione acylhydrolase (decyclizing)	Epi-inositol hydrolase (EC 3.7.1.-)	bi	A2U20_11255	iolD	3D-(3,5/4)-trihydroxycyclohexane-1,2-dione acylhydrolase (decyclizing)	99.22
A2U21_00180	iolE	myo-inosose-2 dehydratase	Inosose dehydratase (EC 4.2.1.44)	bi	A2U20_11250	iolE	myo-inosose-2 dehydratase	100
A2U21_00185	idhA	inositol 2-dehydrogenase	Myo-inositol 2-dehydrogenase 1 (EC 1.1.1.18)	bi	A2U20_11245	idhA	inositol 2-dehydrogenase	99.7
A2U21_00190	frwC	PTS fructose transporter subunit IIC	PTS system, cellobiose-specific IIC component (EC 2.7.1.69)	bi	A2U20_11240	frwC	PTS fructose transporter subunit IIC	99.33
A2U21_00195	fucA2	alpha-L-fucosidase	Alpha-L-fucosidase (EC 3.2.1.51)	bi	A2U20_11235	fucA3	alpha-L-fucosidase	100
A2U21_00200	yjhC	myo-inositol 2-dehydrogenase	Myo-inositol 2-dehydrogenase 2 (EC 1.1.1.18)	bi	A2U20_11230	yjhC	myo-inositol 2-dehydrogenase	99.47
A2U21_00205	yphD	Inositol transport system permease protein	Inositol transport system permease protein	bi	A2U20_11225	yphD	Inositol transport system permease protein	99.69
A2U21_00210	yphE	Inositol transport system ATP-binding protein	Inositol transport system ATP-binding protein	bi	A2U20_11220	yphE	Inositol transport system ATP-binding protein	99.8
A2U21_00215	yphF	Inositol transport system sugar-binding protein	Inositol transport system sugar-binding protein	bi	A2U20_11215	yphF	Inositol transport system sugar-binding protein	98.39
A2U21_00220	iolA	methylmalonate-semialdehyde dehydrogenase (acylating)	Methylmalonate-semialdehyde dehydrogenase [inositol] (EC 1.2.1.27)	bi	A2U20_11210	iolA	methylmalonate-semialdehyde dehydrogenase (acylating)	99.8
A2U21_00225	iolB	5-deoxy-glucuronate isomerase	5-deoxy-glucuronate isomerase (EC 5.3.1.-)	bi	A2U20_11205	iolB	5-deoxy-glucuronate isomerase	99.63
A2U21_00230	lsrA	hypothetical protein	Ribose ABC transport system, ATP-binding protein RbsA (TC 3.A.1.2.1)	-				0
A2U21_00235	tusB	hypothetical protein	tRNA 5-methylaminomethyl-2-thiouridine synthase TusB	bi	A2U20_11195	tusB	protein involved in oxidation of intracellular sulfur	98.85
A2U21_00240	tusC	sulfurtransferase TusC	tRNA 5-methylaminomethyl-2-thiouridine synthase TusC	bi	A2U20_11190	tusC	sulfurtransferase TusC	99.19
A2U21_00245	tusD	sulfurtransferase TusD	tRNA 5-methylaminomethyl-2-thiouridine synthase TusD	bi	A2U20_11185	tusD	sulfurtransferase TusD	97.44
A2U21_00250	dauR	hypothetical protein	YheO-like PAS domain	bi	A2U20_11180	dauR	Transcriptional regulator DauR_ protein involved in signaling based on the presence of this PAS domain protein	99.08
A2U21_00255	ppiA	peptidylprolyl isomerase	FKBP-type peptidyl-prolyl cis-trans isomerase FkpA precursor (EC 5.2.1.8)	bi	A2U20_11175	ppiA2	peptidylprolyl isomerase	97.9
A2U21_00260	slyX	SlyX protein	Protein SlyX	bi	A2U20_11170	slyX	SlyX protein	98.65
A2U21_00265	resA	thiol disulfide oxidoreductase	Thiol-disulfide isomerase and thioredoxins	bi	A2U20_11165	resA2	Thiol-disulfide oxidoreductase ResA	99.1
A2U21_00270	mtnN	5'-methylthioadenosine/S-adenosylhomocysteine nucleosidase	5'-methylthioadenosine nucleosidase (EC 3.2.2.16) / S-adenosylhomocysteine nucleosidase (EC 3.2.2.9)	bi	A2U20_11160	mtnN	5'-methylthioadenosine/S-adenosylhomocysteine nucleosidase	99.13
A2U21_00275	rimO	ribosomal protein S12 methylthiotransferase	Ribosomal protein S12p Asp88 (E. coli) methylthiotransferase	bi	A2U20_11155	rimO	ribosomal protein S12 methylthiotransferase	99.77
A2U21_00280	glyQ	glycine--tRNA ligase subunit alpha	Glycyl-tRNA synthetase alpha chain (EC 6.1.1.14)	bi	A2U20_11150	glyQ2	glycine--tRNA ligase subunit alpha	99.67
A2U21_00285	hypothetical protein CDS	hypothetical protein	Glutaredoxin-related protein	bi	A2U20_11145	hypothetical protein CDS	hypothetical protein	84.15
A2U21_00290	hypothetical protein CDS	hypothetical protein	FIG00698059: hypothetical protein	-				0
A2U21_00295	hypothetical protein CDS	hypothetical protein	FIG074102: hypothetical protein	bi	A2U20_01875	hypothetical protein CDS	hypothetical protein	38.94
A2U21_00300	hypothetical protein CDS	hypothetical protein	hypothetical protein	-				0
A2U21_00305	glyS	glycine--tRNA ligase subunit beta	Glycyl-tRNA synthetase beta chain (EC 6.1.1.14)	bi	A2U20_11130	glyS	glycine--tRNA ligase subunit beta	98.84
A2U21_00310	bioA	adenosylmethionine--8-amino-7-oxononanoate transaminase	Adenosylmethionine-8-amino-7-oxononanoate aminotransferase (EC 2.6.1.62)	bi	A2U20_11125	bioA	adenosylmethionine--8-amino-7-oxononanoate transaminase	97.9
A2U21_00315	bioF	8-amino-7-oxononanoate synthase	8-amino-7-oxononanoate synthase (EC 2.3.1.47)	bi	A2U20_11120	bioF	8-amino-7-oxononanoate synthase	100
A2U21_00320	bioD	hypothetical protein	Biotin synthesis protein BioG	bi	A2U20_11115	bioD3	dithiobiotin synthetase	94.12
A2U21_00325	bioC	malonyl-[acyl-carrier protein] O-methyltransferase BioC	Biotin synthesis protein BioC	bi	A2U20_11110	bioC	malonyl-[acyl-carrier protein] O-methyltransferase BioC	98.83
A2U21_00330	bioD	dethiobiotin synthase	Dethiobiotin synthetase (EC 6.3.3.3)	bi	A2U20_11105	bioD2	ATP-dependent dethiobiotin synthetase BioD	99.07
A2U21_00335	dsbC	dithiol-disulfide isomerase	hypothetical protein	bi	A2U20_11100	dsbC2	dithiol-disulfide isomerase	100
A2U21_00340	xerC	tyrosine recombinase XerC	Tyrosine recombinase XerC	bi	A2U20_11095	xerC3	tyrosine recombinase XerC	100
A2U21_00345	rpoH	RNA polymerase factor sigma-32	RNA polymerase sigma factor RpoH	bi	A2U20_11090	rpoH	RNA polymerase factor sigma-32	99.68
A2U21_00350	transposase	transposase	Mobile element protein	-				0
A2U21_00355	hypothetical protein CDS	hypothetical protein	Mobile element protein	-				0
A2U21_00360	vtaA_N2	hypothetical protein	Phage tail fiber protein	uni	A2U20_04585	vtaA_D1	hypothetical protein	49.73
A2U21_00365	hmuV	heme ABC transporter ATP-binding protein	ABC-type hemin transport system, ATPase component	bi	A2U20_11070	hmuV	Hemin import ATP-binding protein HmuV	94.27
A2U21_00370	hmuU	iron ABC transporter	Hemin ABC transporter, permease protein	bi	A2U20_11065	hmuU	Hemin transport system permease protein HmuU	99.39
A2U21_00375	hmuT	hemin ABC transporter substrate-binding protein	Periplasmic hemin-binding protein	bi	A2U20_11060	hmuT	hemin ABC transporter substrate-binding protein	100
A2U21_00380	dprA	DNA protecting protein DprA	Rossmann fold nucleotide-binding protein Smf possibly involved in DNA uptake	bi	A2U20_11055	dprA	DNA protecting protein DprA	97.6
A2U21_00385	ant	antirepressor	Prophage antirepressor	uni	A2U20_04975	ant	antirepressor	53.6
A2U21_00390	def	peptide deformylase	Peptide deformylase (EC 3.5.1.88)	bi	A2U20_11050	def	peptide deformylase	100
A2U21_00395	hldD	ADP-glyceromanno-heptose 6-epimerase	ADP-L-glycero-D-manno-heptose-6-epimerase (EC 5.1.3.20)	bi	A2U20_11045	hldD	ADP-glyceromanno-heptose 6-epimerase	100
A2U21_00400	hypothetical protein CDS	hypothetical protein	hypothetical protein	bi	A2U20_11040	hypothetical protein CDS	hypothetical protein	84.04
A2U21_00410	selA	L-seryl-tRNA(Sec) selenium transferase	L-seryl-tRNA(Sec) selenium transferase (EC 2.9.1.1)	bi	A2U20_11030	selA2	selenocysteine synthase	96.95
A2U21_00415	selB	selenocysteine-specific translation elongation factor	Selenocysteine-specific translation elongation factor	bi	A2U20_11015	selB	selenocysteine-specific translation elongation factor	97.24
A2U21_00420	transcriptional regulator CDS	transcriptional regulator	transcriptional regulator, MerR family	bi	A2U20_07425	XRE family transcriptional regulator CDS	XRE family transcriptional regulator	38.46
A2U21_00425	rpoB	DNA-directed RNA polymerase subunit beta	DNA-directed RNA polymerase beta subunit (EC 2.7.7.6)	bi	A2U20_11010	rpoB	DNA-directed RNA polymerase subunit beta	97.02
A2U21_00430	rpoC	DNA-directed RNA polymerase subunit beta'	DNA-directed RNA polymerase beta' subunit (EC 2.7.7.6)	bi	A2U20_11005	rpoC	DNA-directed RNA polymerase subunit beta'	94.95
A2U21_00435	recF	DNA replication/repair protein RecF	DNA recombination and repair protein RecF	bi	A2U20_11000	recF2	DNA replication/repair protein RecF	100
A2U21_00440	hypothetical protein CDS	hypothetical protein	FIG002060: uncharacterized protein YggL	bi	A2U20_10995	hypothetical protein CDS	hypothetical protein	99.13
A2U21_00445	trmB	tRNA (guanosine(46)-N7)-methyltransferase TrmB	tRNA (guanine46-N7-)-methyltransferase (EC 2.1.1.33)	bi	A2U20_10990	trmB	tRNA (guanosine(46)-N7)-methyltransferase TrmB	98.8
A2U21_00450	fabH	3-oxoacyl-ACP synthase	3-oxoacyl-[acyl-carrier-protein] synthase, KASIII (EC 2.3.1.41)	bi	A2U20_10985	fabH	3-oxoacyl-ACP synthase	97.78
A2U21_00455	rep	ATP-dependent DNA helicase Rep	ATP-dependent DNA helicase Rep	bi	A2U20_10980	rep	ATP-dependent DNA helicase Rep	99.11
A2U21_00460	hypothetical protein CDS	hypothetical protein	FIG00904252: hypothetical protein	bi	A2U20_10975	hypothetical protein CDS	hypothetical protein	99.28
A2U21_00465	hypothetical protein CDS	putative hemagglutinin/hemolysin-related protein	putative hemagglutinin/hemolysin-related protein	-				0	Hemolysin
A2U21_00470	prtB	Serralysin B, hemolysin-type calcium-binding region	Hemolysin-type calcium-binding region	bi	A2U20_10970	prtB2	Serralysin B, hemolysin-type calcium-binding region	60.35	Hemolysin
A2U21_00500	dld	D-lactate dehydrogenase	D-Lactate dehydrogenase (EC 1.1.2.5)	bi	A2U20_10240	ldhA3	D-lactate dehydrogenase	99.11
A2U21_00505	transposase	transposase	Mobile element protein	uni	A2U20_03320	transposase CDS	transposase	90
A2U21_00515	ftsX	cell division protein FtsX	Cell division protein FtsX	bi	A2U20_00865	ftsX	cell division protein FtsX	99.03
A2U21_00520	ftsE	cell division ATP-binding protein FtsE	Cell division transporter, ATP-binding protein FtsE (TC 3.A.5.1.1)	bi	A2U20_00870	ftsE	cell division ATP-binding protein FtsE	99.54
A2U21_00525	ftsY	signal recognition particle-docking protein FtsY	Signal recognition particle receptor protein FtsY (=alpha subunit) (TC 3.A.5.1.1)	bi	A2U20_00875	ftsY	signal recognition particle-docking protein FtsY	91.65
A2U21_00530	rsmD	16S rRNA (guanine(966)-N(2))-methyltransferase RsmD	16S rRNA (guanine(966)-N(2))-methyltransferase (EC 2.1.1.171) ## SSU rRNA m(2)G966	bi	A2U20_00880	rsmD	16S rRNA (guanine(966)-N(2))-methyltransferase RsmD	98.97
A2U21_00535	dsbA2	disulfide bond formation protein DsbA	FIG00698863: hypothetical protein	bi	A2U20_10550	dsbA3	disulfide bond formation protein DsbA	84.85
A2U21_00540	hypothetical protein CDS	hypothetical protein	Possible membrane protein	-				0
A2U21_00550	hypothetical protein CDS	hypothetical protein	hypothetical protein	-				0
A2U21_00555	yidZ	predicted HTH-type transcriptional regulator YidZ	Chromosome initiation inhibitor	-				0
A2U21_00565	hipA	Serine/threonine-protein kinase toxin HipA	HipA protein	bi	A2U20_10565	hipA2	Serine/threonine-protein kinase toxin HipA	98.17	Toxin
A2U21_00570	hipB	transcriptional regulator	HipB protein	bi	A2U20_10570	hipB	transcriptional regulator	98.73
A2U21_00575	estA	esterase	putative alpha-dextrin endo-1, 6-alpha-glucosidase	bi	A2U20_10575	estA2	esterase	99.27
A2U21_00580	tldD	protein TldD	TldD protein, part of TldE/TldD proteolytic complex	bi	A2U20_10580	tldD	protein TldD	98.75
A2U21_00585	secE	preprotein translocase subunit SecE	Preprotein translocase subunit SecE (TC 3.A.5.1.1)	bi	A2U20_10585	secE	preprotein translocase subunit SecE	98.53
A2U21_00590	nusG	transcription termination/antitermination protein NusG	Transcription antitermination protein NusG	bi	A2U20_10590	nusG	transcription termination/antitermination protein NusG	99.48
A2U21_00600	lyx	carbohydrate kinase	L-xylulokinase (EC 2.7.1.53) @ 3-keto-L-gulonate kinase	bi	A2U20_00275	lyx	carbohydrate kinase_L-xylulose/3-keto-L-gulonate kinase	98.76
A2U21_00605	yiaO	hypothetical protein	2,3-diketo-L-gulonate-binding periplasmic protein yiaO precursor	bi	A2U20_00270	yiaO	2,3-diketo-L-gulonate-binding periplasmic protein YiaO	99.39
A2U21_00610	siaM	C4-dicarboxylate ABC transporter permease	2,3-diketo-L-gulonate TRAP transporter large permease protein yiaN	bi	A2U20_00265	siaM	putative sialic acid TRAP transporter large permease protein SiaM	99.3
A2U21_00615	yiaM	C4-dicarboxylate ABC transporter permease	2,3-diketo-L-gulonate TRAP transporter small permease protein yiaM	bi	A2U20_00260	yiaM	2,3-diketo-L-gulonate TRAP transporter small permease protein YiaM_C4-dicarboxylate ABC transporter permease	100
A2U21_00620	ebgC	EbgC protein_Toxin-antitoxin biofilm protein TabA	probable beta-D-galactosidase	bi	A2U20_00255	ebgC	EbgC protein_Toxin-antitoxin biofilm protein TabA	98.71	Toxin
A2U21_00625	dlgD	3-dehydro-L-gulonate 2-dehydrogenase	3-dehydro-L-gulonate 2-dehydrogenase (EC 1.1.1.130)	bi	A2U20_00230	dlgD	3-dehydro-L-gulonate 2-dehydrogenase	99.7
A2U21_00630	yiaJ	transcriptional regulator	Transcriptional regulator, IclR family	bi	A2U20_00225	yiaJ	transcriptional regulator	98.85
A2U21_00635	mobB	bifunctional molybdenum cofactor guanylyltransferase MobA/molybdopterin-guanine dinucleotide biosynthesis adaptor protein MobB	Molybdopterin-guanine dinucleotide biosynthesis protein MobA / Molybdopterin-guanine dinucleotide biosynthesis protein MobB	bi	A2U20_00220	mobB	bifunctional molybdenum cofactor guanylyltransferase MobA/molybdopterin-guanine dinucleotide biosynthesis adaptor protein MobB	99.19
A2U21_00640	hypothetical protein CDS	hypothetical protein	Protein yihD	bi	A2U20_00215	hypothetical protein CDS	hypothetical protein	97.75
A2U21_00645	dsbA3	thiol:disulfide interchange protein	Periplasmic thiol:disulfide interchange protein DsbA	bi	A2U20_00210	dsbA	thiol:disulfide interchange protein	100
A2U21_00650	resA2	Thiol-disulfide oxidoreductase ResA	thioredoxin-like protein	bi	A2U20_00205	resA	Thiol-disulfide oxidoreductase ResA	99.42
A2U21_00655	fabR	DNA-binding transcriptional regulator FabR	Unsaturated fatty acid biosythesis repressor FabR, TetR family	bi	A2U20_00200	fabR	DNA-binding transcriptional regulator FabR	100
A2U21_00660	oxyR	DNA-binding transcriptional regulator OxyR	Hydrogen peroxide-inducible genes activator	bi	A2U20_00195	oxyR	DNA-binding transcriptional regulator OxyR	98.99
A2U21_00665	membrane protein CDS	membrane protein	Predicted permeases	bi	A2U20_00190	membrane protein CDS	membrane protein	98.13
A2U21_00670	yidK	solute:sodium symporter family transporter	Sodium-Choline Symporter	bi	A2U20_00185	yidK	solute:sodium symporter family transporter	97.34
A2U21_00675	atsA	arylsulfatase	Choline-sulfatase (EC 3.1.6.6)	bi	A2U20_00180	atsA	arylsulfatase	99.79
A2U21_00680	rpe	ribulose-phosphate 3-epimerase	Ribulose-phosphate 3-epimerase (EC 5.1.3.1)	bi	A2U20_00175	rpe	ribulose-phosphate 3-epimerase	100
A2U21_00685	rpmE	50S ribosomal protein L31	LSU ribosomal protein L31p @ LSU ribosomal protein L31p, zinc-independent	bi	A2U20_00170	rpmE	50S ribosomal protein L31	100
A2U21_00690	rpmJ	50S ribosomal protein L36	LSU ribosomal protein L36p	bi	A2U20_00165	rpmJ	50S ribosomal protein L36	97.56
A2U21_00695	napF	ferredoxin-type protein NapF	Ferredoxin-type protein NapF (periplasmic nitrate reductase)	bi	A2U20_00160	napF	ferredoxin-type protein NapF	100
A2U21_00700	redA	reductase	periplasmic diheme c-type cytochrome, NapB	bi	A2U20_00155	redA	reductase	100
A2U21_00705	napA	nitrate reductase catalytic subunit	Periplasmic nitrate reductase precursor (EC 1.7.99.4)	bi	A2U20_00150	napA	nitrate reductase catalytic subunit	99.88
A2U21_00710	napG	ferredoxin-type protein NapG	Ferredoxin-type protein NapG (periplasmic nitrate reductase)	bi	A2U20_00145	napG	ferredoxin-type protein NapG	99.21
A2U21_00715	napH	quinol dehydrogenase ferredoxin subunit NapH	Polyferredoxin NapH (periplasmic nitrate reductase)	bi	A2U20_00140	napH	quinol dehydrogenase ferredoxin subunit NapH	99.31
A2U21_00720	napB	nitrate reductase	Nitrate reductase cytochrome c550-type subunit	bi	A2U20_00135	napB	Periplasmic nitrate reductase, electron transfersubunit	98.59
A2U21_00725	napC	cytochrome C	Cytochrome c-type protein NapC	bi	A2U20_00130	napC	Cytochrome c-type protein NapC	100
A2U21_00730	mazG	nucleoside triphosphate pyrophosphohydrolase	MazG related NTP pyrophosphohydrolase	bi	A2U20_00110	mazG	nucleoside triphosphate pyrophosphohydrolase	98.11
A2U21_00735	ldc	predicted lysine decarboxylase	Lysine decarboxylase family	bi	A2U20_00105	ldc	lysine decarboxylase	97.85
A2U21_00750	araD	L-ribulose-5-phosphate 4-epimerase	L-ribulose-5-phosphate 4-epimerase (EC 5.1.3.4)	bi	A2U20_10760	araD	L-ribulose-5-phosphate 4-epimerase	100
A2U21_00755	ulaE	xylulose 5-phosphate 3-epimerase	L-xylulose 5-phosphate 3-epimerase (EC 5.1.3.-)	bi	A2U20_10765	ulaE	xylulose 5-phosphate 3-epimerase	97.9
A2U21_00760	ulaR	transcriptional regulator	Ascorbate utilization transcriptional regulator UlaR, HTH-type	bi	A2U20_10770	ulaR	transcriptional regulator	100
A2U21_00765	ulaG	L-ascorbate 6-phosphate lactonase	Probable L-ascorbate-6-phosphate lactonase UlaG (EC 3.1.1.-) (L-ascorbate utilization protein G)	bi	A2U20_10775	ulaG	L-ascorbate 6-phosphate lactonase	99.72
A2U21_00770	ulaA	PTS ascorbate-specific subunit IIBC	Ascorbate-specific PTS system, EIIC component	bi	A2U20_10780	ulaA	PTS ascorbate-specific subunit IIBC	99
A2U21_00775	ulaC	PTS ascorbate-specific transporter subunit IIA	Ascorbate-specific PTS system, EIIA component (EC 2.7.1.-)	bi	A2U20_10785	ulaC	PTS ascorbate-specific transporter subunit IIA	97.44
A2U21_00780	ulaD	3-keto-L-gulonate-6-phosphate decarboxylase	3-keto-L-gulonate 6-phosphate decarboxylase	bi	A2U20_10790	ulaD	3-keto-L-gulonate-6-phosphate decarboxylase	99.56
A2U21_00785	hypothetical protein CDS	hypothetical protein	hypothetical protein	-				0
A2U21_00790	aroQ	type II 3-dehydroquinate dehydratase	3-dehydroquinate dehydratase II (EC 4.2.1.10)	bi	A2U20_10795	aroQ2	type II 3-dehydroquinate dehydratase	97.28
A2U21_00795	yhaH	DUF805 domain-containing protein	Integral membrane protein	bi	A2U20_10800	yhaH	Inner membrane protein YhaH	94.3
A2U21_00800	hypothetical protein CDS	hypothetical protein	FIG00697443: hypothetical protein	bi	A2U20_00750	hypothetical protein CDS	hypothetical protein	96.33
A2U21_00805	hypothetical protein CDS	hypothetical protein	hypothetical protein	-				0
A2U21_00810	trmE	tRNA uridine-5-carboxymethylaminomethyl(34) synthesis GTPase MnmE	GTPase and tRNA-U34 5-formylation enzyme TrmE	bi	A2U20_00755	trmE	GTPase and tRNA-U34 5-formylation enzyme TrmE	99.56
A2U21_00815	ybbO	Putative NAD(P)-dependent oxidoreductase YbbO	Putative NAD(P)-dependent oxidoreductase EC-YbbO	bi	A2U20_00760	ybbO	Putative NAD(P)-dependent oxidoreductase YbbO	99.27
A2U21_00820	dsbD	protein-disulfide reductase DsbD	Cytochrome c-type biogenesis protein DsbD, protein-disulfide reductase (EC 1.8.1.8)	bi	A2U20_00765	dsbD	protein-disulfide reductase DsbD	97.91
A2U21_00825	wecC	UDP-N-acetyl-D-mannosamine dehydrogenase	UDP-N-acetyl-D-mannosamine dehydrogenase (EC 1.1.1.-)	bi	A2U20_00770	wecC	UDP-N-acetyl-D-mannosamine dehydrogenase	99.03
A2U21_00830	wecB	UDP-N-acetylglucosamine 2-epimerase	UDP-N-acetylglucosamine 2-epimerase (EC 5.1.3.14)	bi	A2U20_00775	wecB	UDP-N-acetylglucosamine 2-epimerase	95.8
A2U21_00835	wzzE	putative ECA polysaccharide chain length modulation protein	FIG00696530: hypothetical protein	bi	A2U20_00780	wzzE	putative ECA polysaccharide chain length modulation protein	100
A2U21_00840	wecA	undecaprenyl-phosphate alpha-N-acetylglucosaminyl 1-phosphate transferase	Undecaprenyl-phosphate N-acetylglucosaminyl 1-phosphate transferase (EC 2.7.8.-)	bi	A2U20_00785	wecA	undecaprenyl-phosphate alpha-N-acetylglucosaminyl 1-phosphate transferase	95.2
A2U21_00845	hemL	glutamate-1-semialdehyde-2,1-aminomutase	Glutamate-1-semialdehyde aminotransferase (EC 5.4.3.8)	bi	A2U20_00790	hemL	glutamate-1-semialdehyde-2,1-aminomutase	99.06
A2U21_00850	fic	cell filamentation protein Fic	FIG00697677: hypothetical protein	bi	A2U20_00795	fic	cell filamentation protein Fic	98.2
A2U21_00855	bcgIB	Restriction enzyme BgcI subunit beta	Restriction enzyme BgcI subunit beta (EC 3.1.21.-) (S.BcgI)	bi	A2U20_00800	bcgIB	restriction endonuclease	62.42
A2U21_00860	bcgIB2	Restriction enzyme BgcI subunit beta	restriction enzyme, beta subunit	bi	A2U20_00580	bcgIB	Restriction enzyme BcgI beta subunit	97.03
A2U21_00865	bcgIA	Restriction enzyme BgcI subunit alpha	restriction enzyme, alpha subunit	bi	A2U20_00575	bcgIA	Restriction enzyme BgcI subunit alpha	96.7
A2U21_00870	ATPase CDS	ATPase	Predicted ATPase (AAA+ superfamily)	bi	A2U20_10540	ATPase CDS	ATPase	85.42
A2U21_00875	hpr	MarR family transcriptional regulator	Transcriptional regulator, MarR family	bi	A2U20_00570	hpr	HTH-type transcriptional regulator Hpr	84.93
A2U21_00885	ygfZ	tRNA-modifying protein YgfZ	Folate-dependent protein for Fe/S cluster synthesis/repair in oxidative stress	bi	A2U20_10440	ygfZ	tRNA-modifying protein YgfZ	97.97
A2U21_00890	rnhB	ribonuclease HII	Ribonuclease HII (EC 3.1.26.4)	bi	A2U20_10435	rnhB	ribonuclease HII	98.97
A2U21_00895	pqiA	paraquat-inducible protein A, PqiA	Paraquat-inducible protein A	bi	A2U20_10430	pqiA	paraquat-inducible protein A, PqiA	99.76
A2U21_00900	rraA	ribonuclease E activity regulator RraA	Ribonuclease E inhibitor RraA	bi	A2U20_10425	rraA	ribonuclease E activity regulator RraA	99.4
A2U21_00905	vtaA_N3	hypothetical protein	Phage tail fiber protein	-				0
A2U21_00910	nlpD	Murein hydrolase activator NlpD	Lipoprotein NlpD	bi	A2U20_09960	nlpD	Murein hydrolase activator NlpD	96.73
A2U21_00915	lppA	lipoprotein	lipoprotein	bi	A2U20_09965	lppA2	lipoprotein	98.82
A2U21_00920	lppB	lipoprotein B	FIG139438: lipoprotein B	bi	A2U20_09970	lppB	lipoprotein B	83.59
A2U21_00925	surE	5'/3'-nucleotidase SurE	5-nucleotidase SurE (EC 3.1.3.5) @ Exopolyphosphatase (EC 3.6.1.11)	bi	A2U20_09975	surE	5'/3'-nucleotidase SurE	98.43
A2U21_00930	truD	tRNA pseudouridine synthase D	tRNA pseudouridine 13 synthase (EC 4.2.1.-)	bi	A2U20_09980	truD	tRNA pseudouridine(13) synthase TruD	88.71
A2U21_00935	tpiA	triose-phosphate isomerase	Triosephosphate isomerase (EC 5.3.1.1)	bi	A2U20_09985	tpiA	triose-phosphate isomerase	98.86
A2U21_00955	yceG	cell division protein YceG	FIG004453: protein YceG like	bi	A2U20_10070	yceG	cell division protein YceG	94.19
A2U21_00960	tmk	dTMP kinase	Thymidylate kinase (EC 2.7.4.9)	bi	A2U20_10075	tmk	dTMP kinase	96.63
A2U21_00965	hypothetical protein CDS	hypothetical protein	hypothetical protein	bi	A2U20_10080	hypothetical protein CDS	hypothetical protein	100
A2U21_00970	hicB	antitoxin HicB	hypothetical protein	bi	A2U20_10085	hicB	antitoxin HicB	100	Toxin
A2U21_00975	holB	DNA polymerase III subunit delta'	DNA polymerase III delta prime subunit (EC 2.7.7.7)	bi	A2U20_10090	holB	DNA polymerase III subunit delta'	98.48
A2U21_00980	comM	Competence protein ComM	MG(2+) CHELATASE FAMILY PROTEIN / ComM-related protein	bi	A2U20_10095	comM	ATP-dependent protease_Competence protein ComM	99.41
A2U21_00985	DNA repair protein CDS	DNA repair protein	HicB-related protein	bi	A2U20_10100	DNA repair protein CDS	DNA repair protein	99.16
A2U21_00990	rmpA	hexulose-6-phosphate synthase	HicA-like protein	bi	A2U20_10105	rmpA	hexulose-6-phosphate synthase	98.9
A2U21_00995	higA	Antitoxin HigA_mRNA interferase antitoxin_addiction module antidote protein	FIG045511: hypothetical antitoxin (to FIG022160: hypothetical toxin)	bi	A2U20_10110	higA9	Antitoxin HigA_mRNA interferase antitoxin_addiction module antidote protein	99.01	Toxin
A2U21_01000	higB	mRNA interferase toxin HigB	Phage-related protein	bi	A2U20_10115	higB7	mRNA interferase toxin HigB	99.01	Toxin
A2U21_01005	ubiF	2-octaprenyl-3-methyl-6-methoxy-1,4-benzoquinol hydroxylase	2-octaprenyl-3-methyl-6-methoxy-1,4-benzoquinol hydroxylase (EC 1.14.13.-)	bi	A2U20_10120	ubiF	2-octaprenyl-3-methyl-6-methoxy-1,4-benzoquinol hydroxylase	99.49
A2U21_01010	recC	exodeoxyribonuclease V subunit gamma	Exodeoxyribonuclease V gamma chain (EC 3.1.11.5)	bi	A2U20_10125	recC	exodeoxyribonuclease V subunit gamma	98.89
A2U21_01015	hemH	ferrochelatase	Ferrochelatase, protoheme ferro-lyase (EC 4.99.1.1)	bi	A2U20_10680	hemH2	ferrochelatase	78.1
A2U21_01020	manX	PTS system, mannose-specific IIAB component	PTS system, mannose-specific IIA component (EC 2.7.1.69) / PTS system, mannose-specific IIB component (EC 2.7.1.69)	bi	A2U20_10135	manX	PTS system, mannose-specific IIAB component	97.55
A2U21_01025	manY	PTS system, mannose-specific IIC component	PTS system, mannose-specific IIC component (EC 2.7.1.69)	bi	A2U20_10140	manY	PTS system, mannose-specific IIC component	98.5
A2U21_01030	manZ	PTS system, mannose-specific IID component	PTS system, mannose-specific IID component (EC 2.7.1.69)	bi	A2U20_10145	manZ	PTS system, mannose-specific IID component	99.28
A2U21_01035	membrane protein CDS	membrane protein	FIG00510464: hypothetical protein	bi	A2U20_10150	membrane protein CDS	membrane protein	100
A2U21_01040	manA	mannose-6-phosphate isomerase, class I	Mannose-6-phosphate isomerase (EC 5.3.1.8)	bi	A2U20_10155	manA	mannose-6-phosphate isomerase, class I	100
A2U21_01045	rbsA	Ribose ABC transport system, ATP-binding protein RbsA	Ribose ABC transport system, ATP-binding protein RbsA (TC 3.A.1.2.1)	bi	A2U20_10160	rbsA2	Ribose ABC transport system, ATP-binding protein RbsA	99.02
A2U21_01050	rbsC	Ribose ABC transport system, permease protein RbsC	Ribose ABC transport system, permease protein RbsC (TC 3.A.1.2.1)	bi	A2U20_10165	rbsC2	Ribose ABC transport system, permease protein RbsC	97.59
A2U21_01055	rbsB	Ribose ABC transporter, periplasmic ribose-binding protein RbsB	Ribose ABC transporter, periplasmic ribose-binding protein RbsB (TC 3.A.1.2.1)	bi	A2U20_10170	rbsB2	Ribose ABC transporter, periplasmic ribose-binding protein RbsB	98.73
A2U21_01065	hypothetical protein CDS	hypothetical protein	hypothetical protein	-				0
A2U21_01070	yybR	transcriptional regulator	Redox-sensing transcriptional regulator QorR	-				0
A2U21_01080	hypothetical protein CDS	hypothetical protein	hypothetical protein	-				0
A2U21_01085	hsdR2	DEAD/DEAH box helicase	Type I restriction-modification system, restriction subunit R (EC 3.1.21.3)	bi	A2U20_10200	hsdR3	Type-1 restriction-modification system endonuclease	95.64
A2U21_01095	hypothetical protein CDS	putative prophage protein	Lj965 prophage protein	bi	A2U20_10210	prophage protein CDS	Lj965 prophage protein	97.25
A2U21_01100	hsdS2	putative type I restriction modification system,specificity component HsdS2	Type I restriction-modification system, specificity subunit S (EC 3.1.21.3)	bi	A2U20_10215	hsdS2	putative type I restriction modification system,specificity component HsdS2	50.61
A2U21_01105	hypothetical protein CDS	hypothetical protein	Type I restriction-modification system, specificity subunit S (EC 3.1.21.3)	bi	A2U20_10220	hypothetical protein CDS	hypothetical protein	100
A2U21_01110	anticodon nuclease CDS	anticodon nuclease	Anticodon nuclease	-				0
A2U21_01115	type I restriction-modification system subunit M CDS	type I restriction-modification system subunit M	Type I restriction-modification system, DNA-methyltransferase subunit M (EC 2.1.1.72)	bi	A2U20_10230	hsdM2	type I restriction-modification system subunit M	98.7
A2U21_01120	hypothetical protein CDS	hypothetical protein	hypothetical protein	-				0
A2U21_01125	potD	spermidine/putrescine ABC transporter substrate-binding protein	ABC transporter, periplasmic spermidine putrescine-binding protein PotD (TC 3.A.1.11.1)	bi	A2U20_10645	potD3	spermidine/putrescine ABC transporter substrate-binding protein	84.72
A2U21_01130	IS256 family transposase CDS	IS256 family transposase	Mobile element protein	-				0
A2U21_01140	doxX	DoxX family protein, possible membrane protein	INTEGRAL MEMBRANE PROTEIN (Rhomboid family)	bi	A2U20_00315	doxX	DoxX family protein, possible membrane protein	100
A2U21_01150	rplA	50S ribosomal protein L1	LSU ribosomal protein L1p (L10Ae)	bi	A2U20_00305	rplA	50S ribosomal protein L1	99.56
A2U21_01155	rplK	50S ribosomal protein L11	LSU ribosomal protein L11p (L12e)	bi	A2U20_00300	rplK	50S ribosomal protein L11	100
A2U21_01160	ISAs1 family transposase CDS	ISAs1 family transposase	Mobile element protein	uni	A2U20_11400	ISAs1 family transposase CDS	ISAs1 family transposase	98.63
A2U21_01165	mepS	peptidase C40	Cell wall-associated hydrolases	bi	A2U20_00295	mepS2	Murein DD-endopeptidase MepS/Murein LD-carboxypeptidase	98.86
A2U21_01170	nfo	deoxyribonuclease IV	Endonuclease IV (EC 3.1.21.2)	bi	A2U20_00290	nfo	deoxyribonuclease IV	98.93
A2U21_01175	torD	putative anaerobic dehydrogenase TorD	Putative oxidoreductase component of anaerobic dehydrogenases; Functional role page for Chaperone protein TorD	bi	A2U20_00285	torD	Chaperone protein_putative anaerobic dehydrogenase	97.31
A2U21_01180	mcrB	bifunctional glycosyl transferase/transpeptidase	Multimodular transpeptidase-transglycosylase (EC 2.4.1.129) (EC 3.4.-.-)	uni	A2U20_09735	mrcB2	penicillin-binding protein 1B	91.11
A2U21_01215	menB	1,4-dihydroxy-2-naphthoyl-CoA synthase	Naphthoate synthase (EC 4.1.3.36)	bi	A2U20_10660	menB	1,4-dihydroxy-2-naphthoyl-CoA synthase	100
A2U21_01220	pepO	endothelin-converting protein	Metallopeptidase	bi	A2U20_10840	pepO2	endothelin-converting protein	99.11
A2U21_01225	ydcP	U32 family peptidase	Putative protease	bi	A2U20_10845	ydcP	putative protease YdcP	98.69
A2U21_01230	pepA	leucyl aminopeptidase	Cytosol aminopeptidase PepA (EC 3.4.11.1)	bi	A2U20_10850	pepA	leucyl aminopeptidase	99.8
A2U21_01235	lptF	LPS export ABC transporter permease LptF	FIG000988: Predicted permease	bi	A2U20_10855	lptF	LPS export ABC transporter permease LptF	98.63
A2U21_01240	lptG	lipopolysaccharide ABC transporter permease LptG	FIG000906: Predicted Permease	bi	A2U20_10860	lptG	lipopolysaccharide ABC transporter permease LptG	98.59
A2U21_01245	recF2	DNA replication and repair protein RecF_ATP-binding protein	putative ATP-binding protein	bi	A2U20_10865	recF	DNA replication and repair protein RecF	99.42
A2U21_01250	cysS	cysteinyl-tRNA synthetase	cysteinyl-tRNA synthetase	bi	A2U20_10870	cysS2	cysteinyl-tRNA synthetase	99.41
A2U21_01255	dnaE	DNA polymerase III subunit alpha	DNA polymerase III alpha subunit (EC 2.7.7.7)	bi	A2U20_10875	dnaE	DNA polymerase III subunit alpha	99.74
A2U21_01260	kdtA	3-deoxy-D-manno-octulosonic acid transferase	3-deoxy-D-manno-octulosonic-acid transferase (EC 2.-.-.-)	bi	A2U20_10880	kdtA	3-deoxy-D-manno-octulosonic acid transferase	98.83
A2U21_01265	coaD	pantetheine-phosphate adenylyltransferase	Phosphopantetheine adenylyltransferase (EC 2.7.7.3)	bi	A2U20_10885	coaD	pantetheine-phosphate adenylyltransferase	100
A2U21_01270	rplJ	50S ribosomal protein L10	LSU ribosomal protein L10p (P0)	bi	A2U20_10890	rplJ	50S ribosomal protein L10	100
A2U21_01275	rplL	50S ribosomal protein L7/L12	LSU ribosomal protein L7/L12 (P1/P2)	bi	A2U20_10895	rplL	50S ribosomal protein L7/L12	100
A2U21_01280	clbA	4'-phosphopantetheinyl transferase	4'-phosphopantetheinyl transferase (EC 2.7.8.-)	bi	A2U20_10900	clbA	4'-phosphopantetheinyl transferase	96.71
A2U21_01285	psiE	phosphate-starvation-inducible protein PsiE	FIG028593: membrane protein	bi	A2U20_10905	psiE	phosphate-starvation-inducible protein PsiE	98.56
A2U21_01290	nudF	ADP-ribose diphosphatase	ADP-ribose pyrophosphatase (EC 3.6.1.13)	bi	A2U20_10910	nudF	ADP-ribose diphosphatase	99.53
A2U21_01295	hypothetical protein CDS	hypothetical protein	FIG00697166: hypothetical protein	bi	A2U20_10915	hypothetical protein CDS	hypothetical protein	96.91
A2U21_01300	xerD	site-specific tyrosine recombinase XerD	Tyrosine recombinase XerD	bi	A2U20_10920	xerD3	site-specific tyrosine recombinase XerD	97.98
A2U21_01360	hypothetical protein CDS	hypothetical protein	hypothetical protein	-				0
A2U21_01365	hypothetical protein CDS	hypothetical protein	hypothetical protein	-				0
A2U21_01375	ilvC	ketol-acid reductoisomerase	Ketol-acid reductoisomerase (EC 1.1.1.86)	bi	A2U20_00920	ilvC	ketol-acid reductoisomerase	98.99
A2U21_01380	restriction endonuclease subunit M CDS	restriction endonuclease subunit M	Type III restriction-modification system methylation subunit (EC 2.1.1.72)	-				0
A2U21_01385	bamHIM	putative Modification methylase BamHI, type III restriction-modification system	Type III restriction-modification system methylation subunit (EC 2.1.1.72)	bi	A2U20_00375	hindIIIM	site-specific DNA-methyltransferase, type III restriction-modification system	34.92
A2U21_01390	type III restriction endonuclease subunit R CDS	type III restriction endonuclease subunit R	FIG00698532: hypothetical protein	-				0
A2U21_01395	fic	addiction module protein	MloA protein, putative	bi	A2U20_06815	fic3	cell filamentation protein Fic	26.02
A2U21_01405	ppa	inorganic pyrophosphatase	Inorganic pyrophosphatase (EC 3.6.1.1)	bi	A2U20_00930	ppa	inorganic pyrophosphatase	99.43
A2U21_01410	hsdR3	deoxyribonuclease HsdR	Zn-dependent protease with chaperone function	bi	A2U20_00935	hsdR	Type-1 restriction-modification system endonuclease	99.6
A2U21_01415	mscS	mechanosensitive ion channel protein MscS	Small-conductance mechanosensitive channel	bi	A2U20_00940	mscS	mechanosensitive ion channel protein MscS	100
A2U21_01420	rluC	23S rRNA pseudouridine(955/2504/2580) synthase	Ribosomal large subunit pseudouridine synthase C (EC 4.2.1.70)	bi	A2U20_00945	rluC	23S rRNA pseudouridine(955/2504/2580) synthase	99.69
A2U21_01430	glpA	sn-glycerol-3-phosphate dehydrogenase subunit A	Anaerobic glycerol-3-phosphate dehydrogenase subunit A (EC 1.1.5.3)	bi	A2U20_00960	glpA	sn-glycerol-3-phosphate dehydrogenase subunit A	98.8
A2U21_01435	glpB	anaerobic glycerol-3-phosphate dehydrogenase subunit B	Anaerobic glycerol-3-phosphate dehydrogenase subunit B (EC 1.1.5.3)	bi	A2U20_00965	glpB	anaerobic glycerol-3-phosphate dehydrogenase subunit B	99.06
A2U21_01440	glpC	sn-glycerol-3-phosphate dehydrogenase subunit C	Anaerobic glycerol-3-phosphate dehydrogenase subunit A (EC 1.1.5.3)	bi	A2U20_00970	glpC	sn-glycerol-3-phosphate dehydrogenase subunit C	98.82
A2U21_01455	mltC	murein transglycosylase C	Membrane-bound lytic murein transglycosylase C precursor (EC 3.2.1.-)	bi	A2U20_00985	mltC	murein transglycosylase C	99.18
A2U21_01460	oxidative damage protection protein CDS	oxidative damage protection protein	FIG001341: Probable Fe(2+)-trafficking protein YggX	bi	A2U20_00990	oxidative damage protection protein CDS	oxidative damage protection protein	100
A2U21_01465	mutY	A/G-specific adenine glycosylase	A/G-specific adenine glycosylase (EC 3.2.2.-)	bi	A2U20_00995	mutY	A/G-specific adenine glycosylase	97.64
A2U21_01470	sdhE	FAD assembly factor SdhE	YgfY COG2938	bi	A2U20_01000	sdhE	putative FAD assembly factor SdhE	98.73
A2U21_01475	ispH	4-hydroxy-3-methylbut-2-enyl diphosphate reductase	4-hydroxy-3-methylbut-2-enyl diphosphate reductase (EC 1.17.1.2)	bi	A2U20_01005	ispH	4-hydroxy-3-methylbut-2-enyl diphosphate reductase	98.73
A2U21_01480	lspA	signal peptidase II	Lipoprotein signal peptidase (EC 3.4.23.36)	bi	A2U20_01010	lspA	Lipoprotein signal peptidase	100
A2U21_01485	glnB	transcriptional regulator	Nitrogen regulatory protein P-II	bi	A2U20_01015	glnB	putative nitrogen regulatory protein P-II	100
A2U21_01490	mogA	molybdopterin adenylyltransferase	Molybdopterin biosynthesis molybdochelatase MogA	bi	A2U20_01020	mogA	molybdopterin adenylyltransferase	96.45
A2U21_01495	ybaN	Inner membrane protein YbaN	Hypothetical protein DUF454	bi	A2U20_01025	ybaN	putative Inner membrane protein YbaN	96.67
A2U21_01500	birA	biotin--[acetyl-CoA-carboxylase] ligase	Biotin operon repressor / Biotin-protein ligase (EC 6.3.4.15)	bi	A2U20_01030	birA	biotin--[acetyl-CoA-carboxylase] ligase	98.81
A2U21_01505	murB	UDP-N-acetylenolpyruvoylglucosamine reductase	UDP-N-acetylenolpyruvoylglucosamine reductase (EC 1.1.1.158)	bi	A2U20_01035	murB	UDP-N-acetylenolpyruvoylglucosamine reductase	97.08
A2U21_01510	yicC	YicC family protein	Protein YicC	bi	A2U20_01040	yicC	YicC family protein	99.3
A2U21_01515	rph	ribonuclease PH	Ribonuclease PH (EC 2.7.7.56)	bi	A2U20_01045	rph	ribonuclease PH	99.18
A2U21_01520	ppnK	NAD(+) kinase	NAD kinase (EC 2.7.1.23)	bi	A2U20_01050	ppnK	NAD(+) kinase	98.63
A2U21_01525	ddc	aspartate aminotransferase family protein	L-2,4-diaminobutyrate decarboxylase (EC 4.1.1.86)	bi	A2U20_01055	ddc	aspartate aminotransferase family protein	98.14
A2U21_01530	dat	aspartate aminotransferase family protein	Diaminobutyrate--2-oxoglutarate aminotransferase (EC 2.6.1.76)	bi	A2U20_01060	dat	diaminobutyrate--2-oxoglutarate transaminase	98.47
A2U21_01535	plsX	phosphate acyltransferase	Phosphate:acyl-ACP acyltransferase PlsX	bi	A2U20_01065	plsX	phosphate acyltransferase	100
A2U21_01540	rpmF	50S ribosomal protein L32	LSU ribosomal protein L32p	bi	A2U20_01070	rpmF	50S ribosomal protein L32	100
A2U21_01545	yceD	Large ribosomal RNA subunit accumulation protein YceD	COG1399 protein, clustered with ribosomal protein L32p	bi	A2U20_01075	yceD	putative large ribosomal RNA subunit accumulation proteinYceD	99.43
A2U21_01550	dapD	2,3,4,5-tetrahydropyridine-2,6-dicarboxylate N-succinyltransferase	2,3,4,5-tetrahydropyridine-2,6-dicarboxylate N-succinyltransferase (EC 2.3.1.117)	bi	A2U20_01080	dapD	2,3,4,5-tetrahydropyridine-2,6-dicarboxylate N-succinyltransferase	97.45
A2U21_01555	bioB	biotin synthase BioB	Biotin synthase (EC 2.8.1.6)	bi	A2U20_07265	bioB	biotin synthase BioB	86.14
A2U21_01560	aroQ2	type II 3-dehydroquinate dehydratase	3-dehydroquinate dehydratase II (EC 4.2.1.10)	uni	A2U20_01100	aroQ	type II 3-dehydroquinate dehydratase	87.76
A2U21_01565	accB	acetyl-CoA carboxylase, biotin carboxyl carrier protein	Biotin carboxyl carrier protein of acetyl-CoA carboxylase	bi	A2U20_01105	accB	acetyl-CoA carboxylase, biotin carboxyl carrier protein	98.08
A2U21_01570	accC	acetyl-CoA carboxylase biotin carboxylase subunit	Biotin carboxylase of acetyl-CoA carboxylase (EC 6.3.4.14)	bi	A2U20_01110	accC	acetyl-CoA carboxylase biotin carboxylase subunit	99.55
A2U21_01575	grcA	autonomous glycyl radical cofactor GrcA	Pyruvate formate-lyase (EC 2.3.1.54)	bi	A2U20_01115	grcA	autonomous glycyl radical cofactor GrcA	99.21
A2U21_01580	ung	uracil-DNA glycosylase	Uracil-DNA glycosylase, family 1	bi	A2U20_01120	ung	uracil-DNA glycosylase	100
A2U21_01585	pheA	chorismate mutase	Chorismate mutase I (EC 5.4.99.5) / Prephenate dehydratase (EC 4.2.1.51)	bi	A2U20_01125	pheA	chorismate mutase	97.68
A2U21_01590	prlC	oligopeptidase A	Oligopeptidase A (EC 3.4.24.70)	bi	A2U20_01135	prlC	oligopeptidase A	98.38
A2U21_01600	rcnB	ABC transporter substrate-binding protein	FIG00698728: hypothetical protein	bi	A2U20_01145	rcnB	ABC transporter substrate-binding protein	99.53
A2U21_01605	nhlF	cobalt transporter	putative membrane protein	bi	A2U20_01150	rcnA	cobalt transporter	97.85
A2U21_01610	alsT	sodium:alanine symporter family protein	Na+/alanine symporter	bi	A2U20_01155	alsT	sodium:alanine symporter family protein	99.59
A2U21_01620	tusE	sulfurtransferase TusE	tRNA 2-thiouridine synthesizing protein E (EC 2.8.1.-)	bi	A2U20_01165	tusE	sulfurtransferase TusE	100
A2U21_01625	opsX	ADP-heptose--LPS heptosyltransferase I	ADP-heptose--lipooligosaccharide heptosyltransferase II (EC 2.4.1.-)	bi	A2U20_01170	rfaQ	ADP-heptose--LPS heptosyltransferase I	97.35
A2U21_01630	aroF	3-deoxy-7-phosphoheptulonate synthase	2-keto-3-deoxy-D-arabino-heptulosonate-7-phosphate synthase I alpha (EC 2.5.1.54)	bi	A2U20_01175	aroF	3-deoxy-7-phosphoheptulonate synthase	97.45
A2U21_01635	tyrA	bifunctional chorismate mutase/prephenate dehydrogenase	Chorismate mutase I (EC 5.4.99.5) / Cyclohexadienyl dehydrogenase (EC 1.3.1.12)(EC 1.3.1.43)	bi	A2U20_01180	tyrA	bifunctional chorismate mutase/prephenate dehydrogenase	98.12
A2U21_01640	thrB	homoserine kinase	Homoserine kinase (EC 2.7.1.39)	bi	A2U20_01185	thrB	homoserine kinase	98.73
A2U21_01645	thrA	bifunctional aspartate kinase/homoserine dehydrogenase I	Aspartokinase (EC 2.7.2.4) / Homoserine dehydrogenase (EC 1.1.1.3)	bi	A2U20_01190	thrA	bifunctional aspartate kinase/homoserine dehydrogenase I	97.54
A2U21_01650	lpxA	acyl-[acyl-carrier-protein]--UDP-N- acetylglucosamine O-acyltransferase	Acyl-[acyl-carrier-protein]--UDP-N-acetylglucosamine O-acyltransferase (EC 2.3.1.129)	bi	A2U20_01195	lpxA	acyl-[acyl-carrier-protein]--UDP-N- acetylglucosamine O-acyltransferase	98.86
A2U21_01655	fabZ	3-hydroxyacyl-[acyl-carrier-protein] dehydrataseFabZ	3-hydroxyacyl-[acyl-carrier-protein] dehydratase, FabZ form (EC 4.2.1.59)	bi	A2U20_01200	fabZ	3-hydroxyacyl-[acyl-carrier-protein] dehydrataseFabZ	98.06
A2U21_01660	lpxD	UDP-3-O-(3-hydroxymyristoyl)glucosamine N-acyltransferase	UDP-3-O-[3-hydroxymyristoyl] glucosamine N-acyltransferase (EC 2.3.1.-)	bi	A2U20_01205	lpxD	UDP-3-O-(3-hydroxymyristoyl)glucosamine N-acyltransferase	100
A2U21_01665	hypothetical protein CDS	hypothetical protein	Outer membrane protein H precursor	bi	A2U20_01210	membrane protein CDS	membrane protein	98.88
A2U21_01670	bamA	outer membrane protein assembly factor BamA	Outer membrane protein assembly factor YaeT precursor	bi	A2U20_01215	bamA	outer membrane protein assembly factor BamA	99.38
A2U21_01675	rseP	RIP metalloprotease RseP	Intramembrane protease RasP/YluC, implicated in cell division based on FtsL cleavage	bi	A2U20_01220	rseP	RIP metalloprotease RseP	84.97
A2U21_01680	cdsA	phosphatidate cytidylyltransferase	Phosphatidate cytidylyltransferase (EC 2.7.7.41)	bi	A2U20_01225	cdsA	phosphatidate cytidylyltransferase	87.89
A2U21_01685	uppS	di-trans,poly-cis-decaprenylcistransferase	Undecaprenyl diphosphate synthase (EC 2.5.1.31)	bi	A2U20_01230	uppS	di-trans,poly-cis-decaprenylcistransferase	77.48
A2U21_01690	gloB	hydroxyacylglutathione hydrolase	Hydroxyacylglutathione hydrolase (EC 3.1.2.6)	bi	A2U20_01235	gloB	hydroxyacylglutathione hydrolase	94.04
A2U21_01695	nagK	N-acetylglucosamine kinase	ROK family Glucokinase with ambiguous substrate specificity	bi	A2U20_01240	nagK	N-acetylglucosamine kinase	98.36
A2U21_01700	pgpB	phosphatidylglycerophosphatase	Phosphatidylglycerophosphatase B (EC 3.1.3.27)	bi	A2U20_01245	pgpB	phosphatidylglycerophosphatase	99.17
A2U21_01705	menF	isochorismate synthase	Menaquinone-specific isochorismate synthase (EC 5.4.4.2)	bi	A2U20_01250	menF	isochorismate synthase	98.82
A2U21_01710	alaA	aminotransferase	Aspartate aminotransferase (EC 2.6.1.1)	bi	A2U20_01255	alaA	aminotransferase	99.75
A2U21_01715	rarD	permease/transport protein rarD	Protein rarD	bi	A2U20_01260	rarD	permease/transport protein rarD	98.98
A2U21_01720	rarD2	permease/transport protein rarD	Protein rarD	bi	A2U20_01265	rarD2	permease/transport protein rarD	100
A2U21_01725	priA	primosomal protein N'	Helicase PriA essential for oriC/DnaA-independent DNA replication	bi	A2U20_01270	priA	primosomal protein N'	98.78
A2U21_01730	thiB	thiamine ABC transporter substrate binding subunit	Thiamin ABC transporter, substrate-binding component	bi	A2U20_01290	thiB	thiamine ABC transporter substrate binding subunit	94.19
A2U21_01735	phoH	Phosphate starvation-inducible protein PhoH, predicted ATPase	Phosphate starvation-inducible protein PhoH, predicted ATPase	bi	A2U20_01300	phoH	nucleoside triphosphate hydrolase	98.59
A2U21_01745	hypothetical protein CDS	hypothetical protein	TolA protein	uni	A2U20_09485	hypothetical protein CDS	hypothetical protein	51.72
A2U21_01750	hypothetical protein CDS	hypothetical protein	COG0457: FOG: TPR repeat	bi	A2U20_09480	putative outer membrane protein, FOG: TPR repeatprotein CDS	putative outer membrane protein, FOG: TPR repeatprotein	93.19
A2U21_01755	ygfA	5-formyltetrahydrofolate cyclo-ligase	5-formyltetrahydrofolate cyclo-ligase (EC 6.3.3.2)	bi	A2U20_09475	ygfA	5-formyltetrahydrofolate cyclo-ligase	95.38
A2U21_01765	zapA	cell division protein ZapA	Z-ring-associated protein ZapA	bi	A2U20_09465	zapA	cell division protein ZapA	100
A2U21_01770	hypothetical protein CDS	hypothetical protein	FIG001590: Putative conserved exported protein precursor	bi	A2U20_09460	hypothetical protein CDS	hypothetical protein	95.03
A2U21_01775	nrdD	anaerobic ribonucleoside-triphosphate reductase	Ribonucleotide reductase of class III (anaerobic), large subunit (EC 1.17.4.2)	bi	A2U20_09455	nrdD	anaerobic ribonucleoside-triphosphate reductase	97.47
A2U21_01780	nrdG	anaerobic ribonucleoside-triphosphate reductase activating protein	Ribonucleotide reductase of class III (anaerobic), activating protein (EC 1.97.1.4)	bi	A2U20_09450	nrdG2	anaerobic ribonucleoside-triphosphate reductase activating protein	96.15
A2U21_01785	pabA	anthranilate synthase component II	Para-aminobenzoate synthase, amidotransferase component (EC 2.6.1.85)	bi	A2U20_09445	pabA	anthranilate synthase component II	98.93
A2U21_01790	rmuC	recombinase RmuC	DNA recombination protein RmuC	bi	A2U20_09440	rmuC	recombinase RmuC	98.88
A2U21_01795	hemB	delta-aminolevulinic acid dehydratase	Porphobilinogen synthase (EC 4.2.1.24)	bi	A2U20_09435	hemB	delta-aminolevulinic acid dehydratase	98.53
A2U21_01800	cnp	cyclic nucleotide-binding protein	cAMP-binding proteins - catabolite gene activator and regulatory subunit of cAMP-dependent protein kinases	bi	A2U20_09430	cnp	cyclic nucleotide-binding protein	97.93
A2U21_01805	chuR	anaerobic sulfatase maturase	GALNS arylsulfatase regulator (Fe-S oxidoreductase)	bi	A2U20_09425	chuR	anaerobic sulfatase maturase	95.78
A2U21_01810	rapA	RNA polymerase-binding ATPase	RNA polymerase associated protein RapA (EC 3.6.1.-)	bi	A2U20_09420	rapA	RNA polymerase-binding ATPase	98.45
A2U21_01815	pgi	glucose-6-phosphate isomerase	Glucose-6-phosphate isomerase (EC 5.3.1.9)	bi	A2U20_09415	pgi	glucose-6-phosphate isomerase	97.99
A2U21_01820	hypothetical protein CDS	hypothetical protein	FIG00697467: hypothetical protein	bi	A2U20_09410	hypothetical protein CDS	hypothetical protein	97.67
A2U21_01845	aroE	shikimate dehydrogenase	Shikimate 5-dehydrogenase I alpha (EC 1.1.1.25)	bi	A2U20_09385	aroE	shikimate dehydrogenase	97.43
A2U21_01850	rimN	tRNA threonylcarbamoyladenosine biosynthesis protein RimN	TsaC protein (YrdC domain) required for threonylcarbamoyladenosine t(6)A37 modification in tRNA	bi	A2U20_09380	rimN	tRNA threonylcarbamoyladenosine biosynthesis protein RimN	96.2
A2U21_01855	topA	DNA topoisomerase 1	Similar to C-terminal Zn-finger domain of DNA topoisomerase I	bi	A2U20_09375	topA2	DNA topoisomerase 1	98.3
A2U21_01860	ASCH domain-containing protein CDS	ASCH domain-containing protein	RNA-binding domain protein	bi	A2U20_09370	ASCH domain-containing protein CDS	ASCH domain-containing protein	96.04
A2U21_01865	recX	recombination regulator RecX	Regulatory protein RecX	bi	A2U20_09365	recX	recombination regulator RecX	98.01
A2U21_01870	recA	recombinase RecA	RecA protein	bi	A2U20_09360	recA	recombinase RecA	97.58
A2U21_01875	ilvE	branched-chain amino acid aminotransferase	Aminodeoxychorismate lyase (EC 4.1.3.38)	bi	A2U20_09355	ilvE2	branched-chain amino acid aminotransferase	87.56
A2U21_01880	pabB	aminodeoxychorismate synthase component I	Para-aminobenzoate synthase, aminase component (EC 2.6.1.85)	bi	A2U20_09350	pabB	aminodeoxychorismate synthase component I	95.98
A2U21_01885	tehB	tellurite resistance methyltransferase TehB	Tellurite resistance protein TehB	bi	A2U20_09345	tehB	tellurite resistance methyltransferase TehB	97.56
A2U21_01890	dusA	tRNA dihydrouridine(20/20a) synthase DusA	tRNA dihydrouridine synthase A	bi	A2U20_09340	dusA2	tRNA dihydrouridine(20/20a) synthase DusA	97.52
A2U21_01900	rpoD	RNA polymerase sigma factor RpoD	RNA polymerase sigma factor RpoD	bi	A2U20_09330	rpoD	RNA polymerase sigma factor RpoD	97.91
A2U21_01905	dnaG	DNA primase	DNA primase (EC 2.7.7.-)	bi	A2U20_09325	dnaG3	DNA primase	97.59
A2U21_01910	rpsU	30S ribosomal protein S21	SSU ribosomal protein S21p	bi	A2U20_09320	rpsU	30S ribosomal protein S21	100
A2U21_01915	hypothetical protein CDS	hypothetical protein	hypothetical protein	bi	A2U20_09310	hypothetical protein CDS	hypothetical protein	74.19
A2U21_01920	rne	ribonuclease E	Ribonuclease E (EC 3.1.26.12)	bi	A2U20_09305	rne2	ribonuclease E	99.19
A2U21_01925	mpl	UDP-N-acetylmuramate:L-alanyl-gamma-D-glutamyl- meso-diaminopimelate ligase	UDP-N-acetylmuramate:L-alanyl-gamma-D-glutamyl-meso-diaminopimelate ligase (EC 6.3.2.-)	bi	A2U20_09300	mpl	UDP-N-acetylmuramate:L-alanyl-gamma-D-glutamyl- meso-diaminopimelate ligase	98.92
A2U21_01930	fbp	fructose-bisphosphatase	Fructose-1,6-bisphosphatase, type I (EC 3.1.3.11)	bi	A2U20_09295	fbp	fructose-bisphosphatase	99.7
A2U21_01935	hbpA	heme-binding protein A	Dipeptide-binding ABC transporter, periplasmic substrate-binding component (TC 3.A.1.5.2)	bi	A2U20_09290	hbpA2	Heme-binding protein A	98.49
A2U21_01940	cra	transcriptional regulator_Catabolite repressor/activator	Sucrose operon repressor ScrR, LacI family	bi	A2U20_09285	cra	Catabolite repressor/activator	100
A2U21_01945	tyrR	transcriptional regulator	Transcriptional regulator of aromatic amino acids metabolism	bi	A2U20_09280	tyrR	Transcriptional regulatory protein TyrR	99.49
A2U21_01950	sapA	ABC transporter substrate-binding protein	Peptide transport periplasmic protein sapA (TC 3.A.1.5.5)	bi	A2U20_09275	sapA	ABC transporter substrate-binding protein	97.8
A2U21_01955	sapB	peptide ABC transporter permease	Peptide transport system permease protein sapB (TC 3.A.1.5.5)	bi	A2U20_09270	sapB	peptide ABC transporter permease	99.06
A2U21_01960	psd	phosphatidylserine decarboxylase	Phosphatidylserine decarboxylase (EC 4.1.1.65)	bi	A2U20_09265	psd	phosphatidylserine decarboxylase	100
A2U21_01965	dsbE	thiol:disulfide interchange protein	Cytochrome c-type biogenesis protein CcmG/DsbE, thiol:disulfide oxidoreductase	bi	A2U20_09260	dsbE2	thiol:disulfide interchange protein	99.44
A2U21_01970	ccmH2	cytochrome c-type biogenesis protein CcmH	Cytochrome c heme lyase subunit CcmL	bi	A2U20_09255	ccmH3	cytochrome c-type biogenesis protein CcmH	100
A2U21_01975	ccmH3	c-type cytochrome biogenesis protein CcmI	Cytochrome c heme lyase subunit CcmH	bi	A2U20_09250	ccmH2	c-type cytochrome biogenesis protein CcmI	99
A2U21_01980	miaA	tRNA (adenosine(37)-N6)-dimethylallyltransferaseMiaA	tRNA dimethylallyltransferase (EC 2.5.1.75)	bi	A2U20_09245	miaA	tRNA (adenosine(37)-N6)-dimethylallyltransferaseMiaA	97.05
A2U21_01985	hfq	RNA chaperone Hfq	RNA-binding protein Hfq	bi	A2U20_09240	hfq	RNA chaperone Hfq	100
A2U21_01990	hflX	GTPase HflX	GTP-binding protein HflX	bi	A2U20_09235	hflX	GTPase HflX	99.26
A2U21_01995	gph	phosphoglycolate phosphatase	Phosphoglycolate phosphatase (EC 3.1.3.18)	bi	A2U20_09230	gph	phosphoglycolate phosphatase	98.21
A2U21_02000	nanK	N-acetylmannosamine kinase	N-acetylmannosamine kinase (EC 2.7.1.60)	bi	A2U20_09225	nanK2	N-acetylmannosamine kinase	99.32
A2U21_02005	nanE	N-acetylmannosamine-6-phosphate 2-epimerase	N-acetylmannosamine-6-phosphate 2-epimerase (EC 5.1.3.9)	bi	A2U20_09220	nanE	N-acetylmannosamine-6-phosphate 2-epimerase	99.13
A2U21_02010	psuG	pseudouridine-5-phosphate glycosidase	Pseudouridine 5'-phosphate glycosidase	bi	A2U20_09215	psuG	pseudouridine-5-phosphate glycosidase	99.67
A2U21_02015	psuK	carbohydrate kinase	Pseudouridine kinase (EC 2.7.1.83)	bi	A2U20_09210	psuK	Pseudouridine kinase_carbohydrate kinase	98.91
A2U21_02020	rihB	hypothetical protein	Inosine-uridine preferring nucleoside hydrolase (EC 3.2.2.1)	bi	A2U20_09205	rihB	ribonucleoside hydrolase	98.97
A2U21_02025	nupC	nucleoside transporter NupC	Nucleoside permease NupC	bi	A2U20_09200	nupC	nucleoside transporter NupC	96.9
A2U21_02030	deoC	deoxyribose-phosphate aldolase	Deoxyribose-phosphate aldolase (EC 4.1.2.4)	bi	A2U20_09195	deoC2	deoxyribose-phosphate aldolase	98.84
A2U21_02035	deoD	purine-nucleoside phosphorylase	Purine nucleoside phosphorylase (EC 2.4.2.1)	bi	A2U20_09190	deoD	purine-nucleoside phosphorylase	99.58
A2U21_02040	deoC2	deoxyribose-phosphate aldolase	hypothetical protein	bi	A2U20_09085	deoC	deoxyribose-phosphate aldolase	98.84
A2U21_02045	metalloprotein CDS	metalloprotein	Protein yecM	bi	A2U20_09075	metalloprotein CDS	metalloprotein	96.45
A2U21_02050	argS	arginine--tRNA ligase	Arginyl-tRNA synthetase (EC 6.1.1.19)	bi	A2U20_09070	argS	arginine--tRNA ligase	98.43
A2U21_02060	tufA	translation elongation factor Tu	Translation elongation factor Tu	uni	A2U20_10700	tufA2	translation elongation factor Tu	100
A2U21_02085	coaA	type I pantothenate kinase	Pantothenate kinase (EC 2.7.1.33)	bi	A2U20_01410	coaA	type I pantothenate kinase	99.36
A2U21_02090	trmM	tRNA (adenosine(37)-N6)-methyltransferase TrmM	tRNA (adenine37-N(6))-methyltransferase TrmN6 (EC 2.1.1.223)	bi	A2U20_01405	trmM	tRNA (adenosine(37)-N6)-methyltransferase TrmM	95.74
A2U21_02095	lipA	lipoyl synthase	Lipoate synthase	bi	A2U20_01400	lipA	lipoyl synthase	99.06
A2U21_02100	lipB	octanoyltransferase	Octanoate-[acyl-carrier-protein]-protein-N-octanoyltransferase	bi	A2U20_01395	lipB	octanoyltransferase	99.54
A2U21_02105	hypothetical protein CDS	hypothetical protein	Proposed lipoate regulatory protein YbeD	bi	A2U20_01380	hypothetical protein CDS	hypothetical protein	100
A2U21_02110	dacA	serine-type D-Ala-D-Ala carboxypeptidase	D-alanyl-D-alanine carboxypeptidase (EC 3.4.16.4)	bi	A2U20_01375	dacA	serine-type D-Ala-D-Ala carboxypeptidase	98.98
A2U21_02115	rlpA	hypothetical protein	Rare lipoprotein A precursor	bi	A2U20_01370	rlpA	Endolytic peptidoglycan transglycosylase RlpA	98.79
A2U21_02120	rodA	rod shape-determining protein RodA	Rod shape-determining protein RodA	bi	A2U20_01365	rodA	rod shape-determining protein RodA	99.2
A2U21_02125	mrdA	penicillin-binding protein 2	Penicillin-binding protein 2 (PBP-2)	bi	A2U20_01360	mrdA	penicillin-binding protein 2	99.2
A2U21_02130	rlmH	23S rRNA (pseudouridine(1915)-N(3))-methyltransferase RlmH	LSU m3Psi1915 methyltransferase RlmH	bi	A2U20_01355	rlmH	23S rRNA (pseudouridine(1915)-N(3))-methyltransferase RlmH	100
A2U21_02135	rsfS	ribosome silencing factor	Iojap protein	bi	A2U20_01350	rsfS	ribosome silencing factor	98.08
A2U21_02150	sfsA	sugar fermentation stimulation protein SfsA	Sugar/maltose fermentation stimulation protein homolog	bi	A2U20_01335	sfsA	sugar fermentation stimulation protein SfsA	100
A2U21_02155	ptsG	PTS system, IIBC components	PTS system, glucose-specific IIC component / PTS system, glucose-specific IIB component (EC 2.7.1.69) / PTS system, glucose-specific IIA component	bi	A2U20_01330	ptsG	PTS system glucose-specific EIICB component	93.07
A2U21_02160	hslV	HslU--HslV peptidase proteolytic subunit	ATP-dependent protease HslV (EC 3.4.25.-)	bi	A2U20_01325	hslV	HslU--HslV peptidase proteolytic subunit	99.42
A2U21_02165	hslU	HslU--HslV peptidase ATPase subunit	ATP-dependent hsl protease ATP-binding subunit HslU	bi	A2U20_01320	hslU	HslU--HslV peptidase ATPase subunit	98.41
A2U21_02170	menD	2-succinyl-5-enolpyruvyl-6-hydroxy-3- cyclohexene-1-carboxylic-acid synthase	2-succinyl-5-enolpyruvyl-6-hydroxy-3-cyclohexene-1-carboxylic-acid synthase (EC 2.2.1.9)	bi	A2U20_01315	menD	2-succinyl-5-enolpyruvyl-6-hydroxy-3- cyclohexene-1-carboxylic-acid synthase	98.24
A2U21_02175	menH	2-succinyl-6-hydroxy-2, 4-cyclohexadiene-1-carboxylate synthase	2-succinyl-6-hydroxy-2,4-cyclohexadiene-1-carboxylate synthase (EC 4.2.99.20)	bi	A2U20_01310	menH	2-succinyl-6-hydroxy-2, 4-cyclohexadiene-1-carboxylate synthase	92.55
A2U21_02180	accD	acetyl-CoA carboxylase beta subunit	Uncharacterized protein HI1126	bi	A2U20_01305	accD	acetyl-CoA carboxylase beta subunit	98.68
A2U21_02185	transposase CDS	transposase	Mobile element protein	-				0
A2U21_02195	hypothetical protein CDS	hypothetical protein	Signal recognition particle receptor protein FtsY (=alpha subunit) (TC 3.A.5.1.1)	bi	A2U20_09485	hypothetical protein CDS	hypothetical protein	97.92
A2U21_02200	transcriptional regulator CDS	transcriptional regulator	hypothetical protein	bi	A2U20_09490	transcriptional regulator CDS	transcriptional regulator	99.17
A2U21_02205	icmT	protein-S-isoprenylcysteine methyltransferase	putative protein-S-isoprenylcysteine methyltransferase-like protein	bi	A2U20_09495	icmT	protein-S-isoprenylcysteine methyltransferase	95.89
A2U21_02210	mutM	DNA-formamidopyrimidine glycosylase	Formamidopyrimidine-DNA glycosylase (EC 3.2.2.23)	bi	A2U20_09500	mutM	DNA-formamidopyrimidine glycosylase	98.54
A2U21_02215	brnQ	branched-chain amino acid transport system II carrier protein	Branched-chain amino acid transport system carrier protein	bi	A2U20_09505	brnQ	branched-chain amino acid transport system II carrier protein	98.13
A2U21_02220	fabG	3-oxoacyl-ACP reductase	3-oxoacyl-[acyl-carrier protein] reductase (EC 1.1.1.100)	bi	A2U20_09510	fabG	3-oxoacyl-ACP reductase	100
A2U21_02225	fabD	[acyl-carrier-protein] S-malonyltransferase	Malonyl CoA-acyl carrier protein transacylase (EC 2.3.1.39)	bi	A2U20_09515	fabD	[acyl-carrier-protein] S-malonyltransferase	100
A2U21_02230	hypothetical protein CDS	hypothetical protein	FIG053235: Diacylglucosamine hydrolase like	bi	A2U20_09520	hypothetical protein CDS	hypothetical protein	98.39
A2U21_02235	ispB	octaprenyl diphosphate synthase	Octaprenyl diphosphate synthase (EC 2.5.1.90)	bi	A2U20_09525	ispB	octaprenyl diphosphate synthase	97.86
A2U21_02240	rlmB	rRNA methyltransferase	hypothetical tRNA/rRNA methyltransferase yfiF [EC:2.1.1.-]	bi	A2U20_09530	rlmB	23S rRNA (guanosine(2251)-2'-O)-methyltransferase RlmB	99.1
A2U21_02245	pgmA	alpha-D-phosphohexomutase	Phosphoglucosamine mutase (EC 5.4.2.10)	bi	A2U20_09535	pgmA	alpha-D-phosphohexomutase	98.73
A2U21_02250	azoR	FMN-dependent NADH-azoreductase	FMN-dependent NADH-azoreductase	bi	A2U20_09540	azoR2	FMN-dependent NADH-azoreductase	99.49
A2U21_02255	rfaF	lipopolysaccharide heptosyltransferase II	ADP-heptose--lipooligosaccharide heptosyltransferase II (EC 2.4.1.-)	bi	A2U20_09545	rfaF	lipopolysaccharide heptosyltransferase II	97.43
A2U21_02260	murA	acetylglucosamine transferase	opacity associated protein B	bi	A2U20_09550	murZ	acetylglucosamine transferase	97.73
A2U21_02265	fabG2	3-ketoacyl-ACP reductase	opacity associated protein A	bi	A2U20_09555	fabG2	3-ketoacyl-ACP reductase	97.15
A2U21_02270	comEA	transporter	DNA uptake protein and related DNA-binding proteins	bi	A2U20_09560	comEA	ComE operon protein 1_transporter	99.12
A2U21_02275	IS5 family transposase CDS	IS5 family transposase	Mobile element protein	-				0
A2U21_02280	epmA	elongation factor P lysine(34) lysyltransferase	Translation elongation factor P Lys34:lysine transferase	bi	A2U20_09570	epmA	elongation factor P lysine(34) lysyltransferase	99.08
A2U21_02285	hypothetical protein CDS	hypothetical protein	FIG032766: hypothetical protein	bi	A2U20_09575	hypothetical protein CDS	hypothetical protein	95.65
A2U21_02290	GNAT family N-acetyltransferase CDS	GNAT family N-acetyltransferase	FIG001353: Acetyltransferase	bi	A2U20_09580	GNAT family N-acetyltransferase CDS	GNAT family N-acetyltransferase	97.58
A2U21_02295	ycfH	metal-dependent hydrolase	Putative deoxyribonuclease YcfH	bi	A2U20_09585	ycfH	metal-dependent hydrolase	99.23
A2U21_02300	hypothetical protein CDS	hypothetical protein	FIG00696143: hypothetical protein	bi	A2U20_09590	hypothetical protein CDS	hypothetical protein	97.71
A2U21_02305	lpxH	UDP-2,3-diacylglucosamine diphosphatase	UDP-2,3-diacylglucosamine diphosphatase (EC 3.6.1.54)	bi	A2U20_09595	lpxH	UDP-2,3-diacylglucosamine diphosphatase	91.74
A2U21_02315	spoT	bifunctional GTP diphosphokinase/guanosine-3',5'-bis(diphosphate) 3'-diphosphatase	GTP pyrophosphokinase (EC 2.7.6.5), (p)ppGpp synthetase II / Guanosine-3',5'-bis(diphosphate) 3'-pyrophosphohydrolase (EC 3.1.7.2)	bi	A2U20_09605	spoT	bifunctional GTP diphosphokinase/guanosine-3',5'-bis(diphosphate) 3'-diphosphatase	99.72
A2U21_02320	rpoZ	DNA-directed RNA polymerase subunit omega	DNA-directed RNA polymerase omega subunit (EC 2.7.7.6)	bi	A2U20_09610	rpoZ	DNA-directed RNA polymerase subunit omega	100
A2U21_02325	ISAs1 family transposase CDS	ISAs1 family transposase	Mobile element protein	uni	A2U20_00735	ISAs1 family transposase CDS	ISAs1 family transposase	98.36
A2U21_02335	glpK	glycerol kinase	Glycerol kinase (EC 2.7.1.30)	bi	A2U20_09710	glpK	glycerol kinase	98.61
A2U21_02340	hutZ	heme utilization protein HutZ	Pyridoxamine 5'-phosphate oxidase-related putative heme iron utilization protein	bi	A2U20_09705	hutZ	heme utilization protein HutZ	97.21
A2U21_02345	hutA	heme iron utilization protein	Putative heme iron utilization protein	bi	A2U20_09700	hutA	heme iron utilization protein	98.17
A2U21_02350	hypothetical protein CDS	hypothetical protein	Mobile element protein	-				0
A2U21_02355	lpxK	tetraacyldisaccharide 4'-kinase	Tetraacyldisaccharide 4'-kinase (EC 2.7.1.130)	bi	A2U20_09695	lpxK2	tetraacyldisaccharide 4'-kinase	94.89
A2U21_02360	lpxK2	tetraacyldisaccharide 4'-kinase	FIG002473: Protein YcaR in KDO2-Lipid A biosynthesis cluster	bi	A2U20_09690	lpxK	tetraacyldisaccharide 4'-kinase	98.11
A2U21_02365	menA	1,4-dihydroxy-2-naphthoate polyprenyltransferase	1,4-dihydroxy-2-naphthoate polyprenyltransferase (EC 2.5.1.74)	bi	A2U20_09685	menA	1,4-dihydroxy-2-naphthoate polyprenyltransferase	94.35
A2U21_02370	trmO	tRNA (N6-threonylcarbamoyladenosine(37)-N6)-methyltransferase TrmO	COG1720: Uncharacterized conserved protein	bi	A2U20_09680	trmO	tRNA (N6-threonylcarbamoyladenosine(37)-N6)-methyltransferase TrmO	98.37
A2U21_02375	putative periplasmic/secreted protein	periplasmic/secreted protein	FIG00698195: hypothetical protein	bi	A2U20_09675	putative periplasmic/secreted CDS	putative periplasmic/secreted protein	94.02	Secretion
A2U21_02380	slyD	peptidylprolyl isomerase	FKBP-type peptidyl-prolyl cis-trans isomerase SlyD (EC 5.2.1.8)	bi	A2U20_09670	slyD	FKBP-type peptidyl-prolyl cis-trans isomerase SlyD	99.4
A2U21_02385	ilvA	PLP-dependent threonine dehydratase	Threonine dehydratase biosynthetic (EC 4.3.1.19)	bi	A2U20_09665	ilvA	PLP-dependent threonine dehydratase	98.82
A2U21_02390	glmM	phosphoglucosamine mutase	Phosphoglucosamine mutase (EC 5.4.2.10)	bi	A2U20_09660	glmM	phosphoglucosamine mutase	98.2
A2U21_02395	rpiA	ribose 5-phosphate isomerase A	Ribose 5-phosphate isomerase A (EC 5.3.1.6)	bi	A2U20_09655	rpiA	ribose 5-phosphate isomerase A	99.09
A2U21_02400	serA	D-3-phosphoglycerate dehydrogenase	D-3-phosphoglycerate dehydrogenase (EC 1.1.1.95)	bi	A2U20_09650	serA	D-3-phosphoglycerate dehydrogenase	99.02
A2U21_02405	pyrG	CTP synthase	CTP synthase (EC 6.3.4.2)	bi	A2U20_09645	pyrG	CTP synthase	98.9
A2U21_02410	recR	recombination protein RecR	Recombination protein RecR	bi	A2U20_09640	recR	recombination protein RecR	100
A2U21_02415	ybaB	YbaB/EbfC family nucleoid-associated protein	FIG000557: hypothetical protein co-occurring with RecR	bi	A2U20_09635	ybaB	Nucleoid-associated protein YbaB	99.08
A2U21_02420	rluE	ribosomal large subunit pseudouridine synthase E	Ribosomal large subunit pseudouridine synthase E (EC 4.2.1.70)	bi	A2U20_09630	rluE	ribosomal large subunit pseudouridine synthase E	99.09
A2U21_02425	galE	UDP-glucose 4-epimerase GalE	UDP-glucose 4-epimerase (EC 5.1.3.2)	bi	A2U20_09625	galE2	UDP-glucose 4-epimerase GalE	98.52
A2U21_02430	ampG	AmpG family muropeptide MFS transporter	AmpG permease	bi	A2U20_09620	ampG	AmpG family muropeptide MFS transporter	97.87
A2U21_02435	talB	transaldolase	Transaldolase (EC 2.2.1.2)	bi	A2U20_09615	talB	transaldolase	99.37
A2U21_02440	ISAs1 family transposase CDS	ISAs1 family transposase	Mobile element protein	bi	A2U20_00735	ISAs1 family transposase CDS	ISAs1 family transposase	99.18
A2U21_02450	wecG	lipopolysaccharide N-acetylmannosaminouronosyltransferase	Probable UDP-N-acetyl-D-mannosaminuronic acid transferase (EC 2.4.1.-)	bi	A2U20_09720	wecG	lipopolysaccharide N-acetylmannosaminouronosyltransferase	93.75
A2U21_02455	wzyE	enterobacterial common antigen polymerase	Putative ECA polymerase	bi	A2U20_09725	wzyE	enterobacterial common antigen polymerase	97.61
A2U21_02460	wecF	TDP-Fuc4NAc--lipid II Fuc4NAc transferase	4-alpha-L-fucosyltransferase (EC 2.4.1.-)	bi	A2U20_09730	wecF	TDP-Fuc4NAc--lipid II Fuc4NAc transferase	98.03
A2U21_02465	mrcB	penicillin-binding protein 1B	Multimodular transpeptidase-transglycosylase (EC 2.4.1.129) (EC 3.4.-.-)	bi	A2U20_09735	mrcB2	penicillin-binding protein 1B	97.73
A2U21_02470	artM	arginine transporter permease subunit ArtM	Arginine ABC transporter, permease protein ArtM	bi	A2U20_09740	artM	arginine transporter permease subunit ArtM	98.68
A2U21_02475	artQ	ABC transporter	Arginine ABC transporter, permease protein ArtQ	bi	A2U20_09745	artQ	Arginine ABC transporter permease protein ArtQ	98.21
A2U21_02480	artI	arginine ABC transporter substrate-binding protein	Arginine ABC transporter, periplasmic arginine-binding protein ArtI	bi	A2U20_09750	artI	arginine ABC transporter substrate-binding protein	99.59
A2U21_02485	artP	arginine ABC transporter ATP-binding protein ArtP	Arginine ABC transporter, ATP-binding protein ArtP	bi	A2U20_09755	artP	arginine ABC transporter ATP-binding protein ArtP	99.18
A2U21_02490	uvrD	DNA helicase II	ATP-dependent DNA helicase UvrD/PcrA	bi	A2U20_09760	uvrD	DNA helicase II	98.76
A2U21_02495	rplI	50S ribosomal protein L9	LSU ribosomal protein L9p	bi	A2U20_09765	rplI	50S ribosomal protein L9	99.33
A2U21_02500	rpsR	30S ribosomal protein S18	SSU ribosomal protein S18p @ SSU ribosomal protein S18p, zinc-independent	bi	A2U20_09770	rpsR	30S ribosomal protein S18	100
A2U21_02505	priB	primosomal replication protein N	Primosomal replication protein N	bi	A2U20_09775	priB	primosomal replication protein N	100
A2U21_02510	rpsF	30S ribosomal protein S6	SSU ribosomal protein S6p	bi	A2U20_09780	rpsF	30S ribosomal protein S6	99.21
A2U21_02515	yhjE	MFS transporter	Predicted thiazole transporter ThiU	bi	A2U20_09785	yhjE	Inner membrane metabolite transport protein YhjE_MFS transporter	99.09
A2U21_02520	licA	LPS biosynthesis choline kinase	hypothetical protein	bi	A2U20_09790	licA	LPS biosynthesis choline kinase	99.23
A2U21_02525	periplasmic lipoprotein CDS	periplasmic lipoprotein	FIG00697662: hypothetical protein	bi	A2U20_09795	periplasmic lipoprotein CDS	periplasmic lipoprotein	99.18
A2U21_02530	hinT	histidine triad nucleotide-binding protein	HIT-like protein	bi	A2U20_09800	hinT	histidine triad nucleotide-binding protein	98.32
A2U21_02535	ISAs1 family transposase CDS	ISAs1 family transposase	Mobile element protein	uni	A2U20_00735	ISAs1 family transposase CDS	ISAs1 family transposase	98.63
A2U21_02540	nfuA	Fe-S biogenesis protein NfuA	NfuA Fe-S protein maturation	bi	A2U20_09810	nfuA	Fe-S biogenesis protein NfuA	98.98
A2U21_02545	nqrA	NADH:ubiquinone reductase (Na(+)-transporting) subunit A	Na(+)-translocating NADH-quinone reductase subunit A (EC 1.6.5.-)	bi	A2U20_09815	nqrA	NADH:ubiquinone reductase (Na(+)-transporting) subunit A	97.54
A2U21_02550	nqrB	NADH:ubiquinone reductase (Na(+)-transporting) subunit B	Na(+)-translocating NADH-quinone reductase subunit B (EC 1.6.5.-)	bi	A2U20_09820	nqrB	NADH:ubiquinone reductase (Na(+)-transporting) subunit B	98.3
A2U21_02555	nqrC	Na(+)-translocating NADH-quinone reductase subunit C	Na(+)-translocating NADH-quinone reductase subunit C (EC 1.6.5.-)	bi	A2U20_09825	nqrC	Na(+)-translocating NADH-quinone reductase subunit C	98.45
A2U21_02560	nqrD	NADH:ubiquinone reductase (Na(+)-transporting) subunit D	Na(+)-translocating NADH-quinone reductase subunit D (EC 1.6.5.-)	bi	A2U20_09830	nqrD	NADH:ubiquinone reductase (Na(+)-transporting) subunit D	99.03
A2U21_02565	nqrE	NADH:ubiquinone reductase (Na(+)-transporting) subunit E	Na(+)-translocating NADH-quinone reductase subunit E (EC 1.6.5.-)	bi	A2U20_09835	nqrE	NADH:ubiquinone reductase (Na(+)-transporting) subunit E	98.48
A2U21_02570	nqrF	NADH:ubiquinone reductase (Na(+)-transporting) subunit F	Na(+)-translocating NADH-quinone reductase subunit F (EC 1.6.5.-)	bi	A2U20_09840	nqrF	NADH:ubiquinone reductase (Na(+)-transporting) subunit F	99.27
A2U21_02575	hypothetical protein CDS	hypothetical protein	conserved hypothetical protein HI0074	bi	A2U20_09845	nucleotidyltransferase, inorganic polyphosphate/ATP-NAD kinase CDS	nucleotidyltransferase, inorganic polyphosphate/ATP-NAD kinase	95.77
A2U21_02580	dnaN2	DNA polymerase beta subunit	conserved hypothetical protein HI0073	bi	A2U20_09850	dnaN2	DNA polymerase beta subunit	97.98
A2U21_02585	thiP	thiamine/thiamine pyrophosphate ABC transporter permease ThiP	Thiamin ABC transporter, transmembrane component	bi	A2U20_09855	thiP	thiamine/thiamine pyrophosphate ABC transporter permease ThiP	99.05
A2U21_02590	nrfA	ammonia-forming cytochrome c nitrite reductase subunit c552	Cytochrome c552 precursor (EC 1.7.2.2)	bi	A2U20_09860	nrfA2	ammonia-forming cytochrome c nitrite reductase subunit c552	99.59
A2U21_02595	nrfB	cytochrome c nitrite reductase pentaheme subunit	Cytochrome c-type protein NrfB precursor	bi	A2U20_09865	nrfB	cytochrome c nitrite reductase pentaheme subunit	98.07
A2U21_02600	nrfC	cytochrome c nitrite reductase Fe-S protein	NrfC protein	bi	A2U20_09870	nrfC	cytochrome c nitrite reductase Fe-S protein	100
A2U21_02605	nrfD	cytochrome c nitrite reductase subunit NrfD	NrfD protein	bi	A2U20_09875	nrfD	cytochrome c nitrite reductase subunit NrfD	98.74
A2U21_02610	glycosyl transferase	glycosyl transferase	Mannosyltransferase OCH1 and related enzymes	bi	A2U20_09880	glycosyl transferase CDS	glycosyl transferase	97.71
A2U21_02615	serB	phosphoserine phosphatase SerB	Phosphoserine phosphatase (EC 3.1.3.3)	bi	A2U20_09885	serB	phosphoserine phosphatase SerB	98.61
A2U21_02620	ahpA	hemolysin regulation protein AhpA	AphA-like protein	bi	A2U20_09890	ahpA	hemolysin regulation protein AhpA	99.1	Hemolysin
A2U21_02625	infA	translation initiation factor IF-1	Translation initiation factor 1	bi	A2U20_09895	infA2	translation initiation factor IF-1	100
A2U21_02630	rsgA	ribosome biogenesis GTPase RsgA	Ribosome small subunit-stimulated GTPase EngC	bi	A2U20_09900	rsgA	ribosome biogenesis GTPase RsgA	97.38
A2U21_02635	sitA	Manganese ABC transporter, periplasmic-binding protein SitA	Manganese ABC transporter, periplasmic-binding protein SitA	bi	A2U20_09905	sitA	Manganese ABC transporter, periplasmic-binding protein SitA	98.97
A2U21_02640	sitB	Manganese ABC transporter, ATP-binding protein SitB	Manganese ABC transporter, ATP-binding protein SitB	bi	A2U20_09910	sitB	Manganese ABC transporter, ATP-binding protein SitB	99.21
A2U21_02645	sitC	Manganese ABC transporter, inner membrane permease protein SitC	Manganese ABC transporter, inner membrane permease protein SitC	bi	A2U20_09915	sitC	Manganese ABC transporter, inner membrane permease protein SitC	98.62
A2U21_02650	sitD	Manganese ABC transporter, inner membrane permease protein SitD	Manganese ABC transporter, inner membrane permease protein SitD	bi	A2U20_09920	sitD	Manganese ABC transporter, inner membrane permease protein SitD	96.69
A2U21_02655	hypothetical protein CDS	hypothetical protein	Uncharacterized protein conserved in bacteria	bi	A2U20_09025	hypothetical protein CDS	hypothetical protein	94.16
A2U21_02675	scrB	sucrose-6-phosphate hydrolase	Sucrose-6-phosphate hydrolase (EC 3.2.1.26)	bi	A2U20_09005	scrB	sucrose-6-phosphate hydrolase	97.91
A2U21_02685	phnA	putative alkylphosphonate uptake protein	Alkylphosphonate utilization operon protein PhnA	bi	A2U20_08950	phnA	alkylphosphonate uptake protein	98.11
A2U21_02690	purN	phosphoribosylglycinamide formyltransferase	Phosphoribosylglycinamide formyltransferase (EC 2.1.2.2)	bi	A2U20_08955	purN	phosphoribosylglycinamide formyltransferase	98.59
A2U21_02695	aspA	aspartate ammonia-lyase	Aspartate ammonia-lyase (EC 4.3.1.1)	bi	A2U20_08960	aspA	aspartate ammonia-lyase	99.37
A2U21_02700	htpG	molecular chaperone HtpG	Chaperone protein HtpG	bi	A2U20_08970	htpG	molecular chaperone HtpG	99.2
A2U21_02705	dacB	D-alanyl-D-alanine carboxypeptidase/D-alanyl-D-alanine-endopeptidase	D-alanyl-D-alanine carboxypeptidase (EC 3.4.16.4)	bi	A2U20_08990	dacB	serine-type D-Ala-D-Ala carboxypeptidase	99.24
A2U21_02710	greA	transcription elongation factor GreA	Transcription elongation factor GreA	bi	A2U20_08985	greA	transcription elongation factor GreA	100
A2U21_02715	IS256 family transposase CDS	IS256 family transposase	Mobile element protein	-				0
A2U21_02720	aidA	putative pertactin family virulence factor, outer membrane autotransporter/Type V secretory pathway,adhesin AidA	Type V secretory pathway, adhesin AidA	-				0	Adhesin
A2U21_02725	eamA	permease of the drug/metabolite transporter (DMT) superfamily	Permease of the drug/metabolite transporter (DMT) superfamily	bi	A2U20_05565	eamA	Permease of the drug/metabolite transporter (DMT) superfamily	41.3
A2U21_02735	oppF	oligopeptide transport ATP-binding protein OppF	Oligopeptide transport ATP-binding protein OppF (TC 3.A.1.5.1)	bi	A2U20_06900	oppF	oligopeptide transport ATP-binding protein OppF	98.88
A2U21_02740	oppD	ABC transporter	Oligopeptide transport system permease protein OppB (TC 3.A.1.5.1)	bi	A2U20_06905	oppD	Oligopeptide transport ATP-binding protein OppD	99.08
A2U21_02745	gsiC	ABC transporter permease	Dipeptide transport system permease protein DppB (TC 3.A.1.5.2)	bi	A2U20_06910	gsiC	Glutathione transport system permease protein GsiC	100
A2U21_02750	gsiB	peptide ABC transporter substrate-binding protein	ABC-type dipeptide transport system, periplasmic component	bi	A2U20_06915	gsiB	Glutathione-binding protein GsiB	96.49
A2U21_02755	rnhA	ribonuclease HI	Ribonuclease HI (EC 3.1.26.4)	bi	A2U20_06920	rnhA	ribonuclease HI	96.73
A2U21_02760	purU	formyltetrahydrofolate deformylase	Formyltetrahydrofolate deformylase (EC 3.5.1.10)	bi	A2U20_06925	purU	formyltetrahydrofolate deformylase	100
A2U21_02765	hns	DNA-binding protein H-NS-like protein	DNA-binding protein H-NS	bi	A2U20_06930	hns	DNA-binding protein H-NS-like protein	100
A2U21_02770	mleN	Na+/H+ antiporter	Na+/H+ antiporter	bi	A2U20_06935	mleN	Malate-2H(+)/Na(+)-lactate antiporter	99.21
A2U21_02775	ccmF	cytochrome C biogenesis protein CcmF	Cytochrome c-type heme lyase subunit nrfE, nitrite reductase complex assembly	bi	A2U20_06940	ccmF2	cytochrome C biogenesis protein CcmF	98.42
A2U21_02780	dsbE2	dihydroneopterin aldolase	Putative thiol:disulfide oxidoreductase, nitrite reductase complex assembly	bi	A2U20_06945	dsbE	Thiol:disulfide interchange protein DsbE	97.75
A2U21_02785	ccmH	cytochrome C biosynthesis protein	Cytochrome c-type heme lyase subunit nrfF, nitrite reductase complex assembly	bi	A2U20_06950	ccmH	cytochrome C biosynthesis protein	98.46
A2U21_02790	nrfG	cytochrome C biogenesis protein	Cytochrome c heme lyase subunit CcmH	bi	A2U20_06955	nrfG	Formate-dependent nitrite reductase complex subunit NrfG	97.18
A2U21_02795	fbpC2	ABC transporter	Ferric iron ABC transporter, ATP-binding protein	bi	A2U20_06960	fbpC2	Fe(3+) ions import ATP-binding protein FbpC	97.94
A2U21_02800	cysW	iron ABC transporter permease	Ferric iron ABC transporter, permease protein	bi	A2U20_06965	cysW	Sulfate transport system permease protein CysW	98.55
A2U21_02805	futA	iron ABC transporter substrate-binding protein	Ferric iron ABC transporter, iron-binding protein	bi	A2U20_06970	futA	iron ABC transporter substrate-binding protein	98.24
A2U21_02810	ccp	cytochrome-c peroxidase	Cytochrome c551 peroxidase (EC 1.11.1.5)	bi	A2U20_06975	ccp	cytochrome-c peroxidase	95.48
A2U21_02815	rpsO	30S ribosomal protein S15	SSU ribosomal protein S15p (S13e)	bi	A2U20_06980	rpsO	30S ribosomal protein S15	100
A2U21_02820	nhaP	sodium:proton antiporter	NhaP-type Na+/H+ and K+/H+ antiporters	bi	A2U20_06985	nhaP	Na(+)/H(+) antiporter NhaP	97.27
A2U21_02825	ppiD	peptidylprolyl isomerase	Peptidyl-prolyl cis-trans isomerase PpiD (EC 5.2.1.8)	bi	A2U20_06990	ppiD	peptidylprolyl isomerase	92.31
A2U21_02830	ribD	riboflavin biosynthesis protein RibD	Diaminohydroxyphosphoribosylaminopyrimidine deaminase (EC 3.5.4.26) / 5-amino-6-(5-phosphoribosylamino)uracil reductase (EC 1.1.1.193)	bi	A2U20_06995	ribD	riboflavin biosynthesis protein RibD	95.87
A2U21_02835	ribE	riboflavin synthase subunit alpha	Riboflavin synthase eubacterial/eukaryotic (EC 2.5.1.9)	bi	A2U20_07000	ribE	riboflavin synthase subunit alpha	96.26
A2U21_02840	ribA	bifunctional 3,4-dihydroxy-2-butanone 4-phosphate synthase/GTP cyclohydrolase II	3,4-dihydroxy-2-butanone 4-phosphate synthase (EC 4.1.99.12) / GTP cyclohydrolase II (EC 3.5.4.25)	bi	A2U20_07005	ribA	bifunctional 3,4-dihydroxy-2-butanone 4-phosphate synthase/GTP cyclohydrolase II	99.25
A2U21_02845	ribH	6,7-dimethyl-8-ribityllumazine synthase	6,7-dimethyl-8-ribityllumazine synthase (EC 2.5.1.78)	bi	A2U20_07010	ribH	6,7-dimethyl-8-ribityllumazine synthase	99.35
A2U21_02850	ecfA	ABC transporter ATP-binding protein	ABC transporter ATP-binding protein	bi	A2U20_07015	ecfA	Energy-coupling factor transporter ATP-binding protein EcfA	97.34
A2U21_02855	ABC transporter permease CDS	ABC transporter permease	ABC transporter permease protein	bi	A2U20_07020	ABC transporter permease CDS	ABC transporter permease	97.43
A2U21_02860	ldhA	lactate dehydrogenase	hypothetical protein	bi	A2U20_07025	ldhA2	lactate dehydrogenase	98.61
A2U21_02865	mltF	lytic transglycosylase F	Transglycosylase, Slt family	bi	A2U20_07030	mltF	lytic transglycosylase F	99.58
A2U21_02870	folD	bifunctional methylenetetrahydrofolate dehydrogenase/methenyltetrahydrofolate cyclohydrolase	Methylenetetrahydrofolate dehydrogenase (NADP+) (EC 1.5.1.5) / Methenyltetrahydrofolate cyclohydrolase (EC 3.5.4.9)	bi	A2U20_07035	folD	bifunctional methylenetetrahydrofolate dehydrogenase/methenyltetrahydrofolate cyclohydrolase	98.59
A2U21_02885	int	integrase	Integrase	uni	A2U20_05880	xerD	Site-specific recombinase XerD	28.8
A2U21_02890	Phage antirepressor CDS	Phage antirepressor_ phage Rha protein	Phage Rha protein	bi	A2U20_05760	antirepressor CDS	antirepressor	97.14
A2U21_02895	hypothetical protein CDS	hypothetical protein	hypothetical protein	-				0
A2U21_02900	hypothetical protein CDS	hypothetical protein	hypothetical protein	uni	A2U20_05660	hypothetical protein CDS	hypothetical protein	47.06
A2U21_02905	hypothetical protein CDS	hypothetical protein	hypothetical protein	bi	A2U20_05805	hypothetical protein CDS	hypothetical protein	90.7
A2U21_02910	hypothetical protein CDS	hypothetical protein	hypothetical protein	uni	A2U20_06590	lpxD2	UDP-3-O-(3-hydroxymyristoyl)glucosamine N-acyltransferase	33.89
A2U21_02915	ribbon-helix-helix protein, CopG family CDS	ribbon-helix-helix protein, CopG family	hypothetical protein	uni	A2U20_05850	hypothetical protein CDS	hypothetical protein	52.46
A2U21_02920	exonuclease CDS	exonuclease	phage-related exonuclease	-				0
A2U21_02925	phage recombination protein Bet CDS	phage recombination protein Bet	hypothetical protein	-				0
A2U21_02930	phage-related predicted endonuclease protein	phage-related predicted endonuclease protein	hypothetical protein	-				0
A2U21_02935	IS256 family transposase CDS	IS256 family transposase	Mobile element protein	uni	A2U20_10595	hypothetical protein CDS	hypothetical protein	95.65
A2U21_02940	antitermination protein CDS	antitermination protein	antitermination protein	bi	A2U20_05675	antitermination protein CDS	antitermination protein	92.44
A2U21_02945	CopG family transcriptional regulator CDS	CopG family transcriptional regulator	Antitoxin 1	bi	A2U20_03630	CopG family transcriptional regulator CDS	CopG family transcriptional regulator	98.62
A2U21_02950	hicA	addiction module toxin HicA	FIG00698356: hypothetical protein	bi	A2U20_03635	hicA2	addiction module toxin HicA	96.72	Toxin
A2U21_02955	hypothetical protein CDS	hypothetical protein	Haemophilus-specific protein, uncharacterized	uni	A2U20_05640	hypothetical protein CDS	hypothetical protein	53.01
A2U21_02960	rrrD	glycoside hydrolase	COG3772: Phage-related lysozyme (muraminidase)	uni	A2U20_05635	rrrD	glycoside hydrolase_putative lysozyme RrrD	92.27
A2U21_02965	hypothetical protein CDS	hypothetical protein	hypothetical protein	bi	A2U20_05630	hypothetical protein CDS	hypothetical protein	96.49
A2U21_02970	terminase CDS	terminase	FIG00697634: hypothetical protein	-				0
A2U21_02975	DNA packaging protein CDS	DNA packaging protein	Phage terminase, large subunit	-				0
A2U21_02980	hypothetical protein CDS	hypothetical protein	Phage protein	-				0
A2U21_02985	phage portal protein CDS	phage portal protein	Phage portal protein	-				0
A2U21_02990	peptidase S14 CDS	peptidase S14	Prophage Clp protease-like protein	uni	A2U20_07240	clpP	ATP-dependent Clp endopeptidase, proteolytic subunit ClpP	30.53
A2U21_02995	hypothetical protein CDS	hypothetical protein	FIG00697507: hypothetical protein	-				0
A2U21_03000	phage tail protein CDS	phage tail protein	FIG00697070: hypothetical protein	-				0
A2U21_03005	phage tail protein CDS	phage tail protein	putative phage tail component	-				0
A2U21_03010	phage tail protein CDS	phage tail protein	FIG00696687: hypothetical protein	-				0
A2U21_03015	hypothetical protein CDS	hypothetical protein	FIG00696856: hypothetical protein	-				0
A2U21_03020	hypothetical protein CDS	hypothetical protein	FIG00697777: hypothetical protein	-				0
A2U21_03025	hypothetical protein CDS	hypothetical protein	FIG00698466: hypothetical protein	-				0
A2U21_03030	relB	translation repressor RelB	DNA-damage-inducible protein J	-				0
A2U21_03035	relE	addiction module toxin RelE	YafQ toxin protein	bi	A2U20_02840	relE	addiction module toxin RelE	41.38	Toxin
A2U21_03040	hypothetical protein CDS	hypothetical protein	Mobile element protein	uni	A2U20_00860	hypothetical protein CDS	hypothetical protein	93.33
A2U21_03045	transposase CDS	transposase	Mobile element protein	-				0
A2U21_03050	hypothetical protein CDS	hypothetical protein	hypothetical protein	-				0
A2U21_03055	hypothetical protein CDS	hypothetical protein	hypothetical protein	-				0
A2U21_03060	phage tail tape measure protein CDS	phage tail tape measure protein	Phage tail length tape-measure protein 1	-				0
A2U21_03065	phage tail protein CDS	phage tail protein	Phage minor tail protein	-				0
A2U21_03070	phage minor tail protein L CDS	phage minor tail protein L	Phage minor tail protein	-				0
A2U21_03075	hypothetical protein CDS	hypothetical protein	hypothetical protein	-				0
A2U21_03080	hypothetical protein CDS	hypothetical protein	hypothetical protein	-				0
A2U21_03085	phage tail protein CDS	phage tail protein	Phage tail assembly protein	uni	A2U20_05040	phage tail assembly protein CDS	phage tail assembly protein	91.32
A2U21_03090	phage tail protein CDS	phage tail protein	Phage tail assembly protein I	-				0
A2U21_03095	hypothetical protein CDS	hypothetical protein	Phage tail fiber protein	bi	A2U20_05040	phage tail assembly protein CDS	phage tail assembly protein	97.07
A2U21_03100	hypothetical protein CDS	hypothetical protein	Phage tail fiber protein	-				0
A2U21_03105	peptide ABC transporter ATPase	peptide ABC transporter ATPase	COG1136: ABC-type antimicrobial peptide transport system, ATPase component	bi	A2U20_09015	hypothetical protein CDS	hypothetical protein	34.23
A2U21_03115	znuA	zinc ABC transporter substrate-binding protein	Zinc ABC transporter, periplasmic-binding protein ZnuA	bi	A2U20_07050	znuA	zinc ABC transporter substrate-binding protein	90.25
A2U21_03120	pssA	phosphatidylserine synthase	CDP-diacylglycerol--serine O-phosphatidyltransferase (EC 2.7.8.8)	bi	A2U20_07055	pssA	phosphatidylserine synthase	97.58
A2U21_03125	ileS	isoleucine--tRNA ligase	Isoleucyl-tRNA synthetase (EC 6.1.1.5)	bi	A2U20_07060	ileS	isoleucine--tRNA ligase	98.83
A2U21_03130	pezT	antitoxin/toxin system zeta toxin, signal recognition particle GTPase	FIG00698880: hypothetical protein	bi	A2U20_07065	pezT2	antitoxin/toxin system zeta toxin PezT, signal recognition particle GTPase	67.73	Toxin
A2U21_03135	hypothetical protein CDS	hypothetical protein	FIG00696902: hypothetical protein	bi	A2U20_07070	hypothetical protein CDS	hypothetical protein	76.09
A2U21_03140	ribF	riboflavin biosynthesis protein RibF	Riboflavin kinase (EC 2.7.1.26) / FMN adenylyltransferase (EC 2.7.7.2)	bi	A2U20_07075	ribF	riboflavin biosynthesis protein RibF	99.05
A2U21_03145	purM	phosphoribosylformylglycinamidine cyclo-ligase	Phosphoribosylformylglycinamidine cyclo-ligase (EC 6.3.3.1)	bi	A2U20_07080	purM	phosphoribosylformylglycinamidine cyclo-ligase	99.42
A2U21_03150	hypothetical protein CDS	hypothetical protein	hypothetical protein	bi	A2U20_07270	hypothetical protein CDS	hypothetical protein	75.82
A2U21_03155	hypothetical protein CDS	hypothetical protein	cell wall surface anchor family protein	-				0
A2U21_03160	hypothetical protein CDS	hypothetical protein	hypothetical protein	-				0
A2U21_03165	bamD	outer membrane protein assembly factor BamD	Probable component of the lipoprotein assembly complex (forms a complex with YaeT, YfgL, and NlpB)	bi	A2U20_07275	bamD	outer membrane protein assembly factor BamD	97.68
A2U21_03170	rluD	23S rRNA pseudouridine(1911/1915/1917) synthase	Ribosomal large subunit pseudouridine synthase D (EC 4.2.1.70)	bi	A2U20_07280	rluD	23S rRNA pseudouridine(1911/1915/1917) synthase	98.46
A2U21_03180	bolA	transcriptional regulator	Cell division protein BolA	bi	A2U20_07290	bolA	DNA-binding transcriptional regulator BolA	89.32
A2U21_03185	pflA	pyruvate formate lyase-activating enzyme 1, putative lipoprotein	Hypothetical lipoprotein YajG precursor	bi	A2U20_07295	pflA3	pyruvate formate lyase-activating enzyme 1, putative lipoprotein	98.97
A2U21_03190	rsmE	16S rRNA (uracil(1498)-N(3))-methyltransferase	Ribosomal RNA small subunit methyltransferase E (EC 2.1.1.-)	bi	A2U20_07300	rsmE	16S rRNA (uracil(1498)-N(3))-methyltransferase	97.54
A2U21_03195	putative transcriptional regulator	putative transcriptional regulator	UPF0301 protein YqgE	bi	A2U20_07305	putative transcriptional regulator	putative transcriptional regulator	98.92
A2U21_03200	ruvA	Holliday junction DNA helicase RuvA	Putative Holliday junction resolvase YggF	bi	A2U20_07310	ruvA2	Holliday junction DNA helicase RuvA	99.28
A2U21_03205	dgt	dGTPase	Deoxyguanosinetriphosphate triphosphohydrolase (EC 3.1.5.1)	bi	A2U20_07315	dgt	dGTPase	97.73
A2U21_03210	rlmD	23S rRNA methyltransferase	23S rRNA (Uracil-5-) -methyltransferase RumA (EC 2.1.1.-)	bi	A2U20_07320	rlmD	23S rRNA methyltransferase	97.11
A2U21_03215	dppA	ABC transporter substrate-binding protein	Dipeptide-binding ABC transporter, periplasmic substrate-binding component (TC 3.A.1.5.2)	bi	A2U20_07325	dppA	Periplasmic dipeptide transport protein_ABC transporter substrate-binding protein	97.36
A2U21_03220	dppB	peptide ABC transporter permease	Dipeptide transport system permease protein DppB (TC 3.A.1.5.2)	bi	A2U20_07330	dppB	Dipeptide transport system permease protein DppB	99.4
A2U21_03225	dppC	dipeptide ABC transporter permease DppC	Dipeptide transport system permease protein DppC (TC 3.A.1.5.2)	bi	A2U20_07335	dppC	dipeptide ABC transporter permease DppC	100
A2U21_03230	dppD	dipeptide ABC transporter ATP-binding protein	Dipeptide transport ATP-binding protein DppD (TC 3.A.1.5.2)	bi	A2U20_07340	dppD	dipeptide ABC transporter ATP-binding protein	99.69
A2U21_03235	dppF	dipeptide ABC transporter ATP-binding protein	Dipeptide transport ATP-binding protein DppF (TC 3.A.1.5.2)	bi	A2U20_07345	ddpF	putative D,D-dipeptide transport ATP-binding protein DdpF	98.16
A2U21_03240	ruvC	crossover junction endodeoxyribonuclease RuvC	Crossover junction endodeoxyribonuclease RuvC (EC 3.1.22.4)	bi	A2U20_07350	ruvC	crossover junction endodeoxyribonuclease RuvC	99.48
A2U21_03245	rusA	Holliday junction resolvase	FIG00699157: hypothetical protein	bi	A2U20_07355	rusA2	Holliday junction resolvase	100
A2U21_03250	aspS	aspartyl-tRNA synthetase	FIG000859: hypothetical protein YebC	bi	A2U20_07360	aspS2	aspartyl-tRNA synthetase	99.59
A2U21_03255	nudB	dihydroneopterin triphosphate diphosphatase	Dihydroneopterin triphosphate pyrophosphohydolase type 2	bi	A2U20_07365	nudB	dihydroneopterin triphosphate diphosphatase	95.1
A2U21_03260	transporter CDS	transporter	FIG00698078: hypothetical protein	bi	A2U20_07370	transporter CDS	transporter	98.06
A2U21_03265	folB2	dihydropteroate synthase	Dihydropteroate synthase (EC 2.5.1.15)	bi	A2U20_07385	folP	dihydropteroate synthase	99.29
A2U21_03270	arsC	arsenate reductase	FIG138056: a glutathione-dependent thiol reductase	bi	A2U20_07390	arsC2	arsenate reductase	100
A2U21_03275	coaE	dephospho-CoA kinase	Dephospho-CoA kinase (EC 2.7.1.24)	bi	A2U20_07395	coaE	dephospho-CoA kinase	100
A2U21_03280	yacG	DNA gyrase inhibitor YacG	Zinc-binding UPF0243 protein yacG	bi	A2U20_07400	yacG	DNA gyrase inhibitor YacG	100
A2U21_03285	holA	DNA polymerase III subunit delta	DNA polymerase III delta subunit (EC 2.7.7.7)	bi	A2U20_07405	holA	DNA polymerase III subunit delta	97.94
A2U21_03290	lptE	putative LPS-assembly lipoprotein LptE	LPS-assembly lipoprotein RlpB precursor (Rare lipoprotein B)	bi	A2U20_07410	lptE	LPS-assembly lipoprotein LptE	96.34
A2U21_03295	leuS	leucine--tRNA ligase	Leucyl-tRNA synthetase (EC 6.1.1.4)	bi	A2U20_07415	leuS	leucine--tRNA ligase	99.54
A2U21_03305	thrS	threonine--tRNA ligase	Threonyl-tRNA synthetase (EC 6.1.1.3)	bi	A2U20_07430	thrS	threonine--tRNA ligase	99.22
A2U21_03310	hypothetical protein CDS	hypothetical protein	hypothetical protein	-				0
A2U21_03315	vtaA_N4	hypothetical protein	Phage tail fiber protein	bi	A2U20_05995	vtaA_D3	hypothetical protein	36.84
A2U21_03320	miaB	tRNA (N6-isopentenyl adenosine(37)-C2)-methylthiotransferase MiaB	tRNA-i(6)A37 methylthiotransferase	bi	A2U20_07435	miaB	tRNA (N6-isopentenyl adenosine(37)-C2)-methylthiotransferase MiaB	100
A2U21_03325	crr	PTS glucose transporter subunit IIA	PTS system, glucose-specific IIA component	bi	A2U20_07440	crr	PTS system glucose-specific EIIA component_catabolite repression resistance	99.4
A2U21_03330	ptsI	phosphoenolpyruvate--protein phosphotransferase	Phosphoenolpyruvate-protein phosphotransferase of PTS system (EC 2.7.3.9)	bi	A2U20_07445	ptsI	phosphoenolpyruvate--protein phosphotransferase	99.13
A2U21_03335	ptsH	PTS sugar transporter	Phosphotransferase system, phosphocarrier protein HPr	bi	A2U20_07450	ptsH	PTS sugar transporter	98.82
A2U21_03340	asd	aspartate-semialdehyde dehydrogenase	Aspartate-semialdehyde dehydrogenase (EC 1.2.1.11)	bi	A2U20_07455	asdA2	aspartate-semialdehyde dehydrogenase	98.92
A2U21_03345	hypothetical protein CDS	hypothetical protein	hypothetical protein	bi	A2U20_07465	hypothetical protein CDS	hypothetical protein	99.19
A2U21_03355	lpxB	lipid-A-disaccharide synthase	Lipid-A-disaccharide synthase (EC 2.4.1.182)	bi	A2U20_07475	lpxB	lipid-A-disaccharide synthase	95.87
A2U21_03360	secF	protein-export membrane protein SecF	Protein-export membrane protein SecF (TC 3.A.5.1.1)	bi	A2U20_07480	secF	protein-export membrane protein SecF	99.07
A2U21_03365	secD	protein-export membrane protein SecD	Protein-export membrane protein SecD (TC 3.A.5.1.1)	bi	A2U20_07485	secD	protein-export membrane protein SecD	99.83
A2U21_03370	yajC	preprotein translocase subunit YajC	Preprotein translocase subunit YajC (TC 3.A.5.1.1)	bi	A2U20_07490	yajC2	preprotein translocase subunit YajC	100
A2U21_03375	hypothetical protein CDS	hypothetical protein	Protein ytfJ precursor	bi	A2U20_07495	putative transcriptional regulator CDS	putative transcriptional regulator	99.46
A2U21_03380	argG	argininosuccinate synthase	Argininosuccinate synthase (EC 6.3.4.5)	bi	A2U20_07500	argG	argininosuccinate synthase	99.55
A2U21_03385	gpmA	phosphoglycerate mutase	Phosphoglycerate mutase (EC 5.4.2.1)	bi	A2U20_07505	gpmA	phosphoglyceromutase	100
A2U21_03390	kdsB	3-deoxy-manno-octulosonate cytidylyltransferase	3-deoxy-manno-octulosonate cytidylyltransferase (EC 2.7.7.38)	bi	A2U20_07510	kdsB	3-deoxy-manno-octulosonate cytidylyltransferase	98.04
A2U21_03395	epmC	elongation factor P hydroxylase	Putative transporting ATPase	bi	A2U20_07515	epmC	elongation factor P hydroxylase	98.94
A2U21_03400	ydjA	nitroreductase	FIG002003: Protein YdjA	bi	A2U20_07520	ydjA	nitroreductase	97.86
A2U21_03405	tktA	transketolase	Transketolase (EC 2.2.1.1)	bi	A2U20_07525	tktA	transketolase	98.65
A2U21_03410	waaQ	ADP-heptose--lipooligosaccharide heptosyltransferase III/heptosyltransferase-like protein	ADP-heptose--lipooligosaccharide heptosyltransferase II (EC 2.4.1.-)	bi	A2U20_07530	waaQ	ADP-heptose--lipooligosaccharide heptosyltransferase III/heptosyltransferase-like protein	95.95
A2U21_03415	hypothetical protein CDS	hypothetical protein	putative cytoplasmic protein	bi	A2U20_07535	hypothetical protein CDS	hypothetical protein	99.3
A2U21_03420	rffG	dTDP-glucose 4,6-dehydratase	dTDP-glucose 4,6-dehydratase (EC 4.2.1.46)	bi	A2U20_07540	rffG	dTDP-glucose 4,6-dehydratase	99.72
A2U21_03425	epimerase	epimerase	Cell division inhibitor	bi	A2U20_07550	epimerase	Epimerase family protein	97.95
A2U21_03430	argR	arginine repressor	Arginine pathway regulatory protein ArgR, repressor of arg regulon	bi	A2U20_07555	argR	arginine repressor	100
A2U21_03435	mdh	malate dehydrogenase	Malate dehydrogenase (EC 1.1.1.37)	bi	A2U20_07560	mdh	malate dehydrogenase	97.77
A2U21_03440	ybbN	co-chaperone YbbN_Thioredoxin 1	FIG000875: Thioredoxin domain-containing protein EC-YbbN	bi	A2U20_07565	ybbN	co-chaperone YbbN_thioredoxin-like protein	95.39
A2U21_03445	trxB	thioredoxin-disulfide reductase	Thioredoxin reductase (EC 1.8.1.9)	bi	A2U20_07570	trxB	thioredoxin-disulfide reductase	99.68
A2U21_03450	sunS	glycosyltransferase	UDP-glucose--Lipooligosaccharide beta 1-4 glucosyltransferase	bi	A2U20_07575	sunS	SPBc2 prophage-derived glycosyltransferase SunS	99.21
A2U21_03455	rbp	RNA-binding protein	FIG004454: RNA binding protein	bi	A2U20_07580	rbp	RNA-binding protein	100
A2U21_03490	cyaA	adenylate cyclase	Adenylate cyclase (EC 4.6.1.1)	bi	A2U20_07610	cyaA	adenylate cyclase	98.06
A2U21_03495	trkA	potassium transporter	putative Glutathione-regulated potassium-efflux system protein KefB	bi	A2U20_07615	kefC2	Glutathione-regulated potassium-efflux system protein KefC	99.84
A2U21_03500	ruvB	Holliday junction DNA helicase RuvB	Holliday junction DNA helicase RuvB	bi	A2U20_07620	ruvB	Holliday junction DNA helicase RuvB	99.7
A2U21_03505	oppA	oligopeptide ABC transporter substrate-binding protein OppA	Oligopeptide ABC transporter, periplasmic oligopeptide-binding protein OppA (TC 3.A.1.5.1)	bi	A2U20_02545	oppA	oligopeptide ABC transporter substrate-binding protein OppA	53.45
A2U21_03510	oppB	oligopeptide transporter permease	Oligopeptide transport system permease protein OppB (TC 3.A.1.5.1)	bi	A2U20_07630	oppB	oligopeptide transporter permease	100
A2U21_03515	oppC	peptide ABC transporter permease	Oligopeptide transport system permease protein OppC (TC 3.A.1.5.1)	bi	A2U20_07635	oppC	Oligopeptide transport system permease protein OppC	100
A2U21_03520	oppF2	oligopeptide transport ATP-binding protein OppF	Oligopeptide transport ATP-binding protein OppF (TC 3.A.1.5.1)	bi	A2U20_07640	oppF2	oligopeptide transport ATP-binding protein OppF	98.31
A2U21_03525	uup	ABC-type transport protein Uup	ABC-type transport protein Uup	bi	A2U20_07645	uup	ABC transporter ATP-binding protein uup	98.5
A2U21_03530	malT	transcriptional regulator MalT	Transcriptional activator of maltose regulon, MalT	bi	A2U20_07650	malT	transcriptional regulator MalT	98.9
A2U21_03535	hypothetical protein CDS	hypothetical protein	putative cytoplasmic protein	bi	A2U20_07655	hypothetical protein CDS	hypothetical protein	100
A2U21_03540	hemY	heme biosynthesis protein HemY	Uncharacterized protein EC-HemY, likely associated with heme metabolism based on gene clustering with hemC, hemD in Proteobacteria (unrelated to HemY-type PPO in GramPositives)	bi	A2U20_07660	hemY	heme biosynthesis protein HemY	99.52
A2U21_03545	hemX	HemX protein	Homolog of E. coli HemX protein	bi	A2U20_07665	hemX	HemX protein	99.12
A2U21_03550	hemD	uroporphyrinogen-III synthase	Uroporphyrinogen-III synthase (EC 4.2.1.75)	bi	A2U20_07670	hemD	uroporphyrinogen-III synthase	98.81
A2U21_03555	hemC	hydroxymethylbilane synthase	Porphobilinogen deaminase (EC 2.5.1.61)	bi	A2U20_07675	hemC	hydroxymethylbilane synthase	100
A2U21_03560	alsT2	sodium:alanine symporter family protein	Sodium/glycine symporter GlyP	bi	A2U20_07680	alsT	sodium:alanine symporter family protein	97.58
A2U21_03565	treP	PTS maltose transporter subunit IIBC	PTS system, sucrose-specific IIB component (EC 2.7.1.69) / PTS system, sucrose-specific IIC component (EC 2.7.1.69)	bi	A2U20_07685	treP	PTS maltose transporter subunit IIBC	98.31
A2U21_03570	ptrA	pitrilysin	Protease III precursor (EC 3.4.24.55)	bi	A2U20_07690	ptrA	pitrilysin_Protease 3	97.45
A2U21_03575	hflD	lysogenization regulator HflD	FIG002903: a protein of unknown function perhaps involved in purine metabolism	bi	A2U20_07695	hflD	lysogenization regulator HflD	99.52
A2U21_03580	lon	putative Lon protease_endopeptidase La	ATP-dependent protease La (EC 3.4.21.53) Type I	bi	A2U20_07710	lon	Lon protease	97.88
A2U21_03585	rlmC	23S rRNA (uracil(747)-C(5))-methyltransferase	23S rRNA (Uracil-5-) -methyltransferase rumB (EC 2.1.1.-)	bi	A2U20_07715	rlmC	23S rRNA (uracil(747)-C(5))-methyltransferase	94.34
A2U21_03590	nagZ	beta-N-acetylhexosaminidase	Beta N-acetyl-glucosaminidase (EC 3.2.1.52)	bi	A2U20_07720	nagZ	beta-N-acetylhexosaminidase	97.94
A2U21_03595	dinG	ATP-dependent helicase	DinG family ATP-dependent helicase YoaA	bi	A2U20_07725	dinG	putative ATP-dependent helicase DinG	99.84
A2U21_03600	upp	uracil phosphoribosyltransferase	Uracil phosphoribosyltransferase (EC 2.4.2.9)	bi	A2U20_07730	upp	uracil phosphoribosyltransferase	100
A2U21_03605	cmpR	transcriptional regulator IlvY	HTH-type transcriptional regulator IlvY	bi	A2U20_07735	cmpR	HTH-type transcriptional activator CmpR	98.31
A2U21_03610	lex1	putative lipooligosaccharide biosynthesis protein	LgtB	bi	A2U20_07745	lex	Lipooligosaccharide biosynthesis protein Lex	49.22
A2U21_03615	lex1_2	putative lipooligosaccharide biosynthesis protein	Lipooligosaccharide biosynthesis protein lex-1 (EC 2.-.-.-)	uni	A2U20_07745	lex	Lipooligosaccharide biosynthesis protein Lex	38.02
A2U21_03620	lgtC	UDP-galactose--lipooligosaccharide galactosyltransferase	glycosyl transferase	-				0
A2U21_03625	lgtD	hypothetical protein	Glycosyltransferase	bi	A2U20_03740	funP	Glycosyltransferase	35.66
A2U21_03630	recG	ATP-dependent DNA helicase RecG	ATP-dependent DNA helicase	bi	A2U20_07755	recG	ATP-dependent DNA helicase RecG	96.86
A2U21_03635	rpmE	50S ribosomal protein L31	LSU ribosomal protein L31p @ LSU ribosomal protein L31p, zinc-dependent	bi	A2U20_07765	rpmE2	50S ribosomal protein L31	98.57
A2U21_03640	cmoB	tRNA 5-methoxyuridine(34)/uridine 5-oxyacetic acid(34) synthase CmoB	tRNA (5-methoxyuridine) 34 synthase	bi	A2U20_07770	cmoB	tRNA 5-methoxyuridine(34)/uridine 5-oxyacetic acid(34) synthase CmoB	97.81
A2U21_03645	prfB	peptide chain release factor 2	Peptide chain release factor 2; programmed frameshift-containing	bi	A2U20_07775	prfB	peptide chain release factor 2	99.67
A2U21_03650	cysQ	3'(2'),5'-bisphosphate nucleotidase	3'(2'),5'-bisphosphate nucleotidase (EC 3.1.3.7)	bi	A2U20_07780	cysQ	3'(2'),5'-bisphosphate nucleotidase	98.52
A2U21_03655	zwf	glucose-6-phosphate dehydrogenase	Glucose-6-phosphate 1-dehydrogenase (EC 1.1.1.49)	bi	A2U20_07785	zwf	glucose-6-phosphate dehydrogenase	99.39
A2U21_03660	pgl	6-phosphogluconolactonase	6-phosphogluconolactonase (EC 3.1.1.31), eukaryotic type	bi	A2U20_07790	pgl	6-phosphogluconolactonase	93.97
A2U21_03665	hypothetical protein CDS	hypothetical protein	FIG074102: hypothetical protein	bi	A2U20_07795	hypothetical protein CDS	hypothetical protein	95.58
A2U21_03670	hypothetical protein CDS	hypothetical protein	FIG00696255: hypothetical protein	-				0
A2U21_03675	IS110 family transposase CDS	IS110 family transposase	Mobile element protein	bi	A2U20_10250	IS110 family transposase CDS	IS110 family transposase	99.09
A2U21_03680	hypothetical protein CDS	hypothetical protein	FIG00696225: hypothetical protein	bi	A2U20_07805	hypothetical protein CDS	hypothetical protein	94.77
A2U21_03685	gnd	phosphogluconate dehydrogenase (NADP(+)-dependent, decarboxylating)	6-phosphogluconate dehydrogenase, decarboxylating (EC 1.1.1.44)	bi	A2U20_07810	gnd	phosphogluconate dehydrogenase (NADP(+)-dependent, decarboxylating)	98.76
A2U21_03695	dnaQ	DNA polymerase III subunit epsilon	DNA polymerase III epsilon subunit (EC 2.7.7.7)	bi	A2U20_07820	dnaQ	DNA polymerase III subunit epsilon	99.22
A2U21_03700	hslO	Hsp33 family molecular chaperone	33 kDa chaperonin (Heat shock protein 33) (HSP33)	bi	A2U20_07825	hslO	Hsp33 family molecular chaperone_33 kDa chaperonin	99.65
A2U21_03705	hslR	heat-shock protein	Ribosome-associated heat shock protein implicated in the recycling of the 50S subunit (S4 paralog)	bi	A2U20_07830	hslR	Heat shock protein 15	99.25
A2U21_03710	rho	transcription termination factor Rho	Transcription termination factor Rho	bi	A2U20_07835	rho	transcription termination factor Rho	100
A2U21_03720	pyrE	orotate phosphoribosyltransferase	Orotate phosphoribosyltransferase (EC 2.4.2.10)	bi	A2U20_07840	pyrE	orotate phosphoribosyltransferase	100
A2U21_03725	rlmJ	23S rRNA (adenine(2030)-N(6))-methyltransferase RlmJ	Protein involved in catabolism of external DNA	bi	A2U20_07845	rlmJ	23S rRNA (adenine(2030)-N(6))-methyltransferase RlmJ	98.92
A2U21_03730	ampD	N-acetylmuramoyl-L-alanine amidase	N-acetylmuramoyl-L-alanine amidase (EC 3.5.1.28) AmpD	bi	A2U20_07850	ampD	N-acetylmuramoyl-L-alanine amidase	97.34
A2U21_03735	lysO	putative membrane protein_Lysine exporter LysO	FIG003145: Surface protein	bi	A2U20_07855	lysO	Lysine exporter LysO	99.34
A2U21_03740	dinB	DNA polymerase IV	DNA polymerase IV (EC 2.7.7.7)	bi	A2U20_07860	dinB	DNA polymerase IV	99.44
A2U21_03745	htpX	zinc metalloprotease HtpX	Probable protease htpX homolog (EC 3.4.24.-)	bi	A2U20_07865	htpX	zinc metalloprotease HtpX	98.94
A2U21_03750	uvrC	excinuclease ABC subunit C	Excinuclease ABC subunit C	bi	A2U20_07870	uvrC	excinuclease ABC subunit C	97.88
A2U21_03755	pgsA	CDP-diacylglycerol--glycerol-3-phosphate 3-phosphatidyltransferase	CDP-diacylglycerol--glycerol-3-phosphate 3-phosphatidyltransferase (EC 2.7.8.5)	bi	A2U20_07875	pgsA	CDP-diacylglycerol--glycerol-3-phosphate 3-phosphatidyltransferase	97.8
A2U21_03760	modB	molybdate ABC transporter permease	Molybdenum transport system permease protein ModB (TC 3.A.1.8.1)	bi	A2U20_07880	modB	molybdate ABC transporter permease	98.71
A2U21_03765	malK	molybdenum ABC transporter ATP-binding protein	Molybdenum transport ATP-binding protein ModC (TC 3.A.1.8.1)	bi	A2U20_07885	malK	Maltose/maltodextrin import ATP-binding protein MalK	98.87
A2U21_03770	sodA	superoxide dismutase	Manganese superoxide dismutase (EC 1.15.1.1)	bi	A2U20_07890	sodA	superoxide dismutase	99.03	Other
A2U21_03775	DDE transposase CDS	DDE transposase	Mobile element protein	uni	A2U20_00915	IS1595 family transposase CDS	IS1595 family transposase	89.63
A2U21_03780	hcaT	3-phenylpropionic acid transporter	Probable 3-phenylpropionic acid transporter	bi	A2U20_07900	hcaT	3-phenylpropionic acid transporter	95.55
A2U21_03785	proC	pyrroline-5-carboxylate reductase	Pyrroline-5-carboxylate reductase (EC 1.5.1.2)	bi	A2U20_07905	proC	pyrroline-5-carboxylate reductase	99.26
A2U21_03790	IS256 family transposase CDS	IS256 family transposase	Mobile element protein	uni	A2U20_08980	IS256 family transposase CDS	IS256 family transposase	94.7
A2U21_03795	hypothetical protein CDS	hypothetical protein	Mlr7403 protein	bi	A2U20_07910	hypothetical protein CDS	hypothetical protein	98.54
A2U21_03800	hisS	histidine-tRNA ligase	Histidyl-tRNA synthetase (EC 6.1.1.21)	bi	A2U20_07915	hisS2	histidine--tRNA ligase	98.83
A2U21_03805	potC	spermidine/putrescine ABC transporter permease PotC	Spermidine Putrescine ABC transporter permease component potC (TC_3.A.1.11.1)	bi	A2U20_07920	potC	spermidine/putrescine ABC transporter permease PotC	99.61
A2U21_03810	potB	spermidine/putrescine ABC transporter permease PotB	Spermidine Putrescine ABC transporter permease component PotB (TC 3.A.1.11.1)	bi	A2U20_07925	potB	spermidine/putrescine ABC transporter permease PotB	99.3
A2U21_03815	potA	putrescine/spermidine ABC transporter ATP-binding protein	Putrescine transport ATP-binding protein PotA (TC 3.A.1.11.1)	bi	A2U20_07930	potA	putrescine/spermidine ABC transporter ATP-binding protein	99.46
A2U21_03820	argH	argininosuccinate lyase	Argininosuccinate lyase (EC 4.3.2.1)	bi	A2U20_07935	argH	argininosuccinate lyase	99.13
A2U21_03825	yeaD	D-hexose-6-phosphate mutarotase	Aldose 1-epimerase	bi	A2U20_07940	yeaD	D-hexose-6-phosphate mutarotase	97.75
A2U21_03830	hemE	uroporphyrinogen decarboxylase	Uroporphyrinogen III decarboxylase (EC 4.1.1.37)	bi	A2U20_07945	hemE	uroporphyrinogen decarboxylase	99.15
A2U21_03835	hypothetical protein CDS	hypothetical protein	FIG01200173: hypothetical protein	bi	A2U20_07950	hypothetical protein CDS	hypothetical protein	96.97
A2U21_03840	hupA	DNA-binding protein	DNA-binding protein HU-alpha	bi	A2U20_07955	hupA	DNA-binding protein HU-alpha	100
A2U21_03845	prfA	peptide chain release factor 1	Peptide chain release factor 1	bi	A2U20_07960	prfA	peptide chain release factor 1	98.61
A2U21_03850	hhalM	DNA (cytosine-5-)-methyltransferase_Modification methylase HhaI	cytosine specific DNA methyltransferase (BSP6IM)	uni	A2U20_07705	haeIIIM	DNA (cytosine-5-)-methyltransferase	26.59
A2U21_03855	type II RM endonuclease	type II R-M system restriction endonuclease	FIG00711731: hypothetical protein	-				0
A2U21_03860	prmC	protein-(glutamine-N5) methyltransferase, release factor-specific	Protein-N(5)-glutamine methyltransferase PrmC, methylates polypeptide chain release factors RF1 and RF2	bi	A2U20_07965	prmC	protein-(glutamine-N5) methyltransferase, release factor-specific	95.83
A2U21_03865	hypothetical protein CDS	hypothetical protein	FIG002708: Protein SirB1	bi	A2U20_07970	hypothetical protein CDS	hypothetical protein	96.18
A2U21_03870	kdsA	3-deoxy-8-phosphooctulonate synthase	2-Keto-3-deoxy-D-manno-octulosonate-8-phosphate synthase (EC 2.5.1.55)	bi	A2U20_07975	kdsA	3-deoxy-8-phosphooctulonate synthase	99.3
A2U21_03875	glpR	DeoR/GlpR family transcriptional regulator	Glycerol-3-phosphate regulon repressor, DeoR family	bi	A2U20_07980	glpR	Glycerol-3-phosphate regulon repressor	99.61
A2U21_03880	ubiA	4-hydroxybenzoate polyprenyltransferase	4-hydroxybenzoate polyprenyltransferase (EC 2.5.1.39)	bi	A2U20_07985	ubiA	4-hydroxybenzoate polyprenyltransferase	98.97
A2U21_03890	intA	integrase	phage integrase	uni	A2U20_00325	intA	Prophage integrase IntA	35.49
A2U21_03895	hypothetical protein CDS	hypothetical protein	hypothetical protein	-				0
A2U21_03900	transcriptional regulator CDS	transcriptional regulator	conserved hypothetical protein	-				0
A2U21_03905	hypothetical protein CDS	hypothetical protein	FIG00696438: hypothetical protein	-				0
A2U21_03910	terminase small subunit CDS	terminase small subunit	Phage terminase, small subunit	-				0
A2U21_03915	hypothetical protein CDS	hypothetical protein	unknown	bi	A2U20_06790	hypothetical protein CDS	hypothetical protein	53.51
A2U21_03920	hypothetical protein CDS	hypothetical protein	hypothetical protein	-				0
A2U21_03925	hypothetical protein CDS	hypothetical protein	hypothetical protein	-				0
A2U21_03930	dnaG2	DNA primase	DNA primase (EC 2.7.7.-)	bi	A2U20_06810	dnaG2	DNA primase	42.84
A2U21_03935	hypothetical protein CDS	hypothetical protein	protein of unknown function DUF497	-				0
A2U21_03940	toxin-antitoxin system, antitoxin component CDS	toxin-antitoxin system, antitoxin component	hypothetical protein	-				0	Toxin
A2U21_03945	hypothetical protein CDS	hypothetical protein	hypothetical protein	-				0
A2U21_03950	transposase CDS	transposase	Mobile element protein	bi	A2U20_04245	transposase CDS	transposase	96.21
A2U21_03955	tcdA	tRNA threonylcarbamoyladenosine dehydratase	Sulfur carrier protein adenylyltransferase ThiF	uni	A2U20_02330	tcdA	tRNA threonylcarbamoyladenosine dehydratase	26.15
A2U21_03960	ABC transporter substrate-binding protein CDS	ABC transporter substrate-binding protein	hypothetical protein	-				0
A2U21_03970	MFS transporter CDS	MFS transporter	putative transport protein	-				0
A2U21_03980	parA	chromosome partitioning protein ParA	Chromosome (plasmid) partitioning protein ParA	bi	A2U20_07995	parA2	chromosome partitioning protein ParA	58.62
A2U21_03985	hypothetical protein CDS	hypothetical protein	hypothetical protein	-				0
A2U21_03990	ilvD	dihydroxy-acid dehydratase	Dihydroxy-acid dehydratase (EC 4.2.1.9)	bi	A2U20_08930	ilvD	dihydroxy-acid dehydratase	97.55
A2U21_03995	fimD	putative fimbrial usher protein	putative F17-like fimbrial usher	bi	A2U20_08925	fimD2	putative F17-like fimbrial usher	97.67	Adhesin
A2U21_04005	pth	aminoacyl-tRNA hydrolase	Peptidyl-tRNA hydrolase (EC 3.1.1.29)	bi	A2U20_08900	pth	Peptidyl-tRNA hydrolase	98.45
A2U21_04010	ychF	redox-regulated ATPase YchF	GTP-binding and nucleic acid-binding protein YchF	bi	A2U20_08895	ychF	redox-regulated ATPase YchF	99.17
A2U21_04020	intA2	integrase	Integrase	uni	A2U20_00325	intA	Prophage integrase IntA	42.09
A2U21_04025	hypothetical protein CDS	hypothetical protein	conserved hypothetical protein	-				0
A2U21_04035	transposase CDS	transposase	Mobile element protein	-				0
A2U21_04040	hypothetical protein CDS	hypothetical protein	COG2364: Predicted membrane protein	bi	A2U20_08315	hypothetical protein CDS	hypothetical protein	97.71
A2U21_04045	lolC	permease_Lipoprotein-releasing system transmembrane protein LolC	Lipoprotein releasing system transmembrane protein LolC	bi	A2U20_08320	lolC	Lipoprotein-releasing system transmembrane protein LolC	93.13
A2U21_04050	sodC	superoxide dismutase	Superoxide dismutase [Cu-Zn] precursor (EC 1.15.1.1)	bi	A2U20_08325	sodC	Superoxide dismutase [Cu-Zn]	94.44	Other
A2U21_04055	gdh	glycerate dehydrogenase	Hydroxypyruvate reductase (EC 1.1.1.81)	bi	A2U20_08330	gdh	glycerate dehydrogenase	97.46
A2U21_04060	purB	adenylosuccinate lyase	Adenylosuccinate lyase (EC 4.3.2.2)	bi	A2U20_08335	purB	adenylosuccinate lyase	98.46
A2U21_04065	aidA2	putative pertactin family virulence factor, outer membrane autotransporter/Type V secretory pathway,adhesin AidA	putative autotransporter protein	bi	A2U20_08340	aidA	putative pertactin family virulence factor, outer membrane autotransporter/Type V secretory pathway,adhesin AidA	80.29	Adhesin
A2U21_04070	hypothetical protein CDS	hypothetical protein	FIG003003: hypothetical protein	bi	A2U20_08345	hypothetical protein CDS	hypothetical protein	97.49
A2U21_04075	dps	DNA starvation/stationary phase protection protein	Non-specific DNA-binding protein Dps / Iron-binding ferritin-like antioxidant protein / Ferroxidase (EC 1.16.3.1)	bi	A2U20_08350	dps	DNA starvation/stationary phase protection protein	100
A2U21_04080	rsmI	16S rRNA (cytidine(1402)-2'-O)-methyltransferase	rRNA small subunit methyltransferase I	bi	A2U20_08355	rsmI	16S rRNA (cytidine(1402)-2'-O)-methyltransferase	99.3
A2U21_04085	lpoA	penicillin-binding protein activator	LppC putative lipoprotein	bi	A2U20_08360	lpoA	penicillin-binding protein activator	97.41
A2U21_04090	yraN	YraN family protein	Predicted endonuclease distantly related to archaeal Holliday junction resolvase	bi	A2U20_08365	yraN	YraN family protein_Holliday junction resolvase_putative endonuclease	100
A2U21_04095	diaA	SIS domain-containing protein	Phosphoheptose isomerase (EC 5.3.1.-)	bi	A2U20_08370	diaA	DnaA initiator-associating protein DiaA	98.98
A2U21_04100	osmY	osmotically-inducible protein OsmY_putative hemolysin	21 kDa hemolysin precursor	bi	A2U20_08375	osmY	osmotically-inducible protein OsmY_putative hemolysin	99.49	Hemolysin
A2U21_04105	mlaF	ABC transporter ATP-binding protein	Uncharacterized ABC transporter, ATP-binding protein YrbF	bi	A2U20_08380	mlaF	putative phospholipid import ATP-binding protein MlaF	100
A2U21_04110	mlaE	ABC transporter permease	Uncharacterized ABC transporter, permease component YrbE	bi	A2U20_08385	mlaE	putative phospholipid ABC transporter permease protein MlaE	99.61
A2U21_04115	mlaD	outer membrane lipid asymmetry maintenance protein MlaD	Uncharacterized ABC transporter, periplasmic component YrbD	bi	A2U20_08390	mlaD	outer membrane lipid asymmetry maintenance protein MlaD	100
A2U21_04120	mlaC	putative phospholipid-binding protein MlaC	Uncharacterized ABC transporter, auxiliary component YrbC	bi	A2U20_08395	malC	putative phospholipid-binding protein MlaC	98.58
A2U21_04125	ytvA	NTP binding protein (Contains STAS domain)	Uncharacterized protein YrbB	bi	A2U20_08400	ytvA	NTP binding protein (Contains STAS domain)	97.32
A2U21_04130	ibaG	Acid stress protein IbaG_BolA family transcriptional regulator	YrbA protein	bi	A2U20_08405	ibaG	BolA family transcriptional regulator_acid stress protein IbaG	97.65
A2U21_04135	murA2	UDP-N-acetylglucosamine 1-carboxyvinyltransferase	UDP-N-acetylglucosamine 1-carboxyvinyltransferase (EC 2.5.1.7)	bi	A2U20_08410	murA	UDP-N-acetylglucosamine 1-carboxyvinyltransferase	99.29
A2U21_04140	rsmA	16S rRNA (adenine(1518)-N(6)/adenine(1519)-N(6))- dimethyltransferase	SSU rRNA (adenine(1518)-N(6)/adenine(1519)-N(6))-dimethyltransferase (EC 2.1.1.182)	bi	A2U20_08420	rsmA	16S rRNA (adenine(1518)-N(6)/adenine(1519)-N(6))- dimethyltransferase	99.3
A2U21_04145	surA	peptidylprolyl isomerase	Survival protein SurA precursor (Peptidyl-prolyl cis-trans isomerase SurA) (EC 5.2.1.8)	bi	A2U20_08425	surA	peptidyl-prolyl cis-trans isomerase SurA	98.4
A2U21_04150	hldE	bifunctional heptose 7-phosphate kinase/heptose 1-phosphate adenyltransferase	ADP-heptose synthase (EC 2.7.-.-) / D-glycero-beta-D-manno-heptose 7-phosphate kinase	bi	A2U20_08430	hldE	bifunctional heptose 7-phosphate kinase/heptose 1-phosphate adenyltransferase	96.41
A2U21_04155	der	ribosome biogenesis GTPase Der	GTP-binding protein EngA	bi	A2U20_08435	der	ribosome biogenesis GTPase Der	98.81
A2U21_04160	hemA	glutamyl-tRNA reductase	Glutamyl-tRNA reductase (EC 1.2.1.70)	bi	A2U20_08440	hemA	glutamyl-tRNA reductase	99.54
A2U21_04165	relA	GTP diphosphokinase	GTP pyrophosphokinase (EC 2.7.6.5), (p)ppGpp synthetase I	bi	A2U20_08445	relA2	GTP diphosphokinase	99.59
A2U21_04170	transcriptional regulator CDS	transcriptional regulator	hypothetical protein	-				0
A2U21_04175	srtA	sortase	hypothetical protein	-				0
A2U21_04180	DUF3791 domain-containing protein CDS	DUF3791 domain-containing protein	hypothetical protein	-				0
A2U21_04185	dxr	1-deoxy-D-xylulose-5-phosphate reductoisomerase	1-deoxy-D-xylulose 5-phosphate reductoisomerase (EC 1.1.1.267)	bi	A2U20_08450	dxr	1-deoxy-D-xylulose-5-phosphate reductoisomerase	99.24
A2U21_04190	transposase CDS	transposase	Mobile element protein	-				0
A2U21_04195	hypothetical protein CDS	hypothetical protein	UPF0319 protein YccT precursor	bi	A2U20_08460	hypothetical protein CDS	hypothetical protein	100
A2U21_04200	corC2	magnesium/cobalt efflux protein	Magnesium and cobalt efflux protein CorC	bi	A2U20_08465	corC3	magnesium/cobalt efflux protein	97.96
A2U21_04205	lnt	apolipoprotein N-acyltransferase	Apolipoprotein N-acyltransferase (EC 2.3.1.-) / Copper homeostasis protein CutE	bi	A2U20_08470	lnt	apolipoprotein N-acyltransferase	94.25
A2U21_04210	hsdR4	DEAD/DEAH box helicase	Type I restriction-modification system, restriction subunit R (EC 3.1.21.3)	uni	A2U20_10200	hsdR3	Type-1 restriction-modification system endonuclease	32.44
A2U21_04215	prrC	anticodon nuclease	Anticodon nuclease	-				0
A2U21_04220	hsdS3	restriction endonuclease subunit Stype I restriction-modification system, specificity subunit S	Type I restriction-modification system, specificity subunit S (EC 3.1.21.3)	-				0
A2U21_04225	hsdS4	type I restriction-modification system, specificity subunit S	Type I restriction-modification system, specificity subunit S (EC 3.1.21.3)	-				0
A2U21_04230	hsdM2	type I restriction-modification system subunit M	Type I restriction-modification system, DNA-methyltransferase subunit M (EC 2.1.1.72)	uni	A2U20_10230	hsdM2	type I restriction-modification system subunit M	37.28
A2U21_04235	rpoE	ECF RNA polymerase sigma-E factor	RNA polymerase sigma factor RpoE	bi	A2U20_08475	rpoE3	RNA polymerase sigma factor RpoE	98.41
A2U21_04240	rseA	transcriptional regulator	Sigma factor RpoE negative regulatory protein RseA	bi	A2U20_08480	rseA	Anti-sigma-E factor RseA	99.04
A2U21_04245	cyaA2	adenylate cyclase	Adenylate cyclase (EC 4.6.1.1)	bi	A2U20_08485	cyaA2	adenylate cyclase	98.91
A2U21_04250	pckA	phosphoenolpyruvate carboxykinase (ATP)	Phosphoenolpyruvate carboxykinase [ATP] (EC 4.1.1.49)	bi	A2U20_08490	pckA	phosphoenolpyruvate carboxykinase (ATP)	99.63
A2U21_04255	ftsB	cell division protein FtsB	Cell division protein DivIC (FtsB), stabilizes FtsL against RasP cleavage	bi	A2U20_08495	ftsB	cell division protein FtsB	95.7
A2U21_04260	ispD	2-C-methyl-D-erythritol 4-phosphate cytidylyltransferase	2-C-methyl-D-erythritol 4-phosphate cytidylyltransferase (EC 2.7.7.60)	bi	A2U20_08500	ispD	2-C-methyl-D-erythritol 4-phosphate cytidylyltransferase	95.58
A2U21_04265	ispF	2-C-methyl-D-erythritol 2,4-cyclodiphosphate synthase	2-C-methyl-D-erythritol 2,4-cyclodiphosphate synthase (EC 4.6.1.12)	bi	A2U20_08505	ispF	2-C-methyl-D-erythritol 2,4-cyclodiphosphate synthase	98.8
A2U21_04270	ratA	ubiquinone-binding protein	Putative oligoketide cyclase/lipid transport protein, similarity with yeast ubiquinone-binding protein YOL008W	bi	A2U20_08510	ratA	oligoketide cyclase/lipid transport protein	97.22
A2U21_04275	pasI	RnfH family protein_Persistence and stress-resistance antitoxin PasI	UPF0125 protein yfjF	bi	A2U20_08515	pasI	Persistence and stress-resistance antitoxin PasI	96.94	Toxin
A2U21_04280	truB	pseudouridine synthase	Membrane proteins related to metalloendopeptidases	bi	A2U20_08520	truB2	tRNA pseudouridine(55) synthase TruB	98.05
A2U21_04285	truC	tRNA pseudouridine(65) synthase TruC	tRNA pseudouridine synthase C (EC 4.2.1.70)	bi	A2U20_08525	truC	tRNA pseudouridine(65) synthase TruC	95.04
A2U21_04290	anmK	anhydro-N-acetylmuramic acid kinase	Hypothetical protein YqcC (clustered with tRNA pseudouridine synthase C)	bi	A2U20_08530	anmK	anhydro-N-acetylmuramic acid kinase	100
A2U21_04295	murQ	N-acetylmuramic acid 6-phosphate etherase	N-acetylmuramic acid 6-phosphate etherase	bi	A2U20_08535	murQ	N-acetylmuramic acid 6-phosphate etherase	98.36
A2U21_04300	anmK2	anhydro-N-acetylmuramic acid kinase	Anhydro-N-acetylmuramic acid kinase (EC 2.7.1.-)	bi	A2U20_08540	anmK2	anhydro-N-acetylmuramic acid kinase	96.77
A2U21_04305	bamE	outer membrane protein assembly factor BamE	Outer membrane lipoprotein SmpA, a component of the essential YaeT outer-membrane protein assembly complex	bi	A2U20_08545	bamE	outer membrane protein assembly factor BamE	98.2
A2U21_04310	yejK	nucleoid-associated protein YejK	Nucleoid-associated protein NdpA	bi	A2U20_08550	yejK	nucleoid-associated protein YejK	99.4
A2U21_04315	GNAT family acetyltransferase CDS	GNAT family acetyltransferase	GCN5-related N-acetyltransferase; Histone acetyltransferase HPA2 and related acetyltransferases	bi	A2U20_08555	GNAT family acetyltransferase CDS	GNAT family acetyltransferase	97.59
A2U21_04320	ABC transporter CDS	ABC transporter	FIG032766: hypothetical protein	bi	A2U20_08560	ABC transporter CDS	ABC transporter	100
A2U21_04325	ridA	reactive intermediate/imine deaminase	Endoribonuclease L-PSP	bi	A2U20_08565	ridA	reactive intermediate/imine deaminase	99.22
A2U21_04330	yfiH	multi-copper polyphenol oxidoreductase	COG1496: Uncharacterized conserved protein	bi	A2U20_08570	yfiH	multi-copper polyphenol oxidoreductase	99.59
A2U21_04335	frdA	FAD-binding dehydrogenase	FAD flavoprotein oxidase	bi	A2U20_08575	frdA2	FAD-binding dehydrogenase_Fumarate reductase flavoprotein subunit	99.62
A2U21_04340	cvpA	colicin V synthesis protein	Colicin V production protein	bi	A2U20_08580	cvpA	colicin V synthesis protein	98.19
A2U21_04345	purF	amidophosphoribosyltransferase	Amidophosphoribosyltransferase (EC 2.4.2.14)	bi	A2U20_08585	purF	amidophosphoribosyltransferase	99.6
A2U21_04350	dcd	dCTP deaminase	Deoxycytidine triphosphate deaminase (EC 3.5.4.13)	bi	A2U20_08590	dcd	dCTP deaminase	100
A2U21_04355	udk	uridine kinase	Uridine kinase (EC 2.7.1.48) [C1]	bi	A2U20_08595	udk	uridine kinase	99.54
A2U21_04360	mepS2	endopeptidase	Probable lipoprotein nlpC precursor	bi	A2U20_08600	mepS	Murein DD-endopeptidase MepS	95.88
A2U21_04365	ihfA	integration host factor subunit alpha	Integration host factor alpha subunit	bi	A2U20_08605	ihfA	integration host factor subunit alpha	98.98
A2U21_04370	pheT	phenylalanine--tRNA ligase subunit beta	Phenylalanyl-tRNA synthetase beta chain (EC 6.1.1.20)	bi	A2U20_08610	pheT	phenylalanine--tRNA ligase subunit beta	97.99
A2U21_04375	pheS	phenylalanine--tRNA ligase subunit alpha	Phenylalanyl-tRNA synthetase alpha chain (EC 6.1.1.20)	bi	A2U20_08615	pheS	phenylalanine--tRNA ligase subunit alpha	99.69
A2U21_04380	cysR	phosphate transport regulator	Phosphate transport regulator (distant homolog of PhoU)	bi	A2U20_08620	cysR	phosphate transport regulator	98.23
A2U21_04385	cysP	phosphate permease	Probable low-affinity inorganic phosphate transporter	bi	A2U20_08625	cysP	phosphate permease	99.52
A2U21_04390	hypothetical protein CDS	hypothetical protein	SH3 domain protein	bi	A2U20_08630	hypothetical protein CDS	hypothetical protein	100
A2U21_04395	hypothetical protein CDS	hypothetical protein	hypothetical protein	-				0
A2U21_04400	vtaA_N5	hypothetical protein	Phage tail fiber protein	uni	A2U20_04585	vtaA_D1	hypothetical protein	30.74
A2U21_04405	nth	endonuclease III	Endonuclease III (EC 4.2.99.18)	bi	A2U20_08640	nth	endonuclease III	100
A2U21_04410	hypothetical protein CDS	hypothetical protein	Putative membrane protein YfcA	bi	A2U20_08645	putative permease CDS	putative permease	98.05
A2U21_04415	proB	glutamate 5-kinase	Glutamate 5-kinase (EC 2.7.2.11) / RNA-binding C-terminal domain PUA	bi	A2U20_08650	proB	glutamate 5-kinase	99.73
A2U21_04420	folA	dihydrofolate reductase	Dihydrofolate reductase (EC 1.5.1.3)	bi	A2U20_08655	folA	dihydrofolate reductase	98.79
A2U21_04425	lldP	lactate permease	L-lactate permease	bi	A2U20_08660	lldP	lactate permease	99.44
A2U21_04430	lutA	Lactate utilization protein A_putative Fe-S oxidoreductase	Predicted L-lactate dehydrogenase, Fe-S oxidoreductase subunit YkgE	bi	A2U20_08665	lutA	Lactate utilization protein A	100
A2U21_04435	lutB	iron-sulfur cluster-binding protein	Predicted L-lactate dehydrogenase, Iron-sulfur cluster-binding subunit YkgF	bi	A2U20_08670	lutB	Lactate utilization protein B	99.79
A2U21_04440	lutC	lactate utilization protein C	Predicted L-lactate dehydrogenase, hypothetical protein subunit YkgG	bi	A2U20_08675	lutC	lactate utilization protein C	100
A2U21_04445	fadI	3-ketoacyl-CoA thiolase_acetyl-CoA acetyltransferase	3-ketoacyl-CoA thiolase (EC 2.3.1.16) @ Acetyl-CoA acetyltransferase (EC 2.3.1.9)	bi	A2U20_08735	fadI	acetyl-CoA acetyltransferase	96.54
A2U21_04450	fadJ	fatty-acid oxidation protein subunit alpha	Enoyl-CoA hydratase (EC 4.2.1.17) / Delta(3)-cis-delta(2)-trans-enoyl-CoA isomerase (EC 5.3.3.8) / 3-hydroxyacyl-CoA dehydrogenase (EC 1.1.1.35) / 3-hydroxybutyryl-CoA epimerase (EC 5.1.2.3)	bi	A2U20_08740	fadJ	fatty-acid oxidation protein subunit alpha	97.03
A2U21_04455	hypothetical protein CDS	hypothetical protein	FIG00697246: hypothetical protein	bi	A2U20_08745	hypothetical protein CDS	hypothetical protein	92.53
A2U21_04460	ispA	Farnesyl diphosphate synthase_geranyl transferase	Octaprenyl diphosphate synthase (EC 2.5.1.90) / Dimethylallyltransferase (EC 2.5.1.1) / (2E,6E)-farnesyl diphosphate synthase (EC 2.5.1.10) / Geranylgeranyl diphosphate synthase (EC 2.5.1.29)	bi	A2U20_08750	ispA	geranyl transferase	97.98
A2U21_04465	xseB	exodeoxyribonuclease VII small subunit	Exodeoxyribonuclease VII small subunit (EC 3.1.11.6)	bi	A2U20_08755	xseB	exodeoxyribonuclease VII small subunit	97.3
A2U21_04470	MOSC domain-containing protein CDS	Fe-S protein_MOSC domain-containing protein	Flavodoxin reductases (ferredoxin-NADPH reductases) family 1	bi	A2U20_08760	MOSC domain-containing protein CDS	MOSC domain-containing protein_Fe-S protein	95.04
A2U21_04475	mdoB	phosphoglycerol transferase-like protein	Phosphoglycerol transferase I (EC 2.7.8.20)	bi	A2U20_08765	mdoB	phosphoglycerol transferase-like protein	98.14
A2U21_04480	fdhE	formate dehydrogenase accessory protein FdhE	formate dehydrogenase formation protein FdhE	bi	A2U20_08770	fdhE	formate dehydrogenase accessory protein FdhE	98.04
A2U21_04485	queA	tRNA preQ1(34) S-adenosylmethionine ribosyltransferase-isomerase QueA	S-adenosylmethionine:tRNA ribosyltransferase-isomerase (EC 5.-.-.-)	bi	A2U20_08775	queA	tRNA preQ1(34) S-adenosylmethionine ribosyltransferase-isomerase QueA	98.9
A2U21_04490	AI-2E family transporter CDS	AI-2E family transporter_permase	Putative permease PerM (= YfgO)	bi	A2U20_08780	AI-2E family transporter CDS	AI-2E family transporter	98.59
A2U21_04495	rebM	SAM-dependent methyltransferase	Ubiquinone/menaquinone biosynthesis methyltransferase UbiE (EC 2.1.1.-)	bi	A2U20_08785	rebM	SAM-dependent methyltransferase	97.61
A2U21_04500	arfA	alternative ribosome-rescue factor A	FIG00698459: hypothetical protein	bi	A2U20_08790	arfA	alternative ribosome-rescue factor A	97.3
A2U21_04505	selD	selenide, water dikinase SelD	Selenide,water dikinase (EC 2.7.9.3)	bi	A2U20_08795	selD	selenide, water dikinase SelD	98.76
A2U21_04510	ubiH	2-octaprenyl-6-methoxyphenyl hydroxylase	2-octaprenyl-6-methoxyphenol hydroxylase (EC 1.14.13.-)	bi	A2U20_08800	ubiH	2-octaprenyl-6-methoxyphenyl hydroxylase	97.24
A2U21_04515	hypothetical protein CDS	hypothetical protein	Conserved protein YcjX with nucleoside triphosphate hydrolase domain	bi	A2U20_08805	hypothetical protein CDS	hypothetical protein	99.36
A2U21_04520	smpB	SsrA-binding protein	tmRNA-binding protein SmpB	bi	A2U20_08810	smpB	SsrA-binding protein	99.37
A2U21_04525	serS	serine--tRNA ligase	Seryl-tRNA synthetase (EC 6.1.1.11)	bi	A2U20_08820	serS	serine--tRNA ligase	98.39
A2U21_04535	IS256 family transposase CDS	IS256 family transposase	Mobile element protein	-				0
A2U21_04540	sucD	succinate--CoA ligase subunit alpha	Succinyl-CoA ligase [ADP-forming] alpha chain (EC 6.2.1.5)	bi	A2U20_06740	sucD	succinate--CoA ligase subunit alpha	98.62
A2U21_04545	sucC	succinate--CoA ligase subunit beta	Succinyl-CoA ligase [ADP-forming] beta chain (EC 6.2.1.5)	bi	A2U20_06735	sucC	succinate--CoA ligase subunit beta	99.23
A2U21_04550	sucB	dihydrolipoamide succinyltransferase	Dihydrolipoamide succinyltransferase component (E2) of 2-oxoglutarate dehydrogenase complex (EC 2.3.1.61)	bi	A2U20_06730	sucB	dihydrolipoamide succinyltransferase	99.01
A2U21_04555	sucA	2-oxoglutarate dehydrogenase E1 component	2-oxoglutarate dehydrogenase E1 component (EC 1.2.4.2)	bi	A2U20_06725	sucA	2-oxoglutarate dehydrogenase E1 component	99.25
A2U21_04560	argO	amino acid transporter	Transporter, LysE family	bi	A2U20_06720	argO	amino acid transporter	99.03
A2U21_04565	malP	glycogen phosphorylase_maltodextrin phosphorylase	Glycogen phosphorylase (EC 2.4.1.1)	bi	A2U20_06715	malP2	Maltodextrin phosphorylase	99.88
A2U21_04570	rplY	50S ribosomal protein L25	LSU ribosomal protein L25p	bi	A2U20_06710	rplY	50S ribosomal protein L25	100
A2U21_04575	ssa	ribosome-binding factor A	putative serine protease	bi	A2U20_06705	ssa2	ribosome-binding factor A	92.07
A2U21_04580	rbfA	ribosome-binding factor A	Ribosome-binding factor A	bi	A2U20_06700	rbfA2	ribosome-binding factor A	98.43
A2U21_04585	truB2	tRNA pseudouridine(55) synthase TruB	tRNA pseudouridine synthase B (EC 4.2.1.70)	bi	A2U20_06695	truB	tRNA pseudouridine(55) synthase TruB	97.38
A2U21_04590	mltB	lytic transglycosylase	Membrane-bound lytic murein transglycosylase B precursor (EC 3.2.1.-)	bi	A2U20_06690	mltB	lytic transglycosylase	98.06
A2U21_04595	apaH	bis(5'-nucleosyl)-tetraphosphatase (symmetrical)	Bis(5'-nucleosyl)-tetraphosphatase, symmetrical (EC 3.6.1.41)	bi	A2U20_06685	apaH	bis(5'-nucleosyl)-tetraphosphatase (symmetrical)	99.63
A2U21_04610	transcriptional regulator CDS	transcriptional regulator	hypothetical protein	-				0
A2U21_04620	hypothetical protein CDS	hypothetical protein	hypothetical protein	uni	A2U20_05860	hypothetical protein CDS	hypothetical protein	98.87
A2U21_04625	hypothetical protein CDS	hypothetical protein	hypothetical protein	-				0
A2U21_04630	hypothetical protein CDS	hypothetical protein	FIG00696967: hypothetical protein	-				0
A2U21_04635	hypothetical protein CDS	hypothetical protein	hypothetical protein	-				0
A2U21_04640	hypothetical protein CDS	hypothetical protein	hypothetical protein	-				0
A2U21_04645	hypothetical protein CDS	hypothetical protein	hypothetical protein	-				0
A2U21_04650	higA2	Antitoxin HigA_mRNA interferase antitoxin_addiction module antidote protein	FIG045511: hypothetical antitoxin (to FIG022160: hypothetical toxin)	uni	A2U20_01495	higA	Antitoxin HigA_mRNA interferase antitoxin_addiction module antidote protein	48.24	Toxin
A2U21_04655	hypothetical protein CDS	hypothetical protein	No significant database matches	-				0
A2U21_04660	transcriptional regulator CDS	DNA-binding protein_putative HTH-type transcriptional regulator	FIG00923803: hypothetical protein	bi	A2U20_05735	transcriptional regulator CDS	DNA-binding protein_putative HTH-type transcriptional regulator	100
A2U21_04665	hypothetical protein CDS	hypothetical protein	Phage repressor	-				0
A2U21_04670	transcriptional regulator CDS	transcriptional regulator	hypothetical protein	-				0
A2U21_04675	hypothetical protein CDS	hypothetical protein	hypothetical protein	bi	A2U20_05720	hypothetical protein CDS	hypothetical protein	97.8
A2U21_04680	phage regulatory protein CDS	phage regulatory protein	Putative DNA-binding protein Roi of bacteriophage BP-933W	uni	A2U20_05715	antirepressor CDS	antirepressor	38.64
A2U21_04685	DNA replication protein CDS	DNA replication protein	Primosomal protein I	uni	A2U20_05710	DNA replication protein CDS	DNA replication protein	60.09
A2U21_04690	replication protein P/possible bacteriophage replication protein CDS	replication protein P/possible bacteriophage replication protein	Replication protein P	bi	A2U20_05705	replication protein P/possible bacteriophage replication protein CDS	replication protein P/possible bacteriophage replication protein	97.69
A2U21_04695	ninB	recombination protein NinB	Phage NinB DNA recombination	uni	A2U20_05700	ninB	recombination protein NinB	89.44
A2U21_04700	hypothetical protein CDS	hypothetical protein	Antitoxin 1	bi	A2U20_05695	hypothetical protein CDS	hypothetical protein	70.8
A2U21_04705	hicA2	addiction module toxin HicA	hypothetical protein	bi	A2U20_05690	hicA3	addiction module toxin HicA	50.82	Toxin
A2U21_04710	ninG	phage lambda recombination gene_rap	NinG recombination protein	-				0
A2U21_04715	IS256 family transposase CDS	IS256 family transposase	Mobile element protein	uni	A2U20_08980	IS256 family transposase CDS	IS256 family transposase	94.7
A2U21_04720	antitermination protein CDS	antitermination protein	antitermination protein	uni	A2U20_05675	antitermination protein CDS	antitermination protein	90
A2U21_04725	IS256 family transposase CDS	IS256 family transposase	Mobile element protein	uni	A2U20_10595	hypothetical protein CDS	hypothetical protein	95.65
A2U21_04735	hicA3	addiction module toxin HicA	FIG00698356: hypothetical protein	uni	A2U20_03635	hicA2	addiction module toxin HicA	96.72	Toxin
A2U21_04740	hypothetical protein CDS	hypothetical protein	Haemophilus-specific protein, uncharacterized	uni	A2U20_05640	hypothetical protein CDS	hypothetical protein	53.01
A2U21_04745	rrrD2	glycoside hydrolase_putative Lysozyme RrrD	COG3772: Phage-related lysozyme (muraminidase)	uni	A2U20_05635	rrrD	glycoside hydrolase_putative lysozyme RrrD	92.27
A2U21_04750	hypothetical protein CDS	hypothetical protein	hypothetical protein	uni	A2U20_05630	hypothetical protein CDS	hypothetical protein	95.61
A2U21_04755	terminase CDS	terminase	Phage terminase, small subunit	-				0
A2U21_04760	terminase CDS	terminase	Phage terminase, large subunit	-				0
A2U21_04765	phage head protein CDS	phage head protein	Phage-related protein	bi	A2U20_05615	phage head protein CDS	phage head protein	87.04
A2U21_04770	phage head morphogenesis protein CDS	phage head morphogenesis protein	Plasmid-related protein	-				0
A2U21_04775	hypothetical protein CDS	hypothetical protein	Phage protein	-				0
A2U21_04780	hypothetical protein CDS	hypothetical protein	Phage protein	-				0
A2U21_04785	hypothetical protein CDS	hypothetical protein	Phage capsid and scaffold	-				0
A2U21_04790	hypothetical protein CDS	hypothetical protein	Phage protein	-				0
A2U21_04795	hypothetical protein CDS	hypothetical protein	Phage protein	-				0
A2U21_04800	hypothetical protein CDS	hypothetical protein	Phage-related protein	-				0
A2U21_04805	hypothetical protein CDS	hypothetical protein	hypothetical protein	-				0
A2U21_04810	hypothetical protein CDS	hypothetical protein	hypothetical protein	-				0
A2U21_04815	hypothetical protein CDS	hypothetical protein	FIG00849170: hypothetical protein	-				0
A2U21_04820	hypothetical protein CDS	hypothetical protein	hypothetical protein	-				0
A2U21_04825	phage tail protein CDS	phage tail protein	Phage protein	-				0
A2U21_04830	hypothetical protein CDS	hypothetical protein	Phage protein	-				0
A2U21_04835	hypothetical protein CDS	hypothetical protein	FIG00782129: hypothetical protein	-				0
A2U21_04840	lysM	peptidoglycan-binding protein LysM	FIG00781562: hypothetical protein	-				0
A2U21_04845	hypothetical protein CDS	hypothetical protein	hypothetical protein	-				0
A2U21_04850	relE	mRNA interferase toxin RelE	RelE/StbE replicon stabilization toxin	-				0	Toxin
A2U21_04855	CopG family transcriptional regulator CDS	CopG family transcriptional regulator	RelB/StbD replicon stabilization protein (antitoxin to RelE/StbE)	-				0
A2U21_04860	hypothetical protein CDS	hypothetical protein	FIG00466747: hypothetical protein	-				0
A2U21_04865	hypothetical protein CDS	hypothetical protein	hypothetical protein	-				0
A2U21_04870	hypothetical protein CDS	hypothetical protein	FIG00641787: hypothetical protein	-				0
A2U21_04875	phage baseplate protein CDS	phage baseplate protein	Phage protein	-				0
A2U21_04880	hypothetical protein CDS	hypothetical protein	FIG00465618: hypothetical protein	-				0
A2U21_04885	hypothetical protein CDS	hypothetical protein	Phage protein	-				0
A2U21_04890	hypothetical protein CDS	hypothetical protein	hypothetical protein	-				0
A2U21_04900	phage tail protein CDS	phage tail protein	phage tail protein	-				0
A2U21_04905	echA	enoyl-CoA hydratase	putative cytoplasmic protein	-				0
A2U21_04910	hypothetical protein CDS	hypothetical protein	hypothetical protein	-				0
A2U21_04915	hypothetical protein CDS	hypothetical protein	hypothetical protein	-				0
A2U21_04920	hypothetical protein CDS	hypothetical protein	hypothetical protein	-				0
A2U21_04925	DUF4760 domain-containing protein CDS	DUF4760 domain-containing protein	DUF4760 domain-containing protein	-				0
A2U21_04930	hypothetical protein CDS	hypothetical protein	hypothetical protein	-				0
A2U21_04935	hypothetical protein CDS	hypothetical protein	ribbon-helix-helix protein, CopG family	uni	A2U20_05850	hypothetical protein CDS	hypothetical protein	100
A2U21_04940	hypothetical protein CDS	hypothetical protein	hypothetical protein	-				0
A2U21_04945	hypothetical protein CDS	hypothetical protein	Phage DNA binding protein HkaK	bi	A2U20_05795	hypothetical protein CDS	hypothetical protein	97.18
A2U21_04950	ATP-binding protein CDS	ATP-binding protein	Phage DNA binding ATPase	bi	A2U20_05790	ATP-binding protein CDS	ATP-binding protein	96.79
A2U21_04955	hypothetical protein CDS	hypothetical protein	Phage protein	bi	A2U20_05775	hypothetical protein CDS	hypothetical protein	96.2
A2U21_04960	hypothetical protein CDS	hypothetical protein	hypothetical protein	bi	A2U20_05770	hypothetical protein CDS	hypothetical protein	94.12
A2U21_04965	hypothetical protein CDS	hypothetical protein	Haemophilus-specific protein, uncharacterized	-				0
A2U21_04975	antirepressor CDS	antirepressor	Phage DNA and RNA binding protein	uni	A2U20_05865	antirepressor CDS	antirepressor	80.48
A2U21_04980	hypothetical protein CDS	hypothetical protein	hypothetical protein	-				0
A2U21_04990	hypothetical protein CDS	hypothetical protein	hypothetical protein	-				0
A2U21_04995	hypothetical protein CDS	hypothetical protein	FIG00696967: hypothetical protein	-				0
A2U21_05000	hypothetical protein CDS	hypothetical protein	hypothetical protein	-				0
A2U21_05005	hypothetical protein CDS	hypothetical protein	hypothetical protein	-				0
A2U21_05010	hypothetical protein CDS	hypothetical protein	hypothetical protein	-				0
A2U21_05015	hypothetical protein CDS	hypothetical protein	hypothetical protein	-				0
A2U21_05020	hypothetical protein CDS	hypothetical protein	Phage repressor	-				0
A2U21_05025	Cro/Cl family transcriptional regulator CDS	Cro/Cl family transcriptional regulator	hypothetical protein	-				0
A2U21_05030	phage regulatory protein CDS	phage regulatory protein	Putative DNA-binding protein Roi of bacteriophage BP-933W	uni	A2U20_05715	antirepressor CDS	antirepressor	38.64
A2U21_05040	hypothetical protein CDS	hypothetical protein	Replication protein P	uni	A2U20_05705	replication protein P/possible bacteriophage replication protein CDS	replication protein P/possible bacteriophage replication protein	97.3
A2U21_05045	ninB2	recombination protein NinB	Phage NinB DNA recombination	uni	A2U20_05700	ninB	recombination protein NinB	92.96
A2U21_05055	antitermination protein CDS	antitermination protein	antitermination protein	uni	A2U20_05675	antitermination protein CDS	antitermination protein	90
A2U21_05060	hypothetical protein CDS	hypothetical protein	hypothetical protein	bi	A2U20_05660	hypothetical protein CDS	hypothetical protein	91.67
A2U21_05065	hypothetical protein CDS	hypothetical protein	hypothetical protein	-				0
A2U21_05070	hypothetical protein CDS	hypothetical protein	Haemophilus-specific protein, uncharacterized	uni	A2U20_05640	hypothetical protein CDS	hypothetical protein	53.01
A2U21_05075	rrrD3	glycoside hydrolase_putative Lysozyme RrrD	COG3772: Phage-related lysozyme (muraminidase)	bi	A2U20_05635	rrrD	glycoside hydrolase_putative lysozyme RrrD	95.03
A2U21_05080	hypothetical protein CDS	hypothetical protein	hypothetical protein	uni	A2U20_05630	hypothetical protein CDS	hypothetical protein	90.35
A2U21_05085	terminase small subunit CDS	terminase small subunit	Phage terminase, small subunit	-				0
A2U21_05090	terminase CDS	terminase	Phage terminase, large subunit	-				0
A2U21_05095	hypothetical protein CDS	hypothetical protein	62kDa structural protein	-				0
A2U21_05100	phage head morphogenesis protein CDS	phage head morphogenesis protein	cell wall surface anchor family protein	uni	A2U20_06675	xerD	Site-specific recombinase XerD	52.94
A2U21_05110	recombinase CDS	recombinase	Phosphoribosyl transferase domain	-				0
A2U21_05115	hypothetical protein CDS	hypothetical protein	FIG00640540: hypothetical protein	uni	A2U20_05010	hypothetical protein CDS	hypothetical protein	98.54
A2U21_05120	phage capsid protein CDS	phage capsid protein	probable phage protein YPO2110	uni	A2U20_05015	hypothetical protein CDS	hypothetical protein	29.87
A2U21_05125	hypothetical protein CDS	hypothetical protein	hypothetical protein	uni	A2U20_05020	hypothetical protein CDS	hypothetical protein	70.89
A2U21_05130	hypothetical protein CDS	hypothetical protein	hypothetical protein	-				0
A2U21_05135	hypothetical protein CDS	hypothetical protein	hypothetical protein	-				0
A2U21_05140	hypothetical protein CDS	hypothetical protein	hypothetical protein	-				0
A2U21_05145	hypothetical protein CDS	hypothetical protein	hypothetical protein	-				0
A2U21_05150	hypothetical protein CDS	hypothetical protein	FIG00697018: hypothetical protein	-				0
A2U21_05155	hypothetical protein CDS	hypothetical protein	FIG00697453: hypothetical protein	-				0
A2U21_05160	phage tail protein CDS	phage tail protein	FIG00696850: hypothetical protein	bi	A2U20_06340	phage tail protein CDS	phage tail protein	75.21
A2U21_05165	hypothetical protein CDS	hypothetical protein	hypothetical protein	-				0
A2U21_05170	phage virion morphogenesis protein CDS	phage virion morphogenesis protein	Phage tail completion protein	bi	A2U20_06330	phage virion morphogenesis protein CDS	phage virion morphogenesis protein	55.33
A2U21_05175	phage tail protein CDS	phage tail protein	Phage tail protein	bi	A2U20_06325	phage tail protein CDS	phage tail protein	93.75
A2U21_05180	dnaK	molecular chaperone DnaK	Hypothetical Zinc-finger containing protein	bi	A2U20_06320	dnaK2	molecular chaperone DnaK	98.61
A2U21_05185	hypothetical protein CDS	hypothetical protein	hypothetical protein	-				0
A2U21_05190	hypothetical protein CDS	hypothetical protein	hypothetical protein	bi	A2U20_06355	hypothetical protein CDS	hypothetical protein	96.92
A2U21_05195	hypothetical protein CDS	hypothetical protein	hypothetical protein	-				0
A2U21_05200	hypothetical protein CDS	hypothetical protein	hypothetical bacteriophage protein	bi	A2U20_06310	hypothetical protein CDS	hypothetical protein	92.26
A2U21_05205	rrrD4	glycoside hydrolase_putative Lysozyme RrrD	Prophage lysozyme (EC 3.2.1.17); Phage lysin	bi	A2U20_06305	rrrD2	glycoside hydrolase_Lysozyme RrrD	97.13
A2U21_05210	terminase CDS	terminase	Phage terminase, endonuclease subunit	bi	A2U20_06285	terminase CDS	terminase	91.24
A2U21_05215	hypothetical protein CDS	hypothetical protein	Phage capsid protein	-				0
A2U21_05220	phage capsid protein CDS	phage capsid protein	Phage capsid scaffolding protein	bi	A2U20_06275	phage capsid protein CDS	Phage capsid scaffolding protein	55.2
A2U21_05225	phage terminase CDS	Phage terminase, ATPase subunit	Phage terminase, ATPase subunit	bi	A2U20_06270	phage terminase CDS	Phage terminase, ATPase subunit	96.88
A2U21_05230	hypothetical protein CDS	hypothetical protein	Transposase	bi	A2U20_01525	hypothetical protein CDS	hypothetical protein	100
A2U21_05235	hypothetical protein CDS	hypothetical protein	ISSod13, transposase	bi	A2U20_01530	hypothetical protein CDS	hypothetical protein	96.64
A2U21_05240	dsDNA-mimic protein CDS	dsDNA-mimic protein	FIG00697159: hypothetical protein	bi	A2U20_01535	dsDNA-mimic protein CDS	dsDNA-mimic protein	100
A2U21_05245	rpoE2	ECF RNA polymerase sigma-E factor	RNA polymerase sigma-70 factor	bi	A2U20_01540	rpoE	RNA polymerase sigma factor RpoE	98.42
A2U21_05250	hypothetical protein CDS	hypothetical protein	hypothetical protein	bi	A2U20_01545	hypothetical protein CDS	hypothetical protein	92.66
A2U21_05255	msrA	peptide methionine sulfoxide reductase	Peptide methionine sulfoxide reductase MsrA (EC 1.8.4.11) / Peptide methionine sulfoxide reductase MsrB (EC 1.8.4.12)	bi	A2U20_01550	msrA	peptide methionine sulfoxide reductase	99.16
A2U21_05260	dsbD2	cytochrome C biogenesis protein_Thiol:disulfide interchange protein DsbD	Cytochrome c-type biogenesis protein CcdA homolog, associated with MetSO reductase	bi	A2U20_01555	dsbD2	cytochrome C biogenesis protein_Thiol:disulfide interchange protein DsbD	98.15
A2U21_05265	purL	phosphoribosylformylglycinamidine synthase	Thiol:disulfide oxidoreductase associated with MetSO reductase	bi	A2U20_01560	purL	phosphoribosylformylglycinamidine synthase	100
A2U21_05270	hypothetical protein CDS	hypothetical protein	Mobile element protein	uni	A2U20_02105	transposase CDS	transposase	98.67
A2U21_05275	tyrP1	tyrosine transporter	Tyrosine-specific transport protein	bi	A2U20_06665	tyrP2	tyrosine transporter	99.75
A2U21_05280	tyrP2	tyrosine transporter	Tyrosine-specific transport protein	bi	A2U20_06660	tyrP	tyrosine transporter	98.02
A2U21_05285	mutS	hypothetical protein	FIG001674: hypothetical protein	bi	A2U20_06655	mutS2	Endonuclease MutS2_suppression of homologous recombination	100
A2U21_05290	prmB	ribosomal protein L3 N(5)-glutamine methyltransferase	Protein-N(5)-glutamine methyltransferase PrmB, methylates LSU ribosomal protein L3p	bi	A2U20_06650	prmB	ribosomal protein L3 N(5)-glutamine methyltransferase	99.36
A2U21_05295	purR	transcriptional repressor PurR	Purine nucleotide synthesis repressor	uni	A2U20_11575	rbsR	Ribose operon repressor	46.11
A2U21_05300	amyA	DedA family protein_alpha-amylase	DedA protein	bi	A2U20_06640	amyA	DedA family protein_alpha-amylase	97.98
A2U21_05305	vtaA_N6	hypothetical protein	Phage tail fiber protein	-				0
A2U21_05315	mltA	murein transglycosylase A	Membrane-bound lytic murein transglycosylase A precursor (EC 3.2.1.-)	bi	A2U20_06635	mltA	murein transglycosylase A	100
A2U21_05320	rnb	exoribonuclease II	Exoribonuclease II (EC 3.1.13.1)	bi	A2U20_06630	rnb	exoribonuclease II	99.24
A2U21_05325	higB2	mRNA interferase toxin HigB	Cytotoxic translational repressor of toxin-antitoxin stability system	bi	A2U20_06625	higB6	mRNA interferase toxin HigB	99.12	Toxin
A2U21_05330	higA3	Antitoxin HigA_mRNA interferase antitoxin_addiction module antidote protein	Transcriptional regulator, Cro/CI family	bi	A2U20_06620	higA8	Antitoxin HigA_mRNA interferase antitoxin_addiction module antidote protein	95.92	Toxin
A2U21_05335	fic2	cell filamentation protein Fic	FIG00520604: hypothetical protein	-				0
A2U21_05340	fabI	enoyl-[acyl-carrier-protein] reductase	Enoyl-[acyl-carrier-protein] reductase [NADH] (EC 1.3.1.9)	bi	A2U20_06565	fabI	enoyl-[acyl-carrier-protein] reductase	99.62
A2U21_05345	rlmE	23S rRNA (uridine(2552)-2'-O)-methyltransferase	Heat shock protein FtsJ/RrmJ @ Ribosomal RNA large subunit methyltransferase E (EC 2.1.1.-)	bi	A2U20_06560	rlmE	23S rRNA (uridine(2552)-2'-O)-methyltransferase	98.08
A2U21_05350	ftsH	ATP-dependent zinc metalloprotease FtsH	Cell division protein FtsH (EC 3.4.24.-)	bi	A2U20_06555	ftsH	ATP-dependent zinc metalloprotease FtsH	99.38
A2U21_05355	ABC transporter ATP-binding protein CDS	ABC transporter ATP-binding protein	Glutathione-regulated potassium-efflux system ATP-binding protein	bi	A2U20_06545	ABC transporter ATP-binding protein CDS	ABC transporter ATP-binding protein	97.49
A2U21_05360	MarC family transcriptional regulator CDS	MarC family transcriptional regulator	Multiple antibiotic resistance protein marC	bi	A2U20_06540	MarC family transcriptional regulator CDS	MarC family transcriptional regulator	98.55
A2U21_05365	IS110 family transposase CDS	IS110 family transposase	Mobile element protein	-				0
A2U21_05370	moeA	molybdopterin molybdenumtransferase MoeA	Molybdopterin biosynthesis protein MoeA	bi	A2U20_06535	moeA	molybdopterin molybdenumtransferase MoeA	97.07
A2U21_05385	yqfO	Nif3-like dinuclear metal center hexameric protein	FIG137478: Hypothetical protein YbgI	bi	A2U20_06260	yqfO	Nif3-like dinuclear metal center hexameric protein	99.22
A2U21_05390	mnmC	bifunctional tRNA (5-methylaminomethyl-2-thiouridine)(34)-methyltransferase MnmD/FAD-dependent 5-carboxymethylaminomethyl-2-thiouridine(34) oxidoreductase MnmC	tRNA (5-methylaminomethyl-2-thiouridylate)-methyltransferase (EC 2.1.1.61)	bi	A2U20_06255	mnmC	bifunctional tRNA (5-methylaminomethyl-2-thiouridine)(34)-methyltransferase MnmD/FAD-dependent 5-carboxymethylaminomethyl-2-thiouridine(34) oxidoreductase MnmC	96.4
A2U21_05395	metK	methionine adenosyltransferase	S-adenosylmethionine synthetase (EC 2.5.1.6)	bi	A2U20_06250	metK	methionine adenosyltransferase	98.69
A2U21_05400	vtaA_N7	hypothetical protein	Phage tail fiber protein	-				0
A2U21_05405	ubiG	bifunctional 3-demethylubiquinol 3-O-methyltransferase/2-polyprenyl-6-hydroxyphenol methylase	3-demethylubiquinol 3-O-methyltransferase (EC 2.1.1.64)	bi	A2U20_06245	ubiG	bifunctional 3-demethylubiquinol 3-O-methyltransferase/2-polyprenyl-6-hydroxyphenol methylase	99.58
A2U21_05410	ppiB	peptidylprolyl isomerase	Peptidyl-prolyl cis-trans isomerase PpiB (EC 5.2.1.8)	bi	A2U20_06240	ppiB	peptidylprolyl isomerase	99.41
A2U21_05415	purK	5-(carboxyamino)imidazole ribonucleotide synthase	Phosphoribosylaminoimidazole carboxylase ATPase subunit (EC 4.1.1.21)	bi	A2U20_06235	purK	5-(carboxyamino)imidazole ribonucleotide synthase	98.9
A2U21_05420	ansA	L-asparaginase	L-asparaginase (EC 3.5.1.1)	bi	A2U20_06230	ansA	L-asparaginase	98.44
A2U21_05425	purE	5-(carboxyamino)imidazole ribonucleotide mutase	Phosphoribosylaminoimidazole carboxylase catalytic subunit (EC 4.1.1.21)	bi	A2U20_06225	purE	5-(carboxyamino)imidazole ribonucleotide mutase	99.39
A2U21_05430	aceE	pyruvate dehydrogenase (acetyl-transferring), homodimeric type	Pyruvate dehydrogenase E1 component (EC 1.2.4.1)	bi	A2U20_06220	aceE	pyruvate dehydrogenase (acetyl-transferring), homodimeric type	99.44
A2U21_05435	aceF	dihydrolipoyllysine-residue acetyltransferase	Dihydrolipoamide acetyltransferase component of pyruvate dehydrogenase complex (EC 2.3.1.12)	bi	A2U20_06215	aceF	pyruvate dehydrogenase complex dihydrolipoyllysine-residue acetyltransferase	88.83
A2U21_05440	lpdA	dihydrolipoyl dehydrogenase	Dihydrolipoamide dehydrogenase of pyruvate dehydrogenase complex (EC 1.8.1.4) @ Dihydrolipoamide dehydrogenase (EC 1.8.1.4)	bi	A2U20_06210	lpdA	dihydrolipoyl dehydrogenase	100
A2U21_05445	rps	RNA-binding transcriptional accessory protein	Transcription accessory protein (S1 RNA-binding domain)	bi	A2U20_06205	rps1	RNA-binding transcriptional accessory protein	99.48
A2U21_05450	dmsC	Anaerobic dimethyl sulfoxide reductase chain C	Anaerobic dimethyl sulfoxide reductase chain C (EC 1.8.5.3)	bi	A2U20_06200	dmsC	Anaerobic dimethyl sulfoxide reductase chain C	83.69
A2U21_05455	dmsB	anaerobic dimethyl sulfoxide reductase chain B	Anaerobic dimethyl sulfoxide reductase chain B (EC 1.8.99.-)	-				0
A2U21_05460	ribN	Riboflavin transporter	Putative transporter, DME family	bi	A2U20_06190	ribN	EamA family transporter_Riboflavin transporter	98.99
A2U21_05465	sanA	putative SanA protein, membrane protein	SanA protein	bi	A2U20_06185	sanA	putative SanA protein, membrane protein	96.17
A2U21_05470	yihI	GTPase-activating protein	Protein of unknown function DUF414	bi	A2U20_06180	yihI	GTPase-activating protein	98.95
A2U21_05475	hemN	coproporphyrinogen III oxidase	Periplasmic/membrane protein associated with DUF414	bi	A2U20_06175	hemN3	coproporphyrinogen III oxidase	98.66
A2U21_05480	hemN2	oxygen-independent coproporphyrinogen III oxidase	Coproporphyrinogen III oxidase, oxygen-independent (EC 1.3.99.22)	bi	A2U20_06170	hemN2	oxygen-independent coproporphyrinogen III oxidase	98.24
A2U21_05485	lptD	LPS assembly protein LptD	Outer membrane protein Imp, required for envelope biogenesis / Organic solvent tolerance protein precursor	bi	A2U20_06165	lptD	LPS assembly protein LptD	98.46
A2U21_05490	arcB	hybrid sensor histidine kinase/response regulator	Aerobic respiration control sensor protein arcB (EC 2.7.3.-)	bi	A2U20_06160	arcB	hybrid sensor histidine kinase/response regulator_Aerobic respiration control sensor protein ArcB	99.46
A2U21_05495	dgkA	diacylglycerol kinase	Diacylglycerol kinase (EC 2.7.1.107)	bi	A2U20_06155	dgkA	diacylglycerol kinase	98.33
A2U21_05500	ushA	bifunctional UDP-sugar hydrolase/5'-nucleotidase	UDP-sugar hydrolase (EC 3.6.1.45); 5'-nucleotidase (EC 3.1.3.5)	bi	A2U20_06150	ushA	bifunctional UDP-sugar hydrolase/5'-nucleotidase	98.72
A2U21_05510	bacA	putative Vitamin B12 transport ATP-binding protein BacA	Ferrichrome-iron receptor	bi	A2U20_06140	bacA	ABC transporter ATP-binding protein_Vitamin B12 transport ATP-binding protein BacA	95.33
A2U21_05515	pnp	polyribonucleotide nucleotidyltransferase	Polyribonucleotide nucleotidyltransferase (EC 2.7.7.8)	bi	A2U20_06125	pnp2	polyribonucleotide nucleotidyltransferase	99.29
A2U21_05520	nlpI	lipoprotein NlpI-like protein	Lipoprotein nlpI precursor	bi	A2U20_06120	nlpI	lipoprotein NlpI-like protein	98.7
A2U21_05525	deaD	ATP-dependent RNA helicase	DEAD-box ATP-dependent RNA helicase CshA (EC 3.6.4.13)	bi	A2U20_06115	deaD	ATP-dependent RNA helicase	98.69
A2U21_05530	tadA	tRNA adenosine(34) deaminase TadA	tRNA-specific adenosine-34 deaminase (EC 3.5.4.-)	bi	A2U20_06110	tadA	tRNA adenosine(34) deaminase TadA	100
A2U21_05535	hypothetical protein CDS	hypothetical protein	FIG00697848: hypothetical protein	bi	A2U20_06105	hypothetical protein CDS	hypothetical protein	100
A2U21_05540	hypothetical protein CDS	hypothetical protein	Membrane protein involved in the export of O-antigen and teichoic acid	bi	A2U20_06100	hypothetical protein CDS	hypothetical protein	99.59
A2U21_05545	yciB	septation protein A	Intracellular septation protein IspA	bi	A2U20_06095	yciB	septation protein A	99.47
A2U21_05550	yciA	Acyl-CoA thioesterase YciA, involved in membrane biogenesis	Acyl-CoA thioesterase YciA, involved in membrane biogenesis	bi	A2U20_06090	yciA	acyl-CoA thioesterase YciA, involved in membrane biogenesis	97.95
A2U21_05555	yciL	pseudouridine synthase	YciL protein	bi	A2U20_06085	yciL	pseudouridine synthase	97.96
A2U21_05560	comEC	DNA internalization-related competence protein ComEC/Rec2	DNA internalization-related competence protein ComEC/Rec2	bi	A2U20_06075	comEC	DNA internalization-related competence protein ComEC/Rec2	98.68
A2U21_05565	uspA	universal stress protein	Universal stress protein A	bi	A2U20_06070	uspA2	universal stress protein UspA	98.59
A2U21_05570	alaS	alanine--tRNA ligase	Alanyl-tRNA synthetase (EC 6.1.1.7)	bi	A2U20_06065	alaS	alanine--tRNA ligase	99.77
A2U21_05575	csrA	carbon storage regulator	Carbon storage regulator	bi	A2U20_06060	csrA	carbon storage regulator	98.36
A2U21_05580	galU	UTP--glucose-1-phosphate uridylyltransferase	UTP--glucose-1-phosphate uridylyltransferase (EC 2.7.7.9)	bi	A2U20_06055	galU	UTP--glucose-1-phosphate uridylyltransferase	99.66
A2U21_05585	degS	outer membrane-stress sensor serine endopeptidase DegS	Outer membrane stress sensor protease DegS	bi	A2U20_06050	degS	outer membrane-stress sensor serine endopeptidase DegS	99.41
A2U21_05590	cmk	cytidylate kinase	Cytidylate kinase (EC 2.7.4.25)	bi	A2U20_06045	cmk	cytidylate kinase	99.1
A2U21_05595	rpsA	30S ribosomal protein S1	SSU ribosomal protein S1p	bi	A2U20_06040	rpsA	30S ribosomal protein S1	99.64
A2U21_05600	ihfB	integration host factor subunit beta	Integration host factor beta subunit	bi	A2U20_06035	ihfB	integration host factor subunit beta	100
A2U21_05605	lapA	putative Lipopolysaccharide assembly protein A	Inner membrane protein yciS	bi	A2U20_06030	lapA	Lipopolysaccharide assembly protein A	100
A2U21_05610	lapB	lipopolysaccharide assembly protein LapB	Heat shock (predicted periplasmic) protein YciM, precursor	bi	A2U20_06025	lapB	lipopolysaccharide assembly protein LapB	99.75
A2U21_05615	pyrF	orotidine 5'-phosphate decarboxylase	Orotidine 5'-phosphate decarboxylase (EC 4.1.1.23)	bi	A2U20_06020	pyrF	orotidine 5'-phosphate decarboxylase	100
A2U21_05620	infA2	translation initiation factor	Translation initiation factor SUI1-related protein	bi	A2U20_06015	infA	translation initiation factor	97.98
A2U21_05625	moeB	molybdopterin-synthase adenylyltransferase MoeB	Molybdopterin biosynthesis protein MoeB	bi	A2U20_06010	moeB	molybdopterin-synthase adenylyltransferase MoeB	99.2
A2U21_05635	argE	acetylornithine deacetylase	Acetylornithine deacetylase (EC 3.5.1.16)	bi	A2U20_06000	argE	acetylornithine deacetylase	100
A2U21_05640	vtaA_N8	hypothetical protein	Phage tail fiber protein	uni	A2U20_04585	vtaA_D1	hypothetical protein	50.94
A2U21_05645	apbC	Fe-S-binding ATPase	Septum site-determining protein MinD	bi	A2U20_05990	apbC	Iron-sulfur cluster carrier protein_Fe-S-binding ATPase	99.45
A2U21_05650	oppA2	putative oligopeptide transporter, periplasmic-binding protein, OppA_ATPase	Oligopeptide ABC transporter, periplasmic oligopeptide-binding protein OppA (TC 3.A.1.5.1)	bi	A2U20_05985	oppA2	oligopeptide ABC transporter substrate-binding protein OppA	98.44
A2U21_05655	marC	putative MarC family multiple antibiotic resistance transporter	Imidazole glycerol phosphate synthase amidotransferase subunit (EC 2.4.2.-)	bi	A2U20_05980	marC	putative MarC family multiple antibiotic resistance transporter	100
A2U21_05660	metN	D-methionine ABC transporter, ATP-binding protein	Methionine ABC transporter ATP-binding protein	bi	A2U20_05975	metN	D-methionine ABC transporter, ATP-binding protein	99.71
A2U21_05665	metI	D-methionine transport system permease protein MetI	Methionine ABC transporter permease protein	bi	A2U20_05970	metI	D-methionine transport system permease protein MetI	99.11
A2U21_05670	metQ	methionine ABC transporter substrate-binding protein MetQ	Methionine ABC transporter substrate-binding protein	bi	A2U20_05965	metQ2	methionine ABC transporter substrate-binding protein MetQ	99.28
A2U21_05675	metQ2	methionine ABC transporter substrate-binding protein MetQ	Methionine ABC transporter substrate-binding protein	bi	A2U20_05960	metQ	methionine ABC transporter substrate-binding protein MetQ	99.62
A2U21_05680	mglC	galactoside ABC transporter permease MglC	Galactose/methyl galactoside ABC transport system, permease protein MglC (TC 3.A.1.2.3)	bi	A2U20_05955	mglC	galactoside ABC transporter permease MglC	99.7
A2U21_05685	mglA	galactose/methyl galactoside ABC transporter ATP-binding protein MglA	Galactose/methyl galactoside ABC transport system, ATP-binding protein MglA (EC 3.6.3.17)	bi	A2U20_05950	mglA	Galactose/methyl galactoside import ATP-binding protein MglA	99.01
A2U21_05690	mglB	methyl-galactoside ABC transporter substrate-binding protein	Galactose/methyl galactoside ABC transport system, D-galactose-binding periplasmic protein MglB (TC 3.A.1.2.3)	bi	A2U20_05945	mglB	methyl-galactoside ABC transporter substrate-binding protein	98.79
A2U21_05695	tmcA	tRNA cytosine(34) acetyltransferase TmcA	Predicted P-loop ATPase fused to an acetyltransferase COG1444	bi	A2U20_05940	tmcA	tRNA cytosine(34) acetyltransferase TmcA	98.7
A2U21_05700	ybeY	rRNA maturation RNase YbeY	Metal-dependent hydrolase YbeY, involved in rRNA and/or ribosome maturation and assembly	bi	A2U20_05935	ybeY	rRNA maturation RNase YbeY	98.77
A2U21_05705	moaE	molybdenum cofactor biosynthesis protein MoaE	Molybdenum cofactor biosynthesis protein MoaE	bi	A2U20_05930	moaE	molybdenum cofactor biosynthesis protein MoaE	100
A2U21_05710	moaD	molybdopterin synthase sulfur carrier subunit	Molybdenum cofactor biosynthesis protein MoaD	bi	A2U20_05925	moaD	molybdopterin synthase sulfur carrier subunit	100
A2U21_05715	moaC	molybdenum cofactor biosynthesis protein C	Molybdenum cofactor biosynthesis protein MoaC	bi	A2U20_05920	moaC	molybdenum cofactor biosynthesis protein C	99.37
A2U21_05720	moaA	cyclic pyranopterin phosphate synthase	Molybdenum cofactor biosynthesis protein MoaA	bi	A2U20_05915	moaA	cyclic pyranopterin phosphate synthase	98.82
A2U21_05725	relE2	addiction module toxin RelE	COG4680: Uncharacterized protein conserved in bacteria	-				0	Toxin
A2U21_05730	transcriptional regulator CDS	transcriptional regulator	helix-turn-helix motif	-				0
A2U21_05735	hypothetical protein CDS	hypothetical protein	COG2363	bi	A2U20_05910	hypothetical protein CDS	hypothetical protein	99.24
A2U21_05740	rlmM	methyltransferase	LSU rRNA 2'-O-methyl-C2498 methyltransferase RlmM	bi	A2U20_05905	rlmM	23S rRNA (cytidine(2498)-2'-O)-methyltransferaseRlmM	97.5
A2U21_05745	mepA	penicillin-insensitive murein endopeptidase	Murein endopeptidase	bi	A2U20_05900	mepA	penicillin-insensitive murein endopeptidase	97.08
A2U21_05750	topB	DNA topoisomerase III	DNA topoisomerase III (EC 5.99.1.2)	bi	A2U20_05895	topB	DNA topoisomerase III	98.44
A2U21_05755	secG	preprotein translocase subunit SecG	Preprotein translocase subunit SecG (TC 3.A.5.1.1)	bi	A2U20_05890	secG2	preprotein translocase subunit SecG	100
A2U21_05765	intA	putative Prophage integrase IntA	Phage integrase	uni	A2U20_06520	intA2	Prophage integrase IntA	39.07
A2U21_05770	hypothetical protein CDS	hypothetical protein	hypothetical protein	-				0
A2U21_05775	hypothetical protein CDS	hypothetical protein	hypothetical protein	-				0
A2U21_05780	alpA	phage transcriptional regulator AlpA	phage transcriptional regulator, AlpA	bi	A2U20_06755	alpA	phage transcriptional regulator AlpA	35.85
A2U21_05785	xerD2	Site-specific recombinase XerD	Integrase	bi	A2U20_05880	xerD	Site-specific recombinase XerD	100
A2U21_05790	hypothetical protein CDS	hypothetical protein	hypothetical protein	bi	A2U20_05875	hypothetical protein CDS	hypothetical protein	100
A2U21_05795	secG2	preprotein translocase subunit SecG	hypothetical protein	bi	A2U20_05870	secG	preprotein translocase subunit SecG	67.01
A2U21_05800	hypothetical protein CDS	hypothetical protein	hypothetical protein	-				0
A2U21_05805	hypothetical protein CDS	hypothetical protein	Phage DNA binding protein	-				0
A2U21_05810	hypothetical protein CDS	hypothetical protein	ATPase involved in DNA repair	bi	A2U20_05855	hypothetical protein CDS	hypothetical protein	70.23
A2U21_05815	hypothetical protein CDS	hypothetical protein	hypothetical protein	-				0
A2U21_05820	hypothetical protein CDS	hypothetical protein	hypothetical protein	-				0
A2U21_05825	DUF4760 domain-containing protein CDS	DUF4760 domain-containing protein	DUF4760 domain-containing protein	-				0
A2U21_05830	hypothetical protein CDS	hypothetical protein	hypothetical protein	-				0
A2U21_05835	hypothetical protein CDS	hypothetical protein	ribbon-helix-helix protein, CopG family	bi	A2U20_05850	hypothetical protein CDS	hypothetical protein	100
A2U21_05840	hypothetical protein CDS	hypothetical protein	hypothetical protein	uni	A2U20_05805	hypothetical protein CDS	hypothetical protein	89.53
A2U21_05845	acyltransferase CDS	acyltransferase	hypothetical protein	-				0
A2U21_05850	ribE2	riboflavin synthase subunit alpha	hypothetical protein	-				0
A2U21_05855	lpxD2	UDP-3-O-(3-hydroxymyristoyl)glucosamine N-acyltransferase	hypothetical protein	bi	A2U20_06590	lpxD2	UDP-3-O-(3-hydroxymyristoyl)glucosamine N-acyltransferase	33.89
A2U21_05860	ribbon-helix-helix protein, CopG family CDS	ribbon-helix-helix protein, CopG family	Phage protein	uni	A2U20_05850	hypothetical protein CDS	hypothetical protein	53.57
A2U21_05865	single-stranded DNA-binding protein CDS	single-stranded DNA-binding protein	Single-stranded DNA-binding protein	uni	A2U20_08035	ssb2	single-stranded DNA-binding protein	56.6
A2U21_05870	translocation protein TolB precursor CDS	translocation protein TolB precursor	FIG00696258: hypothetical protein	-				0
A2U21_05875	hypothetical protein CDS	hypothetical protein	Recombinational DNA repair protein RecT (prophage associated)	-				0
A2U21_05880	hypothetical protein CDS	hypothetical protein	hypothetical protein	-				0
A2U21_05885	hypothetical protein CDS	hypothetical protein	Haemophilus-specific protein, uncharacterized	-				0
A2U21_05890	hypothetical protein CDS	hypothetical protein	hypothetical protein	bi	A2U20_05765	hypothetical protein CDS	hypothetical protein	84.91
A2U21_05895	hypothetical protein CDS	hypothetical protein	Phage DNA and RNA binding protein	uni	A2U20_05865	antirepressor CDS	antirepressor	80.48
A2U21_05900	hypothetical protein CDS	hypothetical protein	hypothetical protein	-				0
A2U21_05905	hypothetical protein CDS	hypothetical protein	hypothetical protein	bi	A2U20_05860	hypothetical protein CDS	hypothetical protein	98.87
A2U21_05910	hypothetical protein CDS	hypothetical protein	hypothetical protein	-				0
A2U21_05915	hypothetical protein CDS	hypothetical protein	FIG00696967: hypothetical protein	-				0
A2U21_05920	hypothetical protein CDS	hypothetical protein	hypothetical protein	-				0
A2U21_05925	hypothetical protein CDS	hypothetical protein	hypothetical protein	-				0
A2U21_05930	hicB2	antitoxin HicB	hypothetical protein	-				0	Toxin
A2U21_05935	yafQ	mRNA interferase	hypothetical protein	-				0
A2U21_05940	hypothetical protein CDS	hypothetical protein	Phage protein	-				0
A2U21_05945	hypothetical protein CDS	hypothetical protein	hypothetical protein	-				0
A2U21_05950	prtR	transcriptional regulator	putative phage repressor	-				0
A2U21_05955	transcriptional regulator CDS	transcriptional regulator	hypothetical protein	-				0
A2U21_05960	phage regulatory protein CDS	phage regulatory protein	Putative DNA-binding protein Roi of bacteriophage BP-933W	bi	A2U20_05715	antirepressor CDS	antirepressor	38.64
A2U21_05965	DNA replication protein CDS	DNA replication protein	Primosomal protein I	bi	A2U20_05710	DNA replication protein CDS	DNA replication protein	60.09
A2U21_05970	hypothetical protein CDS	hypothetical protein	Replication protein P	uni	A2U20_05705	replication protein P/possible bacteriophage replication protein CDS	replication protein P/possible bacteriophage replication protein	97.3
A2U21_05975	ninB3	recombination protein NinB	Phage NinB DNA recombination	bi	A2U20_05700	ninB	recombination protein NinB	92.96
A2U21_05980	hypothetical protein CDS	hypothetical protein	hypothetical protein	-				0
A2U21_05985	ninG2	phage lambda recombination gene_rap	NinG recombination protein	-				0
A2U21_05990	antitermination protein CDS	antitermination protein	antitermination protein	uni	A2U20_05675	antitermination protein CDS	antitermination protein	90.4
A2U21_05995	ribbon-helix-helix protein, CopG family CDS	ribbon-helix-helix protein, CopG family	hypothetical protein	bi	A2U20_05670	ribbon-helix-helix protein, CopG family CDS	ribbon-helix-helix protein, CopG family	98.36
A2U21_06005	hypothetical protein CDS	hypothetical protein	hypothetical protein	bi	A2U20_05650	hypothetical protein CDS	hypothetical protein	58.82
A2U21_06010	hypothetical protein CDS	hypothetical protein	hypothetical protein	bi	A2U20_05645	hypothetical protein CDS	hypothetical protein	30
A2U21_06015	hypothetical protein CDS	hypothetical protein	Haemophilus-specific protein, uncharacterized	bi	A2U20_05640	hypothetical protein CDS	hypothetical protein	53.01
A2U21_06020	rrrD5	glycoside hydrolase_Lysozyme RrrD	COG3772: Phage-related lysozyme (muraminidase)	uni	A2U20_05635	rrrD	glycoside hydrolase_putative lysozyme RrrD	93.37
A2U21_06025	hypothetical protein CDS	hypothetical protein	hypothetical protein	uni	A2U20_05630	hypothetical protein CDS	hypothetical protein	92.98
A2U21_06030	terminase CDS	terminase	Phage terminase, small subunit	-				0
A2U21_06035	terminase CDS	terminase	Phage terminase, large subunit	-				0
A2U21_06040	hypothetical protein CDS	hypothetical protein	62kDa structural protein	-				0
A2U21_06045	cda	putative Colicin-D	Phage protein	-				0
A2U21_06050	hypothetical protein CDS	hypothetical protein	hypothetical protein	-				0
A2U21_06055	ATPase CDS	ATPase	Antirepressor protein ant	uni	A2U20_05655	Phage antirepressor CDS	Phage antirepressor_ phage Rha protein	39.37
A2U21_06060	hypothetical protein CDS	hypothetical protein	FIG00640540: hypothetical protein	bi	A2U20_05010	hypothetical protein CDS	hypothetical protein	98.54
A2U21_06065	phage capsid protein CDS	phage capsid protein	probable phage protein YPO2110	bi	A2U20_05015	hypothetical protein CDS	hypothetical protein	29.87
A2U21_06070	hypothetical protein CDS	hypothetical protein	hypothetical protein	bi	A2U20_05020	hypothetical protein CDS	hypothetical protein	73.42
A2U21_06075	hypothetical protein CDS	hypothetical protein	hypothetical protein	-				0
A2U21_06080	hypothetical protein CDS	hypothetical protein	hypothetical protein	-				0
A2U21_06085	hypothetical protein CDS	hypothetical protein	phage-related conserved hypothetical protein	-				0
A2U21_06090	hypothetical protein CDS	hypothetical protein	hypothetical protein	-				0
A2U21_06095	hypothetical protein CDS	hypothetical protein	hypothetical protein	-				0
A2U21_06100	hypothetical protein CDS	hypothetical protein	hypothetical protein	-				0
A2U21_06105	hypothetical protein CDS	hypothetical protein	hypothetical protein	-				0
A2U21_06110	phage tail protein CDS	phage tail protein	Phage minor tail protein	-				0
A2U21_06115	hypothetical protein CDS	hypothetical protein	hypothetical protein	-				0
A2U21_06120	hypothetical protein CDS	hypothetical protein	Phage tail length tape-measure protein 1	-				0
A2U21_06125	phage minor tail protein L CDS	phage minor tail protein L	Phage minor tail protein	-				0
A2U21_06130	higA4	Antitoxin HigA_mRNA interferase antitoxin_addiction module antidote protein	HigA protein (antitoxin to HigB)	bi	A2U20_05030	higA5	Antitoxin HigA_mRNA interferase antitoxin_addiction module antidote protein	100	Toxin
A2U21_06135	higB3	mRNA interferase toxin HigB	HigB toxin protein	bi	A2U20_05035	higB3	mRNA interferase toxin HigB	98.91	Toxin
A2U21_06140	phage tail assembly protein CDS	phage tail assembly protein	Phage tail assembly protein	uni	A2U20_05040	phage tail assembly protein CDS	phage tail assembly protein	94.69
A2U21_06145	hypothetical protein CDS	hypothetical protein	hypothetical protein	-				0
A2U21_06150	tabA	putative Toxin-antitoxin biofilm protein TabA	Putative sugar isomerase involved in processing of exogenous sialic acid	bi	A2U20_05585	tabA	Toxin-antitoxin biofilm protein TabA	100	Toxin
A2U21_06155	rpiR	N-acetylmannosamine kinase, sialic acid utilization regulator, RpiR family	Sialic acid utilization regulator, RpiR family	bi	A2U20_05580	rpiR	N-acetylmannosamine kinase, sialic acid utilization regulator, RpiR family	99.65
A2U21_06160	nanA	N-acetylneuraminate lyase	N-acetylneuraminate lyase (EC 4.1.3.3)	bi	A2U20_05575	nanA	N-acetylneuraminate lyase	97.95
A2U21_06165	czcO	putative oxidoreductase CzcO	FIG00904431: hypothetical protein	bi	A2U20_05570	czcO	putative oxidoreductase CzcO	96.46
A2U21_06170	hypothetical protein CDS	hypothetical protein	hypothetical protein	-				0
A2U21_06175	vtaA_N9	hypothetical protein	Phage tail fiber protein	-				0
A2U21_06180	aspC	aromatic amino acid aminotransferase	Aspartate aminotransferase (EC 2.6.1.1)	bi	A2U20_05560	aspC	aromatic amino acid aminotransferase	99.25
A2U21_06185	chpS	antitoxin	hypothetical protein	bi	A2U20_05555	chpS	Antitoxin ChpS	97.75	Toxin
A2U21_06190	pemK	Programmed cell death toxin PemK	Programmed cell death toxin PemK	bi	A2U20_05550	pemK	growth inhibitor PemK	96.67	Toxin
A2U21_06195	accD2	acetyl-CoA carboxylase subunit beta	Acetyl-coenzyme A carboxyl transferase beta chain (EC 6.4.1.2)	bi	A2U20_05545	accD2	acetyl-CoA carboxylase subunit beta	100
A2U21_06200	folC	bifunctional folylpolyglutamate synthase/dihydrofolate synthase	Dihydrofolate synthase (EC 6.3.2.12) / Folylpolyglutamate synthase (EC 6.3.2.17)	bi	A2U20_05540	folC	bifunctional folylpolyglutamate synthase/dihydrofolate synthase	96.06
A2U21_06205	hypothetical protein CDS	hypothetical protein	UPF0265 protein YeeX	bi	A2U20_05535	hypothetical protein CDS	hypothetical protein	99.05
A2U21_06210	sspA	stringent starvation protein A	Stringent starvation protein A	bi	A2U20_05530	sspA	stringent starvation protein A	99.53
A2U21_06215	sspB	ClpXP protease specificity-enhancing factor	Stringent starvation protein B	bi	A2U20_05525	sspB	Stringent starvation protein B_ClpXP protease specificity-enhancing factor	99.26
A2U21_06220	ABC transporter substrate-binding protein CDS	ABC transporter substrate-binding protein	ABC transporter substrate-binding protein	-				0
A2U21_06225	pta	phosphate acetyltransferase	Phosphate acetyltransferase (EC 2.3.1.8)	bi	A2U20_05515	pta	phosphate acetyltransferase	98.17
A2U21_06230	ackA	acetate kinase	Acetate kinase (EC 2.7.2.1)	bi	A2U20_05510	ackA	acetate kinase	97.99
A2U21_06235	rnd	ribonuclease D	Ribonuclease D (EC 3.1.26.3)	bi	A2U20_05470	rnd	ribonuclease D	97.6
A2U21_06240	nagC	N-acetylglucosamine repressor	COG1940: Transcriptional regulator/sugar kinase	bi	A2U20_05465	nagC	N-acetylglucosamine repressor	99.5
A2U21_06245	higA5	Antitoxin HigA_mRNA interferase antitoxin_addiction module antidote protein	HigA protein (antitoxin to HigB)	bi	A2U20_05460	higA7	Antitoxin HigA_mRNA interferase antitoxin_addiction module antidote protein	98.98	Toxin
A2U21_06250	higB4	mRNA interferase toxin HigB	HigB toxin protein	bi	A2U20_05455	higB5	mRNA interferase toxin HigB	98.9	Toxin
A2U21_06255	aroC	chorismate synthase	Chorismate synthase (EC 4.2.3.5)	bi	A2U20_05450	aroC	chorismate synthase	99.72
A2U21_06260	kefA	potassium transporter KefA	Potassium efflux system KefA protein / Small-conductance mechanosensitive channel	bi	A2U20_05445	kefA	potassium transporter KefA	99.54
A2U21_06265	menE	o-succinylbenzoate--CoA ligase	O-succinylbenzoic acid--CoA ligase (EC 6.2.1.26)	bi	A2U20_05440	menE	o-succinylbenzoate--CoA ligase	98.3
A2U21_06270	seqA	replication initiation regulator SeqA	DNA replication inhibitor protein	bi	A2U20_05435	seqA	replication initiation regulator SeqA	99.46
A2U21_06275	ybfF	alpha/beta hydrolase	Esterase ybfF (EC 3.1.-.-)	bi	A2U20_05430	ybfF	alpha/beta hydrolase_acyl-CoA esterase	100
A2U21_06280	hypothetical protein CDS	hypothetical protein	FIG00699333: hypothetical protein	bi	A2U20_05425	hypothetical protein CDS	hypothetical protein	95.97
A2U21_06285	parC	DNA topoisomerase IV subunit A	Topoisomerase IV subunit A (EC 5.99.1.-)	bi	A2U20_05420	parC	DNA topoisomerase IV subunit A	99.6
A2U21_06290	xseA	exodeoxyribonuclease VII large subunit	Exodeoxyribonuclease VII large subunit (EC 3.1.11.6)	bi	A2U20_05415	xseA	exodeoxyribonuclease VII large subunit	99.32
A2U21_06295	glyA	serine hydroxymethyltransferase	Serine hydroxymethyltransferase (EC 2.1.2.1)	bi	A2U20_05410	glyA	serine hydroxymethyltransferase	95.24
A2U21_06300	argF	ornithine carbamoyltransferase	Ornithine carbamoyltransferase (EC 2.1.3.3)	bi	A2U20_05395	argF2	ornithine carbamoyltransferase	99.11
A2U21_06305	higB5	mRNA interferase toxin HigB	HigB toxin protein	bi	A2U20_05390	higB4	mRNA interferase toxin HigB	100	Toxin
A2U21_06310	higA6	Antitoxin HigA_mRNA interferase antitoxin_addiction module antidote protein	HigA protein (antitoxin to HigB)	bi	A2U20_05385	higA6	Antitoxin HigA_mRNA interferase antitoxin_addiction module antidote protein	100	Toxin
A2U21_06315	rhlB	ATP-dependent RNA helicase RhlB	ATP-dependent RNA helicase RhlB	bi	A2U20_05380	rhlB	ATP-dependent RNA helicase RhlB	98.77
A2U21_06320	bioM	ATPase component BioM of energizing module of biotin ECF transporter	ATPase component BioM of energizing module of biotin ECF transporter	bi	A2U20_05375	bioM	ATPase component BioM of energizing module of biotin ECF transporter	99.03
A2U21_06325	ATPase CDS	ATPase	ATPase component BioM of energizing module of biotin ECF transporter	-				0
A2U21_06330	ssb	single-stranded DNA-binding protein	Single-stranded DNA-binding protein	bi	A2U20_05370	ssb	single-stranded DNA-binding protein	92.22
A2U21_06335	uvrA	excinuclease ABC subunit A	Excinuclease ABC subunit A	bi	A2U20_05365	uvrA	excinuclease ABC subunit A	99.26
A2U21_06340	hypothetical protein CDS	hypothetical protein	putative cytoplasmic protein	bi	A2U20_05360	hypothetical protein CDS	hypothetical protein	99.21
A2U21_06345	hypothetical protein CDS	hypothetical protein	putative HTH-type transcriptional regulator	uni	A2U20_04590	dmlR	LysR family transcriptional regulator_HTH-type transcriptional regulator DmlR	88.33
A2U21_06350	vtaA_N10	hypothetical protein	Phage tail fiber protein	bi	A2U20_04585	vtaA_D1	hypothetical protein	94.09
A2U21_06355	hypothetical protein CDS	hypothetical protein	hypothetical protein	-				0
A2U21_06360	menC	o-succinylbenzoate synthase	O-succinylbenzoate synthase (EC 4.2.1.113)	bi	A2U20_05350	menC	o-succinylbenzoate synthase	99.7
A2U21_06365	fieF	divalent metal cation transporter FieF	Cobalt-zinc-cadmium resistance protein	bi	A2U20_05345	fieF	divalent metal cation transporter FieF	99.32
A2U21_06370	ABC transporter ATPase CDS	ABC transporter ATPase	FIG00697897: hypothetical protein	bi	A2U20_05340	ABC transporter ATPase CDS	ABC transporter ATPase	96.09
A2U21_06375	slt	lytic murein transglycosylase	Soluble lytic murein transglycosylase precursor (EC 3.2.1.-)	bi	A2U20_05335	slt	lytic murein transglycosylase	98.41
A2U21_06380	hpt	hypoxanthine phosphoribosyltransferase	Hypoxanthine-guanine phosphoribosyltransferase (EC 2.4.2.8)	bi	A2U20_05330	hpt	hypoxanthine phosphoribosyltransferase	100
A2U21_06385	gmhB	D-glycero-beta-D-manno-heptose-1,7-bisphosphate 7-phosphatase	D-glycero-D-manno-heptose 1,7-bisphosphate phosphatase (EC 3.1.1.-)	bi	A2U20_05325	gmhB	D-glycero-beta-D-manno-heptose-1,7-bisphosphate 7-phosphatase	98.94
A2U21_06390	bcp	thioredoxin-dependent thiol peroxidase	Thiol peroxidase, Bcp-type (EC 1.11.1.15)	bi	A2U20_05320	bcp	thioredoxin-dependent thiol peroxidase	98.11
A2U21_06395	cspD	cold shock domain protein CspD	Cold shock protein CspD	bi	A2U20_05315	cspD	cold shock domain protein CspD	100
A2U21_06400	aroA	3-phosphoshikimate 1-carboxyvinyltransferase	5-Enolpyruvylshikimate-3-phosphate synthase (EC 2.5.1.19)	bi	A2U20_05310	aroA	3-phosphoshikimate 1-carboxyvinyltransferase	99.08
A2U21_06405	ppc	phosphoenolpyruvate carboxylase	Phosphoenolpyruvate carboxylase (EC 4.1.1.31)	bi	A2U20_05305	ppc	phosphoenolpyruvate carboxylase	99.54
A2U21_06410	ppx	exopolyphosphatase	Exopolyphosphatase (EC 3.6.1.11)	bi	A2U20_05300	ppx	exopolyphosphatase	99.8
A2U21_06415	irp	iron-regulated outer membrane protein/TonB-dependent receptor	Outer membrane receptor proteins, mostly Fe transport	bi	A2U20_05295	irp2	iron-regulated outer membrane protein/TonB-dependent receptor	99.36
A2U21_06420	asnS	asparagine--tRNA ligase	Asparaginyl-tRNA synthetase (EC 6.1.1.22)	bi	A2U20_05290	asnS	asparagine--tRNA ligase	99.36
A2U21_06425	hypothetical protein CDS	hypothetical protein	Ribosomal large subunit pseudouridine synthase D (EC 4.2.1.70)	bi	A2U20_05280	rluA2	Ribosomal large subunit pseudouridine synthase A	77.97
A2U21_06430	dinI	DNA damage-inducible protein I	hypothetical protein	bi	A2U20_05275	dinI	DNA damage-inducible protein I	98.84
A2U21_06435	hisC	histidinol-phosphate transaminase	Biosynthetic Aromatic amino acid aminotransferase beta (EC 2.6.1.57) @ Histidinol-phosphate aminotransferase (EC 2.6.1.9)	bi	A2U20_05265	hisC	histidinol-phosphate transaminase	99.18
A2U21_06440	hsdR5	restriction endonuclease subunit R	Type I restriction-modification system, restriction subunit R (EC 3.1.21.3)	bi	A2U20_05260	hsdR2	Type-1 restriction-modification system endonuclease	99.34
A2U21_06445	hsdS5	type I restriction-modification system, specificity subunit S	Type I restriction-modification system, specificity subunit S (EC 3.1.21.3)	bi	A2U20_05245	hsdS	Type I restriction enzyme HindVIIP, S protein	41.49
A2U21_06450	hsdM3	DNA methyltransferase	Type I restriction-modification system, DNA-methyltransferase subunit M (EC 2.1.1.72)	bi	A2U20_05240	hsdM	SAM-dependent DNA methyltransferase	98.36
A2U21_06455	serC	phosphoserine transaminase	Phosphoserine aminotransferase (EC 2.6.1.52)	bi	A2U20_05235	serC	phosphoserine transaminase	98.61
A2U21_06460	leuC	isopropylmalate isomerase	conserved hypothetical protein	bi	A2U20_05230	leuC2	isopropylmalate isomerase	99.26
A2U21_06465	prevent-host-death protein CDS	prevent-host-death protein	RelB/StbD replicon stabilization protein (antitoxin to RelE/StbE)	bi	A2U20_05225	prevent-host-death protein CDS	prevent-host-death protein	100
A2U21_06470	pepP	Xaa-Pro aminopeptidase	Xaa-Pro aminopeptidase (EC 3.4.11.9)	bi	A2U20_05220	pepP	Xaa-Pro aminopeptidase	98.87
A2U21_06475	mazG2	nucleoside triphosphate pyrophosphohydrolase	Nucleoside triphosphate pyrophosphohydrolase MazG (EC 3.6.1.8)	bi	A2U20_05215	mazG2	nucleoside triphosphate pyrophosphohydrolase	96.51
A2U21_06480	cpxR	DNA-binding response regulator	Copper-sensing two-component system response regulator CpxR	bi	A2U20_05210	cpxR	Transcriptional regulatory protein CpxR	96.27
A2U21_06485	cpxA	two-component system sensor histidine kinase CpxA	Copper sensory histidine kinase CpxA	bi	A2U20_05205	cpxA	two-component system sensor histidine kinase CpxA	99.34
A2U21_06490	rsuA	16S rRNA pseudouridine(516) synthase	Ribosomal small subunit pseudouridine synthase A (EC 4.2.1.70)	bi	A2U20_05200	rsuA	16S rRNA pseudouridine(516) synthase	97.39
A2U21_06495	bcr	Bcr/CflA family drug resistance efflux transporter	Bicyclomycin resistance protein	bi	A2U20_05195	bcr	Bcr/CflA family drug resistance efflux transporter	99.5
A2U21_06500	leuC2	3-isopropylmalate dehydratase large subunit	3-isopropylmalate dehydratase large subunit (EC 4.2.1.33)	bi	A2U20_05190	leuC	3-isopropylmalate dehydratase large subunit	99.36
A2U21_06505	leuD	3-isopropylmalate dehydratase small subunit	3-isopropylmalate dehydratase small subunit (EC 4.2.1.33)	bi	A2U20_05185	leuD	3-isopropylmalate dehydratase small subunit	98.01
A2U21_06510	hypothetical protein CDS	hypothetical protein	ABC-type sugar transport system, periplasmic component	bi	A2U20_05180	hypothetical protein CDS	hypothetical protein	97.26
A2U21_06515	hypothetical protein CDS	hypothetical protein	hypothetical protein	bi	A2U20_05175	hypothetical protein CDS	hypothetical protein	97.64
A2U21_06520	hypothetical protein CDS	hypothetical protein	possible PurR family transcriptional regulator	bi	A2U20_05170	hypothetical protein CDS	hypothetical protein	96.77
A2U21_06525	pmbA	metalloprotease PmbA	TldE protein, part of TldE/TldD proteolytic complex	bi	A2U20_05165	pmbA	metalloprotease PmbA	99.11
A2U21_06530	hypothetical protein CDS	hypothetical protein	FIG138315: Putative alpha helix protein	bi	A2U20_05160	hypothetical protein CDS	hypothetical protein	99.44
A2U21_06535	sirB	invasion protein expression up-regulator SirB	Uncharacterized protein conserved in bacteria	bi	A2U20_05155	sirB	invasion protein expression up-regulator SirB	100	Other
A2U21_06540	sirA	SirA protein/redox protein, regulator of disulfide bond formation	hypothetical protein	bi	A2U20_05150	sirA	SirA protein/redox protein, regulator of disulfide bond formation	100	Other
A2U21_06545	yajC2	preprotein translocase subunit YajC	FOG: TPR repeat	bi	A2U20_05145	yajC	preprotein translocase subunit YajC	100
A2U21_06550	gyrB	DNA gyrase subunit B	DNA gyrase subunit B (EC 5.99.1.3)	bi	A2U20_05140	gyrB	DNA gyrase subunit B	99.88
A2U21_06555	tgt	tRNA guanosine(34) transglycosylase Tgt	tRNA-guanine transglycosylase (EC 2.4.2.29)	bi	A2U20_05135	tgt	tRNA guanosine(34) transglycosylase Tgt	99.74
A2U21_06560	cdtA	toxin	Cytolethal distending toxin subunit A	bi	A2U20_04835	cdtA	cytolethal distending toxin subunit CdtA	99.12	Toxin
A2U21_06565	cdtB	cytolethal distending toxin subunit CdtB	Cytolethal distending toxin subunit B	bi	A2U20_05125	cdtB2	cytolethal distending toxin subunit CdtB	97.83	Toxin
A2U21_06570	cdtC	toxin	Cytolethal distending toxin subunit C	bi	A2U20_04825	cdtC	cytolethal distending toxin subunit CdtC	100	Toxin
A2U21_06575	hypothetical protein CDS	hypothetical protein	FIG00698611: hypothetical protein	-				0
A2U21_06580	tsaB	tRNA (adenosine(37)-N6)-threonylcarbamoyltransferase complex dimerization subunit type 1 TsaB	TsaB protein, required for threonylcarbamoyladenosine (t(6)A) formation in tRNA	bi	A2U20_05110	tsaB	tRNA (adenosine(37)-N6)-threonylcarbamoyltransferase complex dimerization subunit type 1 TsaB	94.35
A2U21_06585	aroG	3-deoxy-7-phosphoheptulonate synthase	2-keto-3-deoxy-D-arabino-heptulosonate-7-phosphate synthase I alpha (EC 2.5.1.54)	bi	A2U20_05105	aroG	3-deoxy-7-phosphoheptulonate synthase	99.44
A2U21_06590	ftsK	cell division protein FtsK	Cell division protein FtsK	bi	A2U20_05100	ftsK	cell division protein FtsK	94.25
A2U21_06595	lrp	transcriptional regulator	Leucine-responsive regulatory protein, regulator for leucine (or lrp) regulon and high-affinity branched-chain amino acid transport system	bi	A2U20_05095	lrp	Leucine-responsive regulatory protein	99.38
A2U21_06600	queF	NADPH-dependent 7-cyano-7-deazaguanine reductaseQueF	NADPH dependent preQ0 reductase (EC 1.7.1.13)	bi	A2U20_05090	queF	NADPH-dependent 7-cyano-7-deazaguanine reductaseQueF	100
A2U21_06605	glnE	bifunctional glutamine synthetase adenylyltransferase/deadenyltransferase	Glutamate-ammonia-ligase adenylyltransferase (EC 2.7.7.42)	bi	A2U20_05085	glnE	bifunctional glutamine synthetase adenylyltransferase/deadenyltransferase	98.18
A2U21_06610	hypothetical protein CDS	hypothetical protein	hypothetical protein	bi	A2U20_05080	hypothetical protein CDS	hypothetical protein	95.17
A2U21_06615	ubiX	aromatic acid decarboxylase	3-polyprenyl-4-hydroxybenzoate carboxy-lyase UbiX (EC 4.1.1.-)	bi	A2U20_05075	ubiX	aromatic acid decarboxylase	99.47
A2U21_06620	ttcA	tRNA 2-thiocytidine(32) synthetase TtcA	tRNA(Cytosine32)-2-thiocytidine synthetase	bi	A2U20_05070	ttcA	tRNA 2-thiocytidine(32) synthetase TtcA	98.42
A2U21_06625	nhaA	sodium:proton antiporter	Histidine permease YuiF	bi	A2U20_05065	nhaA	Na(+)/H(+) antiporter NhaA	99.56
A2U21_06630	xthA	exodeoxyribonuclease III	Exodeoxyribonuclease III (EC 3.1.11.2)	bi	A2U20_05060	xthA	exodeoxyribonuclease III	97
A2U21_06635	immR	HTH-type transcriptional regulator ImmR	Transcriptional regulator, XRE family	bi	A2U20_11020	immR2	HTH-type transcriptional regulator ImmR	40.78
A2U21_06640	transcriptional regulator CDS	transcriptional regulator	probable transcription regulator Cj0571	-				0
A2U21_06645	hypothetical protein CDS	hypothetical protein	hypothetical protein	-				0
A2U21_06650	hypothetical protein CDS	hypothetical protein	FIG00698219: hypothetical protein	-				0
A2U21_06655	hypothetical protein CDS	hypothetical protein	conserved hypothetical protein	-				0
A2U21_06660	DNA repair protein CDS	DNA repair protein	COG0419: ATPase involved in DNA repair	-				0
A2U21_06665	chemotaxis protein CDS	chemotaxis protein	FIG00697578: hypothetical protein	-				0
A2U21_06670	DNA repair protein CDS	DNA repair protein	FIG00698381: hypothetical protein	-				0
A2U21_06675	zinc/iron-chelating domain-containing protein CDS	zinc/iron-chelating domain-containing protein_flagellin N-methylase	protein of unknown function UPF0153	-				0
A2U21_06680	hypothetical protein CDS	hypothetical protein	hypothetical protein	-				0
A2U21_06685	hypothetical protein CDS	hypothetical protein	hypothetical protein	-				0
A2U21_06700	guaA	glutamine-hydrolyzing GMP synthase	GMP synthase [glutamine-hydrolyzing], amidotransferase subunit (EC 6.3.5.2) / GMP synthase [glutamine-hydrolyzing], ATP pyrophosphatase subunit (EC 6.3.5.2)	bi	A2U20_04985	guaA	glutamine-hydrolyzing GMP synthase	99.04
A2U21_06705	hypothetical protein CDS	hypothetical protein	hypothetical protein	-				0
A2U21_06710	ant	antirepressor	FIG00697692: hypothetical protein	bi	A2U20_04975	ant	antirepressor	97.15
A2U21_06715	epsA	exopolysaccharide biosynthesis protein	Exopolysaccharide biosynthesis protein	bi	A2U20_04970	epsA	exopolysaccharide biosynthesis protein	99.52
A2U21_06720	guaB	IMP dehydrogenase	Inosine-5'-monophosphate dehydrogenase (EC 1.1.1.205) / CBS domain	bi	A2U20_04965	guaB	Inosine-5'-monophosphate dehydrogenase	99.59
A2U21_06725	glgA	starch/ glycogen synthase	Glycogen synthase, ADP-glucose transglucosylase (EC 2.4.1.21)	bi	A2U20_04960	glgA	Glycogen synthase	98.95
A2U21_06730	glgC	glucose-1-phosphate adenylyltransferase	Glucose-1-phosphate adenylyltransferase (EC 2.7.7.27)	bi	A2U20_04955	glgC	glucose-1-phosphate adenylyltransferase	99.3
A2U21_06735	glgX	glycogen debranching enzyme GlgX	Glycogen debranching enzyme (EC 3.2.1.-)	bi	A2U20_04950	glgX	glycogen debranching enzyme GlgX	91.98
A2U21_06740	glgB	1,4-alpha-glucan branching enzyme	1,4-alpha-glucan (glycogen) branching enzyme, GH-13-type (EC 2.4.1.18)	bi	A2U20_04945	glgB	1,4-alpha-glucan branching enzyme	98.83
A2U21_06745	hypothetical protein CDS	hypothetical protein	FIG00697887: hypothetical protein	bi	A2U20_04940	hypothetical protein CDS	hypothetical protein	91.8
A2U21_06755	fdnI	formate dehydrogenase subunit gamma	Formate dehydrogenase -O, gamma subunit (EC 1.2.1.2)	bi	A2U20_04925	fdnI	formate dehydrogenase subunit gamma	99.55
A2U21_06760	fdoH	formate dehydrogenase subunit beta	Formate dehydrogenase O beta subunit (EC 1.2.1.2)	bi	A2U20_04920	fdoH	formate dehydrogenase subunit beta	98.38
A2U21_06765	fdnG	formate dehydrogenase-N subunit alpha	Formate dehydrogenase N alpha subunit (EC 1.2.1.2) @ selenocysteine-containing	bi	A2U20_04915	fdnG	formate dehydrogenase-N subunit alpha	98.15
A2U21_06770	sbpA	sulfate ABC transporter substrate-binding protein	Formate dehydrogenase N alpha subunit (EC 1.2.1.2) @ selenocysteine-containing	bi	A2U20_04910	sbp	sulfate ABC transporter substrate-binding protein	99.49
A2U21_06775	hypothetical protein CDS	hypothetical protein	hypothetical protein	-				0
A2U21_06780	fdhD	formate dehydrogenase family accessory protein FdhD	Formate dehydrogenase chain D (EC 1.2.1.2)	bi	A2U20_04905	fdhD	formate dehydrogenase family accessory protein FdhD	99.63
A2U21_06785	tsf	translation elongation factor Ts	Translation elongation factor Ts	bi	A2U20_04900	tsf	translation elongation factor Ts	99.65
A2U21_06790	rpsB	30S ribosomal protein S2	SSU ribosomal protein S2p (SAe)	bi	A2U20_04895	rpsB	30S ribosomal protein S2	100
A2U21_06795	yaaA	peroxide stress protein YaaA	UPF0246 protein YaaA	bi	A2U20_04890	yaaA	peroxide stress protein YaaA	99.22
A2U21_06800	lysU	lysine--tRNA ligase	Lysyl-tRNA synthetase (class II) (EC 6.1.1.6)	bi	A2U20_04875	lysU	lysine--tRNA ligase	99
A2U21_06805	dapA	4-hydroxy-tetrahydrodipicolinate synthase	4-hydroxy-tetrahydrodipicolinate synthase (EC 4.3.3.7)	bi	A2U20_04870	dapA	4-hydroxy-tetrahydrodipicolinate synthase	99.66
A2U21_06810	ywnH	GNAT family N-acetyltransferase	Phosphinothricin N-acetyltransferase (EC 2.3.1.-)	bi	A2U20_04865	ywnH2	Putative phosphinothricin acetyltransferase YwnH	97.67
A2U21_06815	ybhA	HAD family hydrolase	HMP-PP hydrolase (pyridoxal phosphatase) Cof, detected in genetic screen for thiamin metabolic genes (PMID:15292217)	bi	A2U20_04860	ybhA	Pyridoxal phosphate phosphatase YbhA	98.53
A2U21_06820	ompA	Outer membrane protein A precursor	Outer membrane protein A precursor	bi	A2U20_04855	ompA	Outer membrane protein A	96.44	Adhesin
A2U21_06825	recJ	single-stranded-DNA-specific exonuclease RecJ	Single-stranded-DNA-specific exonuclease RecJ (EC 3.1.-.-)	bi	A2U20_04850	recJ	single-stranded-DNA-specific exonuclease RecJ	98.09
A2U21_06830	glpX	fructose-bisphosphatase, class II	Fructose-1,6-bisphosphatase, GlpX type (EC 3.1.3.11)	bi	A2U20_04845	glpX	fructose-bisphosphatase, class II	99.1
A2U21_06835	glnS	glutamine--tRNA ligase	Glutaminyl-tRNA synthetase (EC 6.1.1.18)	bi	A2U20_04840	glnS	glutamine--tRNA ligase	98.39
A2U21_06840	cdtA2	toxin	Cytolethal distending toxin subunit A	uni	A2U20_04835	cdtA	cytolethal distending toxin subunit CdtA	99.12	Toxin
A2U21_06845	cdtB2	cytolethal distending toxin subunit CdtB	Cytolethal distending toxin subunit B	uni	A2U20_04830	cdtB	cytolethal distending toxin subunit CdtB	97.47	Toxin
A2U21_06850	cdtC2	toxin	Cytolethal distending toxin subunit C	uni	A2U20_04825	cdtC	cytolethal distending toxin subunit CdtC	95.45	Toxin
A2U21_06860	dusA	tRNA-dihydrouridine synthase A	conserved hypothetical protein	bi	A2U20_04815	dusA	tRNA-dihydrouridine synthase A	100
A2U21_06865	nqo	NAD(P)H-dependent oxidoreductase	Oxygen-insensitive NAD(P)H nitroreductase (EC 1.-.-.-) / Dihydropteridine reductase (EC 1.5.1.34)	bi	A2U20_04810	nqo	NAD(P)H-dependent oxidoreductase	100
A2U21_06870	cca	multifunctional CCA tRNA nucleotidyl transferase/2'3'-cyclic phosphodiesterase/2'nucleotidase/phosphatase	tRNA nucleotidyltransferase (EC 2.7.7.21) (EC 2.7.7.25)	bi	A2U20_04805	cca	multifunctional CCA tRNA nucleotidyl transferase/2'3'-cyclic phosphodiesterase/2'nucleotidase/phosphatase	99.76
A2U21_06875	mukB	cell division protein MukB	Chromosome partition protein MukB	bi	A2U20_04800	mukB	cell division protein MukB	99.18
A2U21_06880	hypothetical protein CDS	hypothetical protein	hypothetical protein	-				0
A2U21_06885	hpaIIM	DNA (cytosine-5-)-methyltransferase	DNA-cytosine methyltransferase (EC 2.1.1.37)	uni	A2U20_07705	haeIIIM	DNA (cytosine-5-)-methyltransferase	30.37
A2U21_06890	mukE	chromosome partitioning protein MukE	Chromosome partition protein MukE	bi	A2U20_04785	mukE	chromosome partitioning protein MukE	95.34
A2U21_06895	mukF	condensin subunit MukF	Chromosome partition protein MukF	bi	A2U20_04780	mukF	Chromosome partition protein MukF	98.87
A2U21_06900	rimK	ribosomal protein S6 modification protein	Ribosomal protein S6 glutaminyl transferase	bi	A2U20_04775	rimK	ribosomal protein S6 modification protein	95.35
A2U21_06905	mip	alkylhydroperoxidase_putative macrophage infectivity potentiator-related protein, peroxidase/antioxidase	Macrophage infectivity potentiator protein	bi	A2U20_04770	mip	alkylhydroperoxidase_putative macrophage infectivity potentiator-related protein, peroxidase/antioxidase	97.22
A2U21_06910	mmgC	dehydrogenase	Acyl-CoA dehydrogenase, short-chain specific (EC 1.3.8.1)	-				0
A2U21_06915	cmpC	Bicarbonate transport ATP-binding protein CmpC	ABC transporter ATP-binding protein with unknown substrate	uni	A2U20_01610	thiQ	thiamine ABC transporter, ATP-binding protein	34.13
A2U21_06920	nrtA	Nitrate transport protein NrtA	Nitrate ABC transporter, nitrate-binding protein	-				0
A2U21_06925	cmpB	ABC transporter permease	ABC transporter, permease protein	-				0
A2U21_06930	mtgA	monofunctional biosynthetic peptidoglycan transglycosylase	Monofunctional biosynthetic peptidoglycan transglycosylase (EC 2.4.2.-)	bi	A2U20_04765	mtgA	monofunctional biosynthetic peptidoglycan transglycosylase	98.44
A2U21_06935	trpR	Trp operon repressor	Transcriptional repressor protein TrpR	bi	A2U20_04760	trpR	Trp operon repressor	100
A2U21_06940	lolA	outer-membrane lipoprotein carrier protein LolA	Outer membrane lipoprotein carrier protein LolA	bi	A2U20_04755	lolA	outer-membrane lipoprotein carrier protein LolA	100
A2U21_06945	yceB	putative lipoprotein YceB	FIG00699132: hypothetical protein	bi	A2U20_04750	yceB	putative lipoprotein YceB	100
A2U21_06950	hemN3	YggW family oxidoreductase	Radical SAM family enzyme, similar to coproporphyrinogen III oxidase, oxygen-independent, clustered with nucleoside-triphosphatase RdgB	bi	A2U20_04745	hemN	Oxygen-independent coproporphyrinogen-III oxidase-like protein YqeR	99.74
A2U21_06955	malK2	ABC transporter ATP-binding protein	Maltose/maltodextrin transport ATP-binding protein MalK (EC 3.6.3.19)	bi	A2U20_04740	malK2	Maltose/maltodextrin import ATP-binding protein MalK	98.68
A2U21_06960	malE	maltose ABC transporter substrate-binding protein MalE	Maltose/maltodextrin ABC transporter, substrate binding periplasmic protein MalE	bi	A2U20_04735	malE	maltose ABC transporter substrate-binding protein MalE	99.49
A2U21_06965	malF2	maltose ABC transporter permease MalF	Maltose/maltodextrin ABC transporter, permease protein MalF	bi	A2U20_04730	malF	maltose ABC transporter permease MalF	98.46
A2U21_06970	malG	maltose transporter permease	Maltose/maltodextrin ABC transporter, permease protein MalG	bi	A2U20_04725	malG	maltose transporter permease	99.66
A2U21_06975	malQ	4-alpha-glucanotransferase	4-alpha-glucanotransferase (amylomaltase) (EC 2.4.1.25)	bi	A2U20_04720	malQ	4-alpha-glucanotransferase	97.62
A2U21_06980	dksA	RNA polymerase-binding protein DksA	C4-type zinc finger protein, DksA/TraR family	bi	A2U20_04715	dksA	RNA polymerase-binding protein DksA	98.65
A2U21_06985	pcnB	poly(A) polymerase	Poly(A) polymerase (EC 2.7.7.19)	bi	A2U20_04710	pcnB	poly(A) polymerase	98.32
A2U21_06990	folK	2-amino-4-hydroxy-6- hydroxymethyldihydropteridine diphosphokinase	2-amino-4-hydroxy-6-hydroxymethyldihydropteridine pyrophosphokinase (EC 2.7.6.3)	bi	A2U20_04705	folK	2-amino-4-hydroxy-6- hydroxymethyldihydropteridine diphosphokinase	100
A2U21_06995	nplE	putative lipoprotein NlpE	putative lipoprotein	bi	A2U20_04700	nlpE	hypothetical protein	95.87
A2U21_07000	hypothetical protein CDS	hypothetical protein	Uncharacterized protein conserved in bacteria	bi	A2U20_04695	hypothetical protein CDS	hypothetical protein	98.04
A2U21_07005	lpqY	sugar ABC transporter substrate-binding protein_DUF2547 domain-containing protein	FIG00698626: hypothetical protein	bi	A2U20_04690	lpqY	sugar ABC transporter substrate-binding protein_DUF2547 domain-containing protein	98.11
A2U21_07010	secA	preprotein translocase subunit SecA	Protein export cytoplasm protein SecA ATPase RNA helicase (TC 3.A.5.1.1)	bi	A2U20_04685	secA2	preprotein translocase subunit SecA	99.22
A2U21_07015	mutT	8-oxo-dGTP diphosphatase	Mutator mutT protein (7,8-dihydro-8-oxoguanine-triphosphatase) (EC 3.6.1.-)	bi	A2U20_04680	mutT	8-oxo-dGTP diphosphatase	100
A2U21_07020	cydC	cysteine/glutathione ABC transporter ATP-bindingprotein/permease CydC	Transport ATP-binding protein CydC	bi	A2U20_04675	cydC	cysteine/glutathione ABC transporter ATP-bindingprotein/permease CydC	99.46
A2U21_07025	cydD	thiol reductant ABC exporter subunit CydD	Transport ATP-binding protein CydD	bi	A2U20_04670	cydD	thiol reductant ABC exporter subunit CydD	99.31
A2U21_07030	toxN	AbiQ-like protein/lactococcal phage abortive infection protein_Endoribonuclease ToxN	hypothetical protein	bi	A2U20_04665	toxN	Endoribonuclease ToxN_AbiQ-like protein/lactococcal phage abortive infection protein	99.44
A2U21_07035	tamB	tubulin-binding protein_Translocation and assembly module TamB	Uncharacterized protein YtfN	bi	A2U20_04660	tamB	Translocation and assembly module TamB_tubulin-binding protein	98.85
A2U21_07040	ompD15	surface antigen (D15), outer membrane protein	FIG00696747: hypothetical protein	bi	A2U20_04655	ompD15	surface antigen (D15), outer membrane protein	98.96	Adhesin
A2U21_07045	hypothetical protein CDS	hypothetical protein	Possible divergent polysaccharide deacetylase	bi	A2U20_04650	hypothetical protein CDS	hypothetical protein	99.64
A2U21_07050	envC	putative Murein hydrolase activator EnvC	Periplasmic septal ring factor with murein hydrolase activity EnvC/YibP	bi	A2U20_04645	envC	Murein hydrolase activator EnvC	99.24
A2U21_07055	fadD	long-chain-fatty-acid--CoA ligase	Long-chain-fatty-acid--CoA ligase (EC 6.2.1.3)	bi	A2U20_04640	fadD2	long-chain-fatty-acid--CoA ligase	98.76
A2U21_07060	transcriptional regulator CDS	putative sigma-E factor regulatory protein	Sigma factor RpoE regulatory protein RseC	bi	A2U20_04635	transcriptional regulator CDS	transcriptional regulator	95.77
A2U21_07065	rseB	sigma-E factor regulatory protein RseB	Sigma factor RpoE negative regulatory protein RseB precursor	bi	A2U20_04630	rseB	sigma-E factor regulatory protein RseB	92.52
A2U21_07070	glmU	UDP-N-acetylglucosamine diphosphorylase/glucosamine-1-phosphate N-acetyltransferase	N-acetylglucosamine-1-phosphate uridyltransferase (EC 2.7.7.23) / Glucosamine-1-phosphate N-acetyltransferase (EC 2.3.1.157)	bi	A2U20_04625	glmU	UDP-N-acetylglucosamine diphosphorylase/glucosamine-1-phosphate N-acetyltransferase	99.12
A2U21_07075	thiI	tRNA 4-thiouridine(8) synthase ThiI	tRNA S(4)U 4-thiouridine synthase (former ThiI) / Rhodanese-like domain required for thiamine synthesis	bi	A2U20_04620	thiI	tRNA 4-thiouridine(8) synthase ThiI	99.17
A2U21_07080	folE	GTP cyclohydrolase I FolE	GTP cyclohydrolase I (EC 3.5.4.16) type 1	bi	A2U20_04615	folE	GTP cyclohydrolase I FolE	99.54
A2U21_07085	kdkA2	3-deoxy-D-manno-octulosonic acid kinase	3-deoxy-D-manno-octulosonic acid kinase (EC 2.7.1.-)	bi	A2U20_04610	kdkA	3-deoxy-D-manno-octulosonic acid kinase	98.28
A2U21_07090	hypothetical protein CDS	hypothetical protein	FIG002927: hypothetical protein	bi	A2U20_04605	hypothetical protein CDS	hypothetical protein	98.65
A2U21_07095	yejM	putative Inner membrane protein YejM_putative sulphatase	Putative sulfatase	bi	A2U20_04600	yejM	Inner membrane protein YejM	97.92
A2U21_07100	topA2	DNA topoisomerase I	DNA topoisomerase I (EC 5.99.1.2)	bi	A2U20_04595	topA	DNA topoisomerase I	99.31
A2U21_07105	dmlR2	LysR family transcriptional regulator	Transcriptional regulator	bi	A2U20_04590	dmlR	LysR family transcriptional regulator_HTH-type transcriptional regulator DmlR	96.62
A2U21_07110	vtaA_N11	hypothetical protein	Phage tail fiber protein	uni	A2U20_04585	vtaA_D1	hypothetical protein	59.87
A2U21_07115	hypothetical protein CDS	hypothetical protein	ISSod6 transposase, IS1301	bi	A2U20_09055	hypothetical protein CDS	hypothetical protein	93.33
A2U21_07120	hypothetical protein CDS	hypothetical protein	FIG00698758: hypothetical protein	-				0
A2U21_07125	hypothetical protein CDS	hypothetical protein	hypothetical protein	bi	A2U20_04575	hypothetical protein CDS	hypothetical protein	81.18
A2U21_07130	infB	translation initiation factor IF-2	Translation initiation factor 2	bi	A2U20_04565	infB	translation initiation factor IF-2	97.35
A2U21_07135	nusA	transcription termination/antitermination protein NusA	Transcription termination protein NusA	bi	A2U20_04560	nusA	transcription termination/antitermination protein NusA	98.82
A2U21_07140	rimP	ribosome maturation factor RimP	FIG000325: clustered with transcription termination protein NusA	bi	A2U20_04555	rimP	ribosome maturation factor RimP	99.35
A2U21_07150	fbpC	ABC transporter ATP-binding protein	AfuC( EC:3.6.3.30 )	bi	A2U20_04545	fbpC	ABC transporter ATP-binding protein	98.58
A2U21_07155	afuB	Iron(III)-transport system permease protein	Iron(III)-transport system permease protein SfuB	bi	A2U20_04540	afuB	Iron(III)-transport system permease protein	98.69
A2U21_07160	rdgC	recombination-associated protein RdgC	DNA recombination-dependent growth factor C	bi	A2U20_04535	rdgC	recombination-associated protein RdgC	99.34
A2U21_07165	agaR	DeoR family transcriptional regulator_transcriptional repressor AgaR/DNA-binding transcriptional dual regulator	Transcriptional repressor of aga operon	bi	A2U20_04530	agaR	DeoR family transcriptional regulator_transcriptional repressor AgaR/DNA-binding transcriptional dual regulator	99.21
A2U21_07170	agaS	tagatose-6-phosphate ketose isomerase	Galactosamine-6-phosphate isomerase (EC 5.3.1.-)	bi	A2U20_04525	agaS	tagatose-6-phosphate ketose isomerase	96.81
A2U21_07175	ptsEIIB	PTS system, mannose-specific IIB component	PTS system, mannose-specific IIB component (EC 2.7.1.69)	bi	A2U20_04520	ptsEIIB	PTS system, mannose-specific IIB component	98.73
A2U21_07180	ptsEIIC	PTS system, mannose-specific IIC component	PTS system, mannose-specific IIC component	bi	A2U20_04515	ptsEIIC	PTS system, mannose-specific IIC component	100
A2U21_07185	ptsEIID	PTS system, mannose-specific IID component	PTS system, mannose-specific IID component	bi	A2U20_04510	ptsEIID	PTS system, mannose-specific IID component	100
A2U21_07190	bgaC	Beta-galactosidase 3	Beta-galactosidase 3	bi	A2U20_04505	bgaC	Beta-galactosidase 3	98.99
A2U21_07195	ptsEIIA	PTS system, galactosamine disaccharide-specific IIA component	Predicted PTS system, galactosamine disaccharide-specific IIA component (EC 2.7.1.69)	bi	A2U20_04500	ptsEIIA	PTS system, galactosamine disaccharide-specific IIA component	99.22
A2U21_07200	lacD	tagatose-bisphosphate aldolase	Tagatose 1,6-bisphosphate aldolase (EC 4.1.2.40)	bi	A2U20_04495	lacD	tagatose-bisphosphate aldolase	95.53
A2U21_07205	yafJ	class II glutamine amidotransferase	putative amidotransferase	bi	A2U20_04490	yafJ	Putative glutamine amidotransferase YafJ	99.25
A2U21_07210	znuB	zinc ABC transporter permease	Zinc ABC transporter, inner membrane permease protein ZnuB	bi	A2U20_04485	znuB2	zinc ABC transporter permease	99.62
A2U21_07215	znuC	zinc ABC transporter ATP-binding protein ZnuC	Zinc ABC transporter, ATP-binding protein ZnuC	bi	A2U20_04480	znuC2	zinc ABC transporter ATP-binding protein ZnuC	98.85
A2U21_07220	mepM	peptidase M23	FIG00696602: hypothetical protein	bi	A2U20_04475	mepM	Murein DD-endopeptidase MepM_peptidase M23	93.08
A2U21_07225	dsbC2	bifunctional protein-disulfide isomerase/oxidoreductase DsbC	Thiol:disulfide interchange protein DsbC	bi	A2U20_04470	dsbC	bifunctional protein-disulfide isomerase/oxidoreductase DsbC	98.68
A2U21_07230	clpB	ATP-dependent chaperone ClpB	ClpB protein	bi	A2U20_04465	clpB	ATP-dependent chaperone ClpB	99.65
A2U21_07235	yccA	putative Modulator of FtsH protease YccA_BAX inhibitor protein	Putative TEGT family carrier/transport protein	bi	A2U20_04460	yccA	BAX inhibitor protein_Modulator of FtsH protease YccA	98.18
A2U21_07240	polA	DNA polymerase I	DNA polymerase I (EC 2.7.7.7)	bi	A2U20_04455	polA	DNA polymerase I	98.64
A2U21_07245	yniC	2-deoxyglucose-6-phosphate phosphatase	2-deoxyglucose-6-phosphate hydrolase YniC	bi	A2U20_04450	yniC	2-deoxyglucose-6-phosphate phosphatase	96.74
A2U21_07250	tdk	thymidine kinase	Thymidine kinase (EC 2.7.1.21)	bi	A2U20_04445	tdk	thymidine kinase	99.48
A2U21_07255	zapB	cell division protein ZapB	FIG074102: hypothetical protein	bi	A2U20_04440	zapB	cell division protein ZapB	98.61
A2U21_07260	zipA	cell division protein ZipA	hypothetical protein	bi	A2U20_04435	zipA2	cell division protein ZipA	100
A2U21_07265	efp	elongation factor P	Translation elongation factor P	bi	A2U20_04430	efp	elongation factor P	99.47
A2U21_07270	hypothetical protein CDS	hypothetical protein	FIG00354458: hypothetical protein	bi	A2U20_04425	hypothetical protein CDS	hypothetical protein	97.74
A2U21_07275	epmB	EF-P beta-lysylation protein EpmB	Lysyl-lysine 2,3-aminomutase	bi	A2U20_04420	epmB	EF-P beta-lysylation protein EpmB	97.92
A2U21_07280	nrdR	transcriptional regulator NrdR	Ribonucleotide reductase transcriptional regulator NrdR	bi	A2U20_04415	nrdR	transcriptional regulator NrdR	100
A2U21_07285	ycgL	0	Protein YcgL	bi	A2U20_04410	ycgL	YcgL domain-containing protein	97.83
A2U21_07290	dnaB	replicative DNA helicase	Replicative DNA helicase (EC 3.6.1.-)	bi	A2U20_04405	dnaB	replicative DNA helicase	99.59
A2U21_07295	cmoA	carboxy-S-adenosyl-L-methionine synthase CmoA	tRNA (uridine-5-oxyacetic acid methyl ester) 34 synthase	bi	A2U20_04400	cmoA	carboxy-S-adenosyl-L-methionine synthase CmoA	99.59
A2U21_07300	fnr	transcriptional regulator FNR	cAMP-binding proteins - catabolite gene activator and regulatory subunit of cAMP-dependent protein kinases	bi	A2U20_04395	fnr	transcriptional regulator FNR	99.22
A2U21_07305	afuA	iron (Fe3+) ABC superfamily ATP binding cassettetransporter, binding protein	Ferric iron ABC transporter, iron-binding protein	bi	A2U20_04390	afuA	iron (Fe3+) ABC superfamily ATP binding cassettetransporter, binding protein	98.27
A2U21_07310	trmJ	tRNA (cytosine(32)/uridine(32)-2'-O)-methyltransferase TrmJ	tRNA:Cm32/Um32 methyltransferase	bi	A2U20_04385	trmJ	tRNA (cytosine(32)/uridine(32)-2'-O)-methyltransferase TrmJ	97.11
A2U21_07315	ompP2	outer membrane protein P2 precursor (OMP P2)	FIG00697310: hypothetical protein	bi	A2U20_04380	ompP2	outer membrane protein P2 precursor (OMP P2)	78.7	Adhesin
A2U21_07320	hypothetical protein CDS	hypothetical protein	Primosomal replication protein N''	bi	A2U20_04375	hypothetical protein CDS	hypothetical protein	100
A2U21_07325	rpsI	30S ribosomal protein S9	SSU ribosomal protein S9p (S16e)	bi	A2U20_04370	rpsI	30S ribosomal protein S9	100
A2U21_07330	rplM	50S ribosomal protein L13	LSU ribosomal protein L13p (L13Ae)	bi	A2U20_04365	rplM	50S ribosomal protein L13	100
A2U21_07335	yhcB	Inner membrane protein YhcB	Putative cytochrome d ubiquinol oxidase subunit III (EC 1.10.3.-) (Cytochrome bd-I oxidase subunit III)	bi	A2U20_04360	yhcB	Inner membrane protein YhcB	89.23
A2U21_07340	bioD2	dethiobiotin synthase	Dethiobiotin synthetase (EC 6.3.3.3)	bi	A2U20_04355	bioD	ATP-dependent dethiobiotin synthetase BioD	99.16
A2U21_07345	gltS	sodium/glutamate symporter	Sodium/glutamate symport protein	bi	A2U20_04350	gltS	sodium/glutamate symporter	98.61
A2U21_07350	aspT	Aspartate/alanine antiporter	Mediator of hyperadherence YidE	bi	A2U20_04345	aspT	Aspartate/alanine antiporter	99.46
A2U21_07355	pflA2	pyruvate formate lyase-activating protein	FIG00699159: hypothetical protein	bi	A2U20_04340	pflA2	pyruvate formate lyase-activating protein	99.21
A2U21_07360	pflA3	pyruvate formate lyase-activating protein	Pyruvate formate-lyase activating enzyme (EC 1.97.1.4)	bi	A2U20_04335	pflA	pyruvate formate lyase-activating protein	99.59
A2U21_07365	pflB	formate C-acetyltransferase	Pyruvate formate-lyase (EC 2.3.1.54)	bi	A2U20_04330	pflB	formate C-acetyltransferase	99.74
A2U21_07370	focA	formate transporter FocA	Formate efflux transporter (TC 2.A.44 family)	bi	A2U20_04325	focA	formate transporter FocA	97.45
A2U21_07375	yqaA	putative inner membrane protein YqaA	FIG00696985: hypothetical protein	bi	A2U20_04320	yqaA	Inner membrane protein YqaA	69.43
A2U21_07380	nudE	ADP compounds hydrolase NudE	ADP compounds hydrolase NudE (EC 3.6.1.-)	bi	A2U20_04315	nudE	ADP compounds hydrolase NudE	95.6
A2U21_07385	hypothetical protein CDS	membrane protein	FIG00696737: hypothetical protein	bi	A2U20_04310	hypothetical protein CDS	hypothetical protein	99.25
A2U21_07390	ndk	nucleoside-diphosphate kinase	Nucleoside diphosphate kinase (EC 2.7.4.6)	bi	A2U20_04295	ndk	nucleoside-diphosphate kinase	97.83
A2U21_07395	metG	methionine--tRNA ligase	Methionyl-tRNA synthetase (EC 6.1.1.10)	bi	A2U20_04290	metG	methionine--tRNA ligase	99.85
A2U21_07400	hypothetical protein CDS	hypothetical protein	putative serine protease	-				0
A2U21_07405	rbfA2	ribosome-binding factor A_putative serine protease	putative serine protease	bi	A2U20_04285	rbfA	ribosome-binding factor A_putative serine protease	85.63
A2U21_07410	hypothetical protein CDS	hypothetical protein	FIG00698217: hypothetical protein	bi	A2U20_04280	hypothetical protein CDS	hypothetical protein	81.63
A2U21_07415	ilvM	acetolactate synthase 2 small subunit	Acetolactate synthase small subunit (EC 2.2.1.6)	bi	A2U20_04275	ilvM	acetolactate synthase 2 small subunit	94.44
A2U21_07420	ilvG	acetolactate synthase 2 catalytic subunit	Acetolactate synthase large subunit (EC 2.2.1.6)	bi	A2U20_04270	ilvG	acetolactate synthase 2 catalytic subunit	97.28
A2U21_07425	hypothetical protein CDS	hypothetical protein	FxsA protein	bi	A2U20_04265	membrane protein CDS	membrane protein	98.06
A2U21_07430	asdA	aspartate-semialdehyde dehydrogenase	Aspartate-semialdehyde dehydrogenase (EC 1.2.1.11)	bi	A2U20_04260	asdA	aspartate-semialdehyde dehydrogenase	97.87
A2U21_07435	tqsA	putative AI-2 transport protein TqsA	transport protein	bi	A2U20_04255	tqsA	AI-2 transport protein TqsA	99.13
A2U21_07440	ghxP	Guanine/hypoxanthine permease GhxP	Xanthine/uracil permease family protein	bi	A2U20_04250	ghxP	Guanine/hypoxanthine permease GhxP	99.31
A2U21_07445	ycaO	ribosomal protein S12 methylthiotransferase accessory factor YcaO	FIG074102: hypothetical protein	bi	A2U20_04240	ycaO	ribosomal protein S12 methylthiotransferase accessory factor YcaO	99.48
A2U21_07450	frr	ribosome recycling factor	Ribosome recycling factor	bi	A2U20_04235	frr	ribosome recycling factor	99.46
A2U21_07455	gmhA	phosphoheptose isomerase	Phosphoheptose isomerase 1 (EC 5.3.1.-)	bi	A2U20_04230	gmhA	phosphoheptose isomerase	100
A2U21_07460	pyrH	UMP kinase	Uridine monophosphate kinase (EC 2.7.4.22)	bi	A2U20_04225	pyrH	UMP kinase	99.58
A2U21_07470	metX	homoserine O-acetyltransferase	Homoserine O-acetyltransferase (EC 2.3.1.31)	bi	A2U20_04215	metX	homoserine O-acetyltransferase	98.32
A2U21_07475	rayT	REP-associated tyrosine transposase	Transposase and inactivated derivatives	-				0
A2U21_07480	recO	DNA repair protein RecO	DNA recombination and repair protein RecO	bi	A2U20_04210	recO	DNA repair protein RecO	97.91
A2U21_07485	era	GTPase Era	GTP-binding protein Era	bi	A2U20_04205	era	GTPase Era	99.33
A2U21_07490	rnc	ribonuclease III	Ribonuclease III (EC 3.1.26.3)	bi	A2U20_04200	rnc	ribonuclease III	99.1
A2U21_07495	lepB	Signal peptidase I	Signal peptidase I (EC 3.4.21.89)	bi	A2U20_04195	lepB	signal peptidase I	98.44
A2U21_07500	lepA	elongation factor 4	Translation elongation factor LepA	bi	A2U20_04190	lepA	elongation factor 4	99.83
A2U21_07505	hypothetical protein CDS	hypothetical protein	hypothetical protein	bi	A2U20_04185	hypothetical protein CDS	hypothetical protein	98.46
A2U21_07510	sstT	serine/threonine transporter SstT	Sodium/dicarboxylate symporter	bi	A2U20_04180	sstT	serine/threonine transporter SstT	96.29
A2U21_07515	lpxC	UDP-3-O-[3-hydroxymyristoyl] N-acetylglucosaminedeacetylase	UDP-3-O-[3-hydroxymyristoyl] N-acetylglucosamine deacetylase (EC 3.5.1.108)	bi	A2U20_04175	lpxC	UDP-3-O-[3-hydroxymyristoyl] N-acetylglucosaminedeacetylase	99.02
A2U21_07520	ftsZ	cell division protein FtsZ	Cell division protein FtsZ (EC 3.4.24.-)	bi	A2U20_04170	ftsZ	cell division protein FtsZ	90
A2U21_07525	ftsA	cell division protein FtsA	Cell division protein FtsA	bi	A2U20_04165	ftsA	cell division protein FtsA	99.06
A2U21_07530	ftsQ	cell division protein FtsQ	Cell division protein FtsQ	bi	A2U20_04160	ftsQ	cell division protein FtsQ	94.98
A2U21_07535	ddl	D-alanine--D-alanine ligase	D-alanine--D-alanine ligase (EC 6.3.2.4)	bi	A2U20_04155	ddl	D-alanine--D-alanine ligase	98.35
A2U21_07540	murC	UDP-N-acetylmuramate--L-alanine ligase	UDP-N-acetylmuramate--alanine ligase (EC 6.3.2.8)	bi	A2U20_04150	murC	UDP-N-acetylmuramate--L-alanine ligase	98.74
A2U21_07545	murG	undecaprenyldiphospho-muramoylpentapeptide beta-N-acetylglucosaminyltransferase	UDP-N-acetylglucosamine--N-acetylmuramyl-(pentapeptide) pyrophosphoryl-undecaprenol N-acetylglucosamine transferase (EC 2.4.1.227)	bi	A2U20_04145	murG	undecaprenyldiphospho-muramoylpentapeptide beta-N-acetylglucosaminyltransferase	97.15
A2U21_07550	ftsW	putative lipid II flippase FtsW	Cell division protein FtsW	bi	A2U20_04140	ftsW	putative lipid II flippase FtsW	97.96
A2U21_07555	murD	UDP-N-acetylmuramoyl-L-alanine--D-glutamate ligase	UDP-N-acetylmuramoylalanine--D-glutamate ligase (EC 6.3.2.9)	bi	A2U20_04135	murD	UDP-N-acetylmuramoyl-L-alanine--D-glutamate ligase	95.15
A2U21_07560	IS110 family transposase CDS	IS110 family transposase	Mobile element protein	uni	A2U20_10250	IS110 family transposase CDS	IS110 family transposase	27.14
A2U21_07565	mraY	phospho-N-acetylmuramoyl-pentapeptide- transferase	Phospho-N-acetylmuramoyl-pentapeptide-transferase (EC 2.7.8.13)	bi	A2U20_04130	mraY	phospho-N-acetylmuramoyl-pentapeptide- transferase	98.61
A2U21_07570	murF	UDP-N-acetylmuramoyl-tripeptide--D-alanyl-D- alanine ligase	UDP-N-acetylmuramoylalanyl-D-glutamyl-2,6-diaminopimelate--D-alanyl-D-alanine ligase (EC 6.3.2.10)	bi	A2U20_04125	murF	UDP-N-acetylmuramoyl-tripeptide--D-alanyl-D- alanine ligase	97.2
A2U21_07575	murE	UDP-N-acetylmuramoyl-L-alanyl-D-glutamate--2, 6-diaminopimelate ligase	UDP-N-acetylmuramoylalanyl-D-glutamate--2,6-diaminopimelate ligase (EC 6.3.2.13)	bi	A2U20_04120	murE	UDP-N-acetylmuramoyl-L-alanyl-D-glutamate--2, 6-diaminopimelate ligase	98.79
A2U21_07580	ftsI	cell division protein FtsI	Cell division protein FtsI [Peptidoglycan synthetase] (EC 2.4.1.129)	bi	A2U20_04115	ftsI	cell division protein FtsI	99.41
A2U21_07585	ftsL	cell division protein FtsL	Cell division protein FtsL	bi	A2U20_04110	ftsL	cell division protein FtsL	100
A2U21_07590	rsmH	16S rRNA (cytosine(1402)-N(4))-methyltransferase	rRNA small subunit methyltransferase H	bi	A2U20_04105	rsmH	16S rRNA (cytosine(1402)-N(4))-methyltransferase	99.68
A2U21_07595	mraZ	cell division/cell wall cluster transcriptional repressor MraZ	Cell division protein MraZ	bi	A2U20_04100	mraZ	cell division/cell wall cluster transcriptional repressor MraZ	99.34
A2U21_07600	suhB	inositol monophosphatase	Inositol-1-monophosphatase (EC 3.1.3.25)	bi	A2U20_04095	suhB	inositol monophosphatase	98.15
A2U21_07605	dxs	1-deoxy-D-xylulose-5-phosphate synthase	1-deoxy-D-xylulose 5-phosphate synthase (EC 2.2.1.7)	bi	A2U20_04090	dxs	1-deoxy-D-xylulose-5-phosphate synthase	99.02
A2U21_07610	mnmA	tRNA 2-thiouridine(34) synthase MnmA	tRNA-specific 2-thiouridylase MnmA	bi	A2U20_04085	mnmA	tRNA 2-thiouridine(34) synthase MnmA	98.43
A2U21_07615	polB	DNA polymerase, beta-like region	DNA polymerase, beta-like region	bi	A2U20_04080	polB	DNA polymerase, beta-like region	98.11
A2U21_07620	pnp2	nucleotidyltransferase	Nucleotidyltransferase substrate binding protein, HI0074	bi	A2U20_04075	pnp	nucleotidyltransferase	99.29
A2U21_07625	hypothetical protein CDS	hypothetical protein	Probable exported or periplasmic protein in ApbE locus	bi	A2U20_04070	hypothetical protein CDS	hypothetical protein	98.81
A2U21_07630	apbE	thiamine biosynthesis protein ApbE	Thiamin biosynthesis lipoprotein ApbE	bi	A2U20_04065	apbE	thiamine biosynthesis protein ApbE	99.43
A2U21_07635	fadR	fatty acid metabolism regulator	Transcriptional regulator for fatty acid degradation FadR, GntR family	bi	A2U20_04060	fadR	fatty acid metabolism regulator	97.08
A2U21_07640	nhaB	Na+/H+ antiporter NhaB	Na+/H+ antiporter NhaB	bi	A2U20_04055	nhaB	Na+/H+ antiporter NhaB	97.86
A2U21_07645	dsbB	disulfide bond formation protein B	Periplasmic thiol:disulfide oxidoreductase DsbB, required for DsbA reoxidation	bi	A2U20_04050	dsbB	disulfide bond formation protein B	92.74
A2U21_07650	malP2	maltodextrin phosphorylase	Maltodextrin phosphorylase (EC 2.4.1.1)	bi	A2U20_04045	malP	maltodextrin phosphorylase	99.25
A2U21_07665	fhuC	putative ferric hydroxamate ABC transporter, ATP-binding component FhuC	Ferrichrome transport ATP-binding protein FhuC (TC 3.A.1.14.3)	bi	A2U20_04025	fhuC	iron-hydroxamate transporter ATP-binding subunit	100
A2U21_07670	sdaB	L-serine deaminase I	L-serine dehydratase, beta subunit (EC 4.3.1.17) / L-serine dehydratase, alpha subunit (EC 4.3.1.17)	bi	A2U20_04010	sdaB	L-serine dehydratase 2	96
A2U21_07675	hbpA2	Heme-binding protein A	Dipeptide-binding ABC transporter, periplasmic substrate-binding component (TC 3.A.1.5.2)	bi	A2U20_04005	hbpA	ABC transporter substrate-binding protein_Heme-binding protein A	99.44
A2U21_07685	cysS2	cysteine--tRNA ligase	Cysteinyl-tRNA synthetase (EC 6.1.1.16)	bi	A2U20_03995	cysS	cysteine--tRNA ligase	98.69
A2U21_07690	parA2	chromosome partitioning protein ParA	lipoprotein HlpB	bi	A2U20_03990	parA	chromosome partitioning protein ParA	98.18
A2U21_07695	ubiI	FAD-dependent 2-octaprenylphenol hydroxylase	2-octaprenyl-3-methyl-6-methoxy-1,4-benzoquinol hydroxylase (EC 1.14.13.-)	bi	A2U20_03985	ubiI	FAD-dependent 2-octaprenylphenol hydroxylase	99.75
A2U21_07700	rapZ	RNase adaptor protein RapZ	FIG000506: Predicted P-loop-containing kinase	bi	A2U20_03980	rapZ	RNase adaptor protein RapZ	99.3
A2U21_07705	ptsN	PTS sugar transporter subunit IIA	PTS IIA-like nitrogen-regulatory protein PtsN	bi	A2U20_03975	ptsN	PTS sugar transporter subunit IIA	100
A2U21_07710	lptB	LPS export ABC transporter ATP-binding protein	Lipopolysaccharide ABC transporter, ATP-binding protein LptB	bi	A2U20_03970	lptB	LPS export ABC transporter ATP-binding protein	99.17
A2U21_07715	lptA	lipopolysaccharide transport periplasmic proteinLptA	LptA, protein essential for LPS transport across the periplasm	bi	A2U20_03965	lptA	lipopolysaccharide transport periplasmic proteinLptA	98.8
A2U21_07720	lptC	LPS export ABC transporter periplasmic protein LptC	Uncharacterized protein YrbK clustered with lipopolysaccharide transporters	bi	A2U20_03960	lptC	LPS export ABC transporter periplasmic protein LptC	96.88
A2U21_07725	potD2	spermidine/putrescine ABC transporter substrate-binding protein	ABC transporter, periplasmic spermidine putrescine-binding protein PotD (TC 3.A.1.11.1)	bi	A2U20_03955	potD2	spermidine/putrescine ABC transporter substrate-binding protein	98.84
A2U21_07730	rng	ribonuclease E/G	Cytoplasmic axial filament protein CafA and Ribonuclease G (EC 3.1.4.-)	bi	A2U20_03950	rng	ribonuclease E/G	99.59
A2U21_07735	truA	tRNA pseudouridine(38-40) synthase TruA	tRNA pseudouridine synthase A (EC 4.2.1.70)	bi	A2U20_03945	truA	tRNA pseudouridine(38-40) synthase TruA	99.62
A2U21_07740	TIGR01620 family protein CDS	TIGR01620 family protein	Membrane protein YcjF	bi	A2U20_03940	TIGR01620 family protein CDS	TIGR01620 family protein	95.98
A2U21_07745	dusC	tRNA dihydrouridine(16) synthase DusC	tRNA-dihydrouridine synthase C (EC 1.-.-.-)	bi	A2U20_03935	dusC	tRNA dihydrouridine(16) synthase DusC	96.39
A2U21_07750	yjdF	Inner membrane protein YjdF	Putative sodium-glucose/galactose cotransporter	bi	A2U20_03930	yjdF	Inner membrane protein YjdF	97.1
A2U21_07755	djlA	molecular chaperone DjlA	DnaJ-like protein DjlA	bi	A2U20_03925	djlA	molecular chaperone DjlA	98.6
A2U21_07760	pal	peptidoglycan-associated lipoprotein	18K peptidoglycan-associated outer membrane lipoprotein; Peptidoglycan-associated lipoprotein precursor; Outer membrane protein P6; OmpA/MotB precursor	bi	A2U20_03920	pal	peptidoglycan-associated lipoprotein	95.42
A2U21_07765	tolB	Tol-Pal system beta propeller repeat protein TolB	tolB protein precursor, periplasmic protein involved in the tonb-independent uptake of group A colicins	bi	A2U20_03915	tolB	Tol-Pal system beta propeller repeat protein TolB	98.6
A2U21_07770	tolA	cell envelope biogenesis protein TolA	TolA protein	bi	A2U20_03910	tolA	cell envelope integrity protein TolA	98.98
A2U21_07775	tolR	colicin uptake protein TolR	Tol biopolymer transport system, TolR protein	bi	A2U20_03905	tolR	colicin uptake protein TolR	99.32
A2U21_07780	tolQ	protein TolQ	MotA/TolQ/ExbB proton channel family protein	bi	A2U20_03900	tolQ	Tol-Pal system subunit TolQ_membrane protein	98.23
A2U21_07785	ybgC	tol-pal system-associated acyl-CoA thioesterase	4-hydroxybenzoyl-CoA thioesterase family active site	bi	A2U20_03895	ybgC	tol-pal system-associated acyl-CoA thioesterase	95.45
A2U21_07790	cydX	cytochrome bd biosynthesis protein	Protein YbgE	bi	A2U20_03890	cydX	cytochrome bd biosynthesis protein	96.88
A2U21_07795	cydB	cytochrome d ubiquinol oxidase subunit II	Cytochrome d ubiquinol oxidase subunit II (EC 1.10.3.-)	bi	A2U20_03885	cydB	cytochrome d ubiquinol oxidase subunit II	98.17
A2U21_07800	cydA	cytochrome d terminal oxidase subunit 1	Cytochrome d ubiquinol oxidase subunit I (EC 1.10.3.-)	bi	A2U20_03880	cydA	cytochrome d terminal oxidase subunit 1	97.48
A2U21_07805	hypothetical protein CDS	hypothetical protein	FIG00698959: hypothetical protein	bi	A2U20_03875	hypothetical protein CDS	hypothetical protein	100
A2U21_07810	grxA	glutaredoxin	Glutaredoxin 1	bi	A2U20_03870	grxA	glutaredoxin	97.7
A2U21_07815	typA	GTP-binding protein TypA	GTP-binding protein TypA/BipA	bi	A2U20_03865	typA	GTP-binding protein TypA	99.51
A2U21_07820	luxS	S-ribosylhomocysteine lyase	S-ribosylhomocysteine lyase (EC 4.4.1.21) / Autoinducer-2 production protein LuxS	bi	A2U20_03860	luxS	S-ribosylhomocysteine lyase	98.82
A2U21_07825	hypothetical protein CDS	hypothetical protein	FIG00697661: hypothetical protein	-				0
A2U21_07830	msbA	putative lipid A export ATP-binding/permease protein MsbA_ABC-type multidrug transport system	COG1132: ABC-type multidrug transport system, ATPase and permease components	bi	A2U20_03855	msbA2	putative lipid A export ATP-binding/permease protein MsbA_ABC-type multidrug transport system	99.3
A2U21_07835	iscX	Fe-S assembly protein IscX	Believed to be involved in assembly of Fe-S clusters	bi	A2U20_03850	iscX	Fe-S assembly protein IscX	98.44
A2U21_07840	fdx	ferredoxin, 2Fe-2S type, ISC system	Ferredoxin, 2Fe-2S	bi	A2U20_03845	fdx	ferredoxin, 2Fe-2S type, ISC system	100
A2U21_07845	hscA	Fe-S protein assembly chaperone HscA	Chaperone protein HscA	bi	A2U20_03840	hscA	Fe-S protein assembly chaperone HscA	98.06
A2U21_07850	hisS2	ABC-type sugar transport system, periplasmic component	ABC-type sugar transport system, periplasmic component	bi	A2U20_03835	hisS	ABC-type sugar transport system, periplasmic component	98.58
A2U21_07855	hscB	Fe-S protein assembly co-chaperone HscB	Chaperone protein HscB	bi	A2U20_03825	hscB	Fe-S protein assembly co-chaperone HscB	97.69
A2U21_07860	iscA	iron-sulfur cluster assembly protein IscA	Iron binding protein IscA for iron-sulfur cluster assembly	bi	A2U20_03820	iscA	iron-sulfur cluster assembly protein IscA	98.13
A2U21_07865	iscU	Fe-S cluster assembly scaffold IscU	Iron-sulfur cluster assembly scaffold protein IscU	bi	A2U20_03815	iscU	Fe-S cluster assembly scaffold IscU	100
A2U21_07870	iscS	IscS subfamily cysteine desulfurase	Cysteine desulfurase (EC 2.8.1.7), IscS subfamily	bi	A2U20_03810	iscS	IscS subfamily cysteine desulfurase	99.51
A2U21_07875	iscR	transcriptional regulator IscR	Iron-sulfur cluster regulator IscR	bi	A2U20_03805	iscR	Fe-S cluster assembly transcriptional regulator IscR	94.59
A2U21_07880	wzs	tyrosine kinase, chain length regulator in capsular polysaccharide biosynthesis	Tyrosine-protein kinase Wzc (EC 2.7.10.2)	bi	A2U20_03800	wzs	tyrosine-protein kinase	96.4
A2U21_07885	wzb	putative tyrosine-phosphatase_AmsI	Low molecular weight protein-tyrosine-phosphatase Wzb (EC 3.1.3.48)	bi	A2U20_03795	wzb	protein tyrosine phosphatase	100
A2U21_07890	wza	sugar transporter	Polysaccharide export lipoprotein Wza	bi	A2U20_03790	wza	sugar transporter	98.18
A2U21_07895	capD	capsular biosynthesis protein	Nucleoside-diphosphate sugar epimerase/dehydratase	bi	A2U20_03785	capD	capsular biosynthesis protein	86.22
A2U21_07900	wbgY	glycosyltransferase/lipopolysaccharide biosynthesis protein	Lipid carrier : UDP-N-acetylgalactosaminyltransferase (EC 2.4.1.-)	bi	A2U20_03775	cap5M	lipid carrier--UDP-N-acetylgalactosaminyltransferase	41.38
A2U21_07905	wbgX	UDP-4-amino-4, 6-dideoxy-N-acetyl-beta-L-altrosamine transaminase	Bacillosamine/Legionaminic acid biosynthesis aminotransferase PglE; 4-keto-6-deoxy-N-Acetyl-D-hexosaminyl-(Lipid carrier) aminotransferase	uni	A2U20_02785	wecE	dTDP-4-amino-4,6-dideoxygalactose transaminase	34.11
A2U21_07910	wcfQ	glycosyl transferase	putative glycosyltransferase	uni	A2U20_03740	funP	Glycosyltransferase	31.3
A2U21_07915	wcwK	glycosyl transferase	Capsular polysaccharide phosphotransferase wcwK (EC 2.7.-.-) (Stealth protein wcwK)	-				0
A2U21_07920	funK	hypothetical protein	FIG00696674: hypothetical protein	-				0
A2U21_07925	lsgB	CMP-N-acetylneuraminate-beta-galactosamide- alpha-2, 3-sialyltransferase	CMP-N-acetylneuraminate-beta-galactosamide-alpha-2,3-sialyltransferase (EC 2.4.99.-)	bi	A2U20_03025	lsgB	CMP-N-acetylneuraminate-beta-galactosamide- alpha-2, 3-sialyltransferase	32.82
A2U21_07930	wzx	flippase	lipopolysaccharide biosynthesis protein	bi	A2U20_03730	wzx2	flippase	97.99
A2U21_07935	neuA	acylneuraminate cytidylyltransferase	N-Acetylneuraminate cytidylyltransferase (EC 2.7.7.43)	bi	A2U20_03725	neuA3	acylneuraminate cytidylyltransferase	97.79
A2U21_07940	funA	restriction endonuclease	FIG00699332: hypothetical protein	bi	A2U20_03720	funA	restriction endonuclease	96.89
A2U21_07945	mutS2	putative DNA mismatch repair protein	FIG00697612: hypothetical protein	bi	A2U20_03715	mutS	putative DNA mismatch repair protein	96.7
A2U21_07950	ompP1	long-chain fatty acid transport protein P1/47 kDa outer membrane protein precursor	Long-chain fatty acid transport protein	bi	A2U20_03710	ompP1	Long-chain fatty acid transport protein	89.15	Adhesin
A2U21_07955	ogt	cysteine methyltransferase	Methylated-DNA--protein-cysteine methyltransferase (EC 2.1.1.63)	bi	A2U20_03705	ogt	cysteine methyltransferase	95.19
A2U21_07960	metC	cystathionine beta-lyase	Cystathionine beta-lyase (EC 4.4.1.8)	bi	A2U20_03700	metC	cystathionine beta-lyase	96.97
A2U21_07965	purH	bifunctional phosphoribosylaminoimidazolecarboxamide formyltransferase/IMP cyclohydrolase	IMP cyclohydrolase (EC 3.5.4.10) / Phosphoribosylaminoimidazolecarboxamide formyltransferase (EC 2.1.2.3)	bi	A2U20_03695	purH	Bifunctional purine biosynthesis protein PurH	98.68
A2U21_07970	AcrR family transcriptional regulator CDS	AcrR family transcriptional regulator	COG1309: Transcriptional regulator	bi	A2U20_03690	AcrR family transcriptional regulator CDS	AcrR family transcriptional regulator	98.45
A2U21_07975	mdtA	efflux transporter periplasmic adaptor subunit	Probable Co/Zn/Cd efflux system membrane fusion protein	bi	A2U20_03685	mdtA	efflux transporter periplasmic adaptor subunit_Multidrug resistance protein MdtA	97.76
A2U21_07980	acrB	transporter_Multidrug efflux pump subunit AcrB	RND multidrug efflux transporter; Acriflavin resistance protein	bi	A2U20_03680	acrB	transporter_Multidrug efflux pump subunit AcrB	99.22
A2U21_07985	leuB	3-isopropylmalate dehydrogenase	3-isopropylmalate dehydrogenase (EC 1.1.1.85)	bi	A2U20_03670	leuB	3-isopropylmalate dehydrogenase	100
A2U21_07990	ilvI	acetolactate synthase, large subunit, biosynthetic type	Acetolactate synthase large subunit (EC 2.2.1.6)	bi	A2U20_03665	ilvI	acetolactate synthase, large subunit, biosynthetic type	98.95
A2U21_07995	ilvH	acetolactate synthase small subunit	Acetolactate synthase small subunit (EC 2.2.1.6)	bi	A2U20_03660	ilvH	acetolactate synthase small subunit	97.55
A2U21_08000	yciV	phosphatase_5'-3' exoribonuclease	COG0613, Predicted metal-dependent phosphoesterases (PHP family)	bi	A2U20_03655	yciV	phosphatase_5'-3' exoribonuclease	97.44
A2U21_08005	rpoE3	ECF RNA polymerase sigma-E factor	FIG00697801: hypothetical protein	bi	A2U20_03645	rpoE2	RNA polymerase sigma factor RpoE	98.75
A2U21_08010	sbcB	exodeoxyribonuclease I	Exodeoxyribonuclease I (EC 3.1.11.1)	bi	A2U20_03640	sbcB	exodeoxyribonuclease I	97.48
A2U21_08015	relE3	addiction module toxin RelE	RelE/StbE replicon stabilization toxin	-				0	Toxin
A2U21_08020	stbD	putative plasmid stability protein StbD, antitoxin of toxin-antitoxin stability system	RelB/StbD replicon stabilization protein (antitoxin to RelE/StbE)	-				0	Toxin
A2U21_08025	yadH	ABC transporter permease	ABC-type multidrug transport system, permease component	bi	A2U20_03625	yadH	Inner membrane transport permease YadH	98.41
A2U21_08030	drrA	ABC transporter	ABC-type multidrug transport system, ATPase component	bi	A2U20_03620	drrA	Daunorubicin/doxorubicin resistance ATP-binding protein DrrA	99.66
A2U21_08035	dnaX	DNA polymerase III subunit gamma/tau	DNA polymerase III subunits gamma and tau (EC 2.7.7.7)	bi	A2U20_03615	dnaX	DNA polymerase III subunit gamma/tau	97.62
A2U21_08040	apt	adenine phosphoribosyltransferase	Adenine phosphoribosyltransferase (EC 2.4.2.7)	bi	A2U20_03610	apt	adenine phosphoribosyltransferase	98.89
A2U21_08045	plsB	glycerol-3-phosphate 1-O-acyltransferase	Glycerol-3-phosphate acyltransferase (EC 2.3.1.15)	bi	A2U20_03605	plsB	glycerol-3-phosphate 1-O-acyltransferase	99.01
A2U21_08050	esiB	putative secretory immunoglobulin A-binding protein EsiB	TETRATRICOPEPTIDE REPEAT FAMILY PROTEIN	-				0	Secretion
A2U21_08055	esiB2	putative secretory immunoglobulin A-binding protein EsiB	hypothetical protein	bi	A2U20_01865	esiB	putative secretory immunoglobulin A-binding protein EsiB	33.75	Secretion
A2U21_08060	hypothetical protein CDS	hypothetical protein	hypothetical protein	-				0
A2U21_08065	pykF	pyruvate kinase/FOG: TPR repeat, Sel1 subfamily	hypothetical protein	-				0
A2U21_08070	lexA	repressor LexA	SOS-response repressor and protease LexA (EC 3.4.21.88)	bi	A2U20_03570	lexA	repressor LexA	99.04
A2U21_08075	cyaY	iron donor protein CyaY	Frataxin homolog CyaY, facilitates iron supply for heme A synthesis or Fe-S cluster assembly	bi	A2U20_03565	cyaY	iron donor protein CyaY	99.02
A2U21_08080	recQ	ATP-dependent DNA helicase RecQ	ATP-dependent DNA helicase RecQ	bi	A2U20_03560	recQ	ATP-dependent DNA helicase RecQ	99.18
A2U21_08085	ligA	DNA ligase (NAD(+)) LigA	DNA ligase (EC 6.5.1.2)	bi	A2U20_03555	ligA	DNA ligase (NAD(+)) LigA	99.41
A2U21_08090	zipA2	cell division protein ZipA	Cell division protein ZipA	bi	A2U20_03550	zipA	cell division protein ZipA	99.26
A2U21_08095	cysZ	sulfate transporter CysZ	Sulfate transporter, CysZ-type	bi	A2U20_03545	cysZ	sulfate transporter CysZ	94.82
A2U21_08105	frdD	fumarate reductase subunit D	Fumarate reductase subunit D	bi	A2U20_03535	frdD	fumarate reductase subunit D	98.25
A2U21_08110	frdC	fumarate reductase subunit C	Fumarate reductase subunit C	bi	A2U20_03530	frdC	fumarate reductase subunit C	90.15
A2U21_08115	frdB	succinate dehydrogenase/fumarate reductase iron-sulfur subunit	Succinate dehydrogenase iron-sulfur protein (EC 1.3.99.1)	bi	A2U20_03525	frdB	succinate dehydrogenase/fumarate reductase iron-sulfur subunit	99.61
A2U21_08120	frdA2	fumarate reductase (quinol) flavoprotein subunit	Succinate dehydrogenase flavoprotein subunit (EC 1.3.99.1)	bi	A2U20_03520	frdA	fumarate reductase (quinol) flavoprotein subunit	99.83
A2U21_08125	vtaA_N12	hypothetical protein	Phage tail fiber protein	-				0
A2U21_08130	gyrA	DNA gyrase subunit A	DNA gyrase subunit A (EC 5.99.1.3)	bi	A2U20_03510	gyrA	DNA gyrase subunit A	99.44
A2U21_08135	xerC2	putative site-specific tyrosine recombinase XerC	hypothetical protein	bi	A2U20_03505	xerC	putative site-specific tyrosine recombinase XerC	95
A2U21_08140	gapA	glyceraldehyde-3-phosphate dehydrogenase	NAD-dependent glyceraldehyde-3-phosphate dehydrogenase (EC 1.2.1.12)	bi	A2U20_03500	gapA	type I glyceraldehyde-3-phosphate dehydrogenase	99.7
A2U21_08145	msrB	peptide-methionine (R)-S-oxide reductase	Peptide methionine sulfoxide reductase MsrB (EC 1.8.4.12)	bi	A2U20_03495	msrB	peptide-methionine (R)-S-oxide reductase	99.24
A2U21_08150	ompP5	putative outer membrane protein P5	Outer membrane protein A precursor	bi	A2U20_03490	ompP5	outer membrane protein P5 precursor, heat-modifiable outer membrane protein	89.49	Adhesin
A2U21_08155	ygaK	FAD/FMN-containing dehydrogenase	Glycolate dehydrogenase (EC 1.1.99.14), subunit GlcD	bi	A2U20_03485	ygaK	FAD/FMN-containing dehydrogenase	98.93
A2U21_08160	estA2	esterase	FIG017415: ydiI hotdog fold superfamily	bi	A2U20_03480	estA	esterase	97.84
A2U21_08170	trxA2	thioredoxin	Thioredoxin	bi	A2U20_03470	trxA	thioredoxin	98.08
A2U21_08175	rhtC	Threonine efflux protein	L-lysine permease	bi	A2U20_03465	rhtB	threonine efflux protein, RhtB family homoserine/threonine resistance transporter	98.56
A2U21_08180	pgpA	phosphatidylglycerophosphatase A	Phosphatidylglycerophosphatase A (EC 3.1.3.27)	bi	A2U20_03460	pgpA	phosphatidylglycerophosphatase A	93.59
A2U21_08185	thiL	thiamine-phosphate kinase	Thiamine-monophosphate kinase (EC 2.7.4.16)	bi	A2U20_03455	thiL	thiamine-phosphate kinase	95.03
A2U21_08190	nusB	N utilization substance protein B	Transcription termination protein NusB	bi	A2U20_03450	nusB	N utilization substance protein B	98.54
A2U21_08195	pilQ	type IV fimbrial assembly_secretin pore	Type IV pilus biogenesis protein PilQ	bi	A2U20_03445	pilQ	type IV pilus biogenesis and competence protein PilQ	96.9	Adhesin
A2U21_08200	hypothetical protein CDS	hypothetical protein	Competence protein D	bi	A2U20_03440	hypothetical protein CDS	hypothetical protein	92.97
A2U21_08205	ATPase CDS	ATPase	Competence protein C; Chromosome segregation ATPases	bi	A2U20_03435	ATPase CDS	ATPase	90.91
A2U21_08210	pilN	Type IV pilus biogenesis protein PilN; Competence protein B	Type IV pilus biogenesis protein PilN; Competence protein B	bi	A2U20_03430	hypothetical protein CDS	hypothetical protein	98.27	Adhesin
A2U21_08215	pilM	Type IV pilus biogenesis protein PilM; Competence protein A	Type IV pilus biogenesis protein PilM; Competence protein A	bi	A2U20_03425	pilM	Type IV pilus biogenesis protein PilM; Competence protein A	98.22	Adhesin
A2U21_08220	mrcA	penicillin-binding protein	Multimodular transpeptidase-transglycosylase (EC 2.4.1.129) (EC 3.4.-.-)	bi	A2U20_03420	mrcA	penicillin-binding protein	96.94
A2U21_08225	aroK	shikimate kinase I	Shikimate kinase I (EC 2.7.1.71)	bi	A2U20_03415	aroK	shikimate kinase I	100
A2U21_08230	aroB	3-dehydroquinate synthase	3-dehydroquinate synthase (EC 4.2.3.4)	bi	A2U20_03410	aroB	3-dehydroquinate synthase	99.72
A2U21_08235	dam	DNA adenine methylase	Methyl-directed repair DNA adenine methylase (EC 2.1.1.72)	bi	A2U20_03405	dam	DNA adenine methylase	99.26
A2U21_08240	sodium-dependent transporter CDS	sodium-dependent transporter	sodium-dependent transporter	bi	A2U20_03400	sodium-dependent transporter CDS	sodium-dependent transporter	97.57
A2U21_08245	adk	adenylate kinase	Adenylate kinase (EC 2.7.4.3)	bi	A2U20_03395	adk	adenylate kinase	97.66
A2U21_08250	gltA	citrate (Si)-synthase	Citrate synthase (si) (EC 2.3.3.1)	bi	A2U20_03390	gltA	citrate (Si)-synthase	99.77
A2U21_08255	acnB	bifunctional aconitate hydratase 2/2-methylisocitrate dehydratase	Aconitate hydratase 2 (EC 4.2.1.3)	bi	A2U20_03385	acnB	bifunctional aconitate hydratase 2/2-methylisocitrate dehydratase	100
A2U21_08260	icd	NADP-dependent isocitrate dehydrogenase	Isocitrate dehydrogenase [NADP] (EC 1.1.1.42)	bi	A2U20_03380	icd	NADP-dependent isocitrate dehydrogenase	99.28
A2U21_08265	metF	methylenetetrahydrofolate reductase [NAD(P)H]	5,10-methylenetetrahydrofolate reductase (EC 1.5.1.20)	bi	A2U20_03375	metF	methylenetetrahydrofolate reductase [NAD(P)H]	100
A2U21_08270	dapB	4-hydroxy-tetrahydrodipicolinate reductase	4-hydroxy-tetrahydrodipicolinate reductase (EC 1.17.1.8)	bi	A2U20_03370	dapB	4-hydroxy-tetrahydrodipicolinate reductase	98.52
A2U21_08275	metB	cystathionine gamma-synthase	Cystathionine gamma-synthase (EC 2.5.1.48)	bi	A2U20_03365	metB	cystathionine gamma-synthase	99.73
A2U21_08280	transcriptional regulator CDS	transcriptional regulator	SOS-response transcriptional repressors (RecA-mediated autopeptidases)	bi	A2U20_03360	transcriptional regulator CDS	transcriptional regulator	99.31
A2U21_08285	vacJ	putative VacJ lipoprotein	Lipoprotein	bi	A2U20_03355	vacJ	putative VacJ lipoprotein	97.98	Other
A2U21_08290	gloC	Hydroxyacylglutathione hydrolase GloC	Hypothetical metal-binding enzyme, YcbL homolog	bi	A2U20_03350	gloC	Hydroxyacylglutathione hydrolase GloC	98.56
A2U21_08295	hypothetical protein CDS	hypothetical protein	FIG001587: exported protein	bi	A2U20_03345	hypothetical protein CDS	hypothetical protein	97.3
A2U21_08300	ycbB	L,D-transpeptidase YcbB	L,D-transpeptidase YcbB	bi	A2U20_03340	ycbB	L,D-transpeptidase YcbB	98.26
A2U21_08305	prc	C-terminal processing peptidase	Tail-specific protease precursor (EC 3.4.21.102)	bi	A2U20_03335	prc	C-terminal processing peptidase_Tail-specific protease	97.46
A2U21_08310	proQ	RNA chaperone ProQ	ProQ: influences osmotic activation of compatible solute ProP	bi	A2U20_03330	proQ	RNA chaperone ProQ	94.94
A2U21_08315	DDE transposase CDS	DDE transposase	Mobile element protein	bi	A2U20_00915	IS1595 family transposase CDS	IS1595 family transposase	96.3
A2U21_08320	transposase CDS	transposase	Mobile element protein	bi	A2U20_03320	transposase CDS	transposase	92
A2U21_08325	pqiB	paraquat-inducible protein B	Paraquat-inducible protein B	-				0
A2U21_08330	fur	Fur family transcriptional regulator	Ferric uptake regulation protein FUR	bi	A2U20_03310	fur	Ferric uptake regulation protein	97.3
A2U21_08335	fldA	flavodoxin	Flavodoxin 1	bi	A2U20_03305	fldA	flavodoxin	98.28
A2U21_08340	LexA family transcriptional regulator CDS	LexA family transcriptional regulator	Uncharacterized protein ybfE	bi	A2U20_03300	LexA family transcriptional regulator CDS	LexA family transcriptional regulator	97.94
A2U21_08345	lgt	prolipoprotein diacylglyceryl transferase	Prolipoprotein diacylglyceryl transferase (EC 2.4.99.-)	bi	A2U20_03295	lgt	prolipoprotein diacylglyceryl transferase	99.25
A2U21_08350	hypothetical protein CDS	hypothetical protein	Protein of unknown function DUF81	bi	A2U20_03290	hypothetical protein CDS	hypothetical protein	98.48
A2U21_08355	rppH	RNA pyrophosphohydrolase	Adenosine (5')-pentaphospho-(5'')-adenosine pyrophosphohydrolase (EC 3.6.1.-)	bi	A2U20_03285	rppH	RNA pyrophosphohydrolase	96.5
A2U21_08360	fabA	3-hydroxydecanoyl-ACP dehydratase	FIG00697602: hypothetical protein	bi	A2U20_03280	fabA2	3-hydroxydecanoyl-ACP dehydratase	98.26
A2U21_08365	phnE	ABC transporter permease	FIG00699006: hypothetical protein	bi	A2U20_03275	phnE2	ABC transporter permease_Phosphate-import permease protein PhnE	94.33
A2U21_08370	phnE2	Phosphonate ABC transporter permease protein phnE	Phosphonate ABC transporter permease protein phnE2 (TC 3.A.1.9.1)	bi	A2U20_03270	phnE	phosphonate ABC transporter permease_Phosphate-import permease protein PhnE	96.93
A2U21_08375	phnC	Phosphonate ABC transporter ATP-binding protein	Phosphonate ABC transporter ATP-binding protein (TC 3.A.1.9.1)	bi	A2U20_03265	phnC	Phosphonate ABC transporter ATP-binding protein	95.97
A2U21_08380	phnD2	Phosphonate ABC transporter phosphate-binding periplasmic component	Phosphonate ABC transporter phosphate-binding periplasmic component (TC 3.A.1.9.1)	bi	A2U20_03260	phnD	Phosphonate ABC transporter phosphate-binding periplasmic component	98.97
A2U21_08385	rluA	bifunctional tRNA pseudouridine(32) synthase/ribosomal large subunit pseudouridine synthase RluA	Ribosomal large subunit pseudouridine synthase A (EC 4.2.1.70)	bi	A2U20_03245	rluA	bifunctional tRNA pseudouridine(32) synthase/ribosomal large subunit pseudouridine synthase RluA	98.65
A2U21_08390	norM	MATE family efflux transporter_Drug:Na+ antiporter (norfloxacin, ethidium, kanamycin, ciprofloxin, streptomycin efflux pump)	Multidrug and toxin extrusion (MATE) family efflux pump YdhE/NorM	bi	A2U20_03240	norM	MATE family efflux transporter_Multidrug resistance protein NorM	98.92
A2U21_08400	hypothetical protein CDS	hypothetical protein	FIG00696090: hypothetical protein	bi	A2U20_03230	hypothetical protein CDS	hypothetical protein	96.94
A2U21_08405	hypothetical protein CDS	hypothetical protein	FIG00696203: hypothetical protein	bi	A2U20_03225	hypothetical protein CDS	hypothetical protein	99.09
A2U21_08410	pulJ	Type II secretory pathway, component PulJ	Type II secretory pathway, component PulJ	bi	A2U20_03220	pulJ	Type II secretory pathway, component PulJ	96.1	Adhesin
A2U21_08415	pulG	Type II secretory pathway, pseudopilin PulG	Type II secretory pathway, pseudopilin PulG	bi	A2U20_03215	pulG	Type II secretory pathway, pseudopilin PulG	98.22	Adhesin
A2U21_08420	fabA2	3-hydroxyacyl-[acyl-carrier-protein] dehydrataseFabA	3-hydroxyacyl-[acyl-carrier-protein] dehydratase, FabA form (EC 4.2.1.59)	bi	A2U20_03210	fabA	3-hydroxyacyl-[acyl-carrier-protein] dehydrataseFabA	99.43
A2U21_08425	lon2	protease	ATP-dependent protease La (EC 3.4.21.53) Type II	bi	A2U20_03205	lon2	Lon protease	98.53
A2U21_08430	matP	Ter macrodomain-binding protein MatP	Macrodomain Ter protein YcbG	bi	A2U20_03200	matP	Ter macrodomain-binding protein MatP	100
A2U21_08435	cpdA	metallophosphoesterase	Phosphoesterase (EC 3.1.-.-)	bi	A2U20_03195	cpdA2	metallophosphoesterase_3',5'-cyclic adenosine monophosphate phosphodiesterase CpdA	95.57
A2U21_08440	katA	catalase	Catalase (EC 1.11.1.6)	bi	A2U20_03190	katA	catalase	99.59
A2U21_08445	parE	DNA topoisomerase IV subunit B	Topoisomerase IV subunit B (EC 5.99.1.-)	bi	A2U20_03185	parE	DNA topoisomerase IV subunit B	99.37
A2U21_08450	yajQ	YajQ family cyclic di-GMP-binding protein	FIG001943: hypothetical protein YajQ	bi	A2U20_03180	yajQ	YajQ family cyclic di-GMP-binding protein	99.39
A2U21_08455	eno	phosphopyruvate hydratase	Enolase (EC 4.2.1.11)	bi	A2U20_03175	eno	phosphopyruvate hydratase	99.77
A2U21_08460	sapD	peptide ABC transporter ATP-binding protein	Peptide transport system ATP-binding protein SapD	bi	A2U20_03170	sapD	peptide ABC transporter ATP-binding protein_Putrescine export system ATP-binding protein SapD	99.13
A2U21_08465	sapC	peptide ABC transporter permease	Peptide transport system permease protein SapC	bi	A2U20_03165	sapC	peptide ABC transporter permease_Putrescine export system permease protein SapC	98.99
A2U21_08470	glnD	[protein-PII] uridylyltransferase	[Protein-PII] uridylyltransferase (EC 2.7.7.59)	bi	A2U20_03160	glnD	[protein-PII] uridylyltransferase	99.18
A2U21_08475	uvrB	excinuclease ABC subunit B	Excinuclease ABC subunit B	bi	A2U20_03155	uvrB	excinuclease ABC subunit B	99.7
A2U21_08480	hypothetical protein CDS	hypothetical protein	conserved protein of unknown function; putative YcgN protein	bi	A2U20_03150	hypothetical protein CDS	hypothetical protein	97.35
A2U21_08485	ham1	deoxyribonucleotide triphosphate pyrophosphatase	PlcB, ORFX, ORFP, ORFB, ORFA, ldh gene	bi	A2U20_03145	ham1	deoxyribonucleotide triphosphate pyrophosphatase	56.6
A2U21_08490	rdgB	non-canonical purine NTP pyrophosphatase, RdgB/HAM1 family	Nucleoside 5-triphosphatase RdgB (dHAPTP, dITP, XTP-specific) (EC 3.6.1.15)	bi	A2U20_03140	rdgB	non-canonical purine NTP pyrophosphatase, RdgB/HAM1 family	96.45
A2U21_08495	lpxL	lipid A biosynthesis lauroyl acyltransferase	Lipid A biosynthesis lauroyl acyltransferase (EC 2.3.1.-)	bi	A2U20_03135	lpxL	lipid A biosynthesis lauroyl acyltransferase	91.32
A2U21_08500	hypothetical protein CDS	hypothetical protein	FIG00696080: hypothetical protein	bi	A2U20_03130	hypothetical protein CDS	hypothetical protein	98.04
A2U21_08505	yfiA	Ribosome hibernation protein YfiA	Ribosome hibernation protein YfiA	bi	A2U20_03125	yfiA	Ribosome hibernation protein YfiA	100
A2U21_08510	tbp1	transferrin-binding protein	Outer membrane receptor proteins, mostly Fe transport	bi	A2U20_03115	tbp	transferrin-binding protein	88.72
A2U21_08515	tbpB	transferrin-binding protein	Outer membrane receptor for lactoferrin or transferrin, lipoprotein B	bi	A2U20_03110	tbpB	transferrin-binding protein	92.86
A2U21_08520	exbD	biopolymer transporter ExbD	Biopolymer transport protein ExbD/TolR	bi	A2U20_03105	exbD2	biopolymer transporter ExbD	99.26
A2U21_08525	exbB	biopolymer transporter ExbB	MotA/TolQ/ExbB proton channel family protein	bi	A2U20_03100	exbB2	biopolymer transporter ExbB	100
A2U21_08530	tonB	periplasmic protein, links inner and outer membranes	periplasmic protein	bi	A2U20_03095	tonB2	siderophore transmembrane transporter	98.43
A2U21_08535	membrane protein CDS	TPR repeat-containing membrane protein	FOG: TPR repeat	bi	A2U20_03090	membrane protein CDS	TPR repeat-containing membrane protein	96.51
A2U21_08540	rarA	recombination factor protein RarA	ATPase, AAA family	bi	A2U20_03085	rarA	recombination factor protein RarA	99.33
A2U21_08545	mreD	rod shape-determining protein MreD	Rod shape-determining protein MreD	bi	A2U20_03080	mreD	rod shape-determining protein MreD	99.38
A2U21_08550	mreC	rod shape-determining protein MreC	Rod shape-determining protein MreC	bi	A2U20_03075	mreC	rod shape-determining protein MreC	100
A2U21_08555	mreB	rod shape-determining protein	Rod shape-determining protein MreB	bi	A2U20_03070	mreB	rod shape-determining protein	100
A2U21_08560	pntA	NAD(P) transhydrogenase subunit alpha	NAD(P) transhydrogenase alpha subunit (EC 1.6.1.2)	bi	A2U20_03065	pntA	NAD(P) transhydrogenase subunit alpha	99.22
A2U21_08565	pntB	NAD(P) transhydrogenase subunit beta	NAD(P) transhydrogenase subunit beta (EC 1.6.1.2)	bi	A2U20_03060	pntB	NAD(P) transhydrogenase subunit beta	99.56
A2U21_08570	ccmE	cytochrome c biogenesis protein CcmE	Cytochrome c-type biogenesis protein CcmE, heme chaperone	bi	A2U20_03055	ccmE	cytochrome c biogenesis protein CcmE	100
A2U21_08575	ccmF2	c-type cytochrome biogenesis protein CcmF	Cytochrome c heme lyase subunit CcmF	bi	A2U20_03050	ccmF	c-type cytochrome biogenesis protein CcmF	99.69
A2U21_08580	lsgF	Glucosyl-3-phosphoglycerate synthase	Glucosyl-3-phosphoglycerate synthase (EC 2.4.1.266)	bi	A2U20_03045	lsgF	Glucosyl-3-phosphoglycerate synthase	95.86
A2U21_08585	lsgE	glycosyltransferase	Glycosyltransferase	bi	A2U20_03040	lsgE	glycosyltransferase	98.64
A2U21_08590	wzx2	lipopolysaccharide biosynthesis protein	lipopolysaccharide biosynthesis protein	bi	A2U20_03020	wzx	lipopolysaccharide biosynthesis protein_flippase	93.29
A2U21_08595	neuA2	acylneuraminate cytidylyltransferase	N-Acetylneuraminate cytidylyltransferase (EC 2.7.7.43)	bi	A2U20_03015	neuA2	acylneuraminate cytidylyltransferase	93.78
A2U21_08600	hypothetical protein CDS	hypothetical protein	Probable transmembrane protein	bi	A2U20_03010	hypothetical protein CDS	hypothetical protein	97.17
A2U21_08605	hypothetical protein CDS	hypothetical protein	FIG00697530: hypothetical protein	bi	A2U20_03005	hypothetical protein CDS	hypothetical protein	97.87
A2U21_08610	amiB	N-acetylmuramoyl-L-alanine amidase	N-acetylmuramoyl-L-alanine amidase (EC 3.5.1.28)	bi	A2U20_03000	amiB	N-acetylmuramoyl-L-alanine amidase	97.57
A2U21_08615	tsaE	tRNA (adenosine(37)-N6)-threonylcarbamoyltransferase complex ATPase subunit type 1 TsaE	TsaE protein, required for threonylcarbamoyladenosine t(6)A37 formation in tRNA	bi	A2U20_02995	tsaE	tRNA (adenosine(37)-N6)-threonylcarbamoyltransferase complex ATPase subunit type 1 TsaE	93.25
A2U21_08620	orn	oligoribonuclease	3'-to-5' oligoribonuclease (orn)	bi	A2U20_02990	orn	oligoribonuclease	100
A2U21_08625	kdsC	3-deoxy-D-manno-octulosonate 8-phosphate phosphatase	3-deoxy-D-manno-octulosonate 8-phosphate phosphatase (EC 3.1.3.45)	bi	A2U20_02985	kdsC	3-deoxy-D-manno-octulosonate 8-phosphate phosphatase	99.44
A2U21_08630	dapE	YggS family pyridoxal phosphate enzyme_succinyl-diaminopimelate desuccinylase with a TIM-barrel fold protein	Hypothetical protein YggS, proline synthase co-transcribed bacterial homolog PROSC	bi	A2U20_02980	dapE2	succinyl-diaminopimelate desuccinylase	99.12
A2U21_08635	pepN	aminopeptidase N	Membrane alanine aminopeptidase N (EC 3.4.11.2)	bi	A2U20_02975	pepN	aminopeptidase N	98.96
A2U21_08640	hypothetical protein CDS	hypothetical protein	FIG00699445: hypothetical protein	bi	A2U20_02970	hypothetical protein CDS	hypothetical protein	96.38
A2U21_08645	engB	YihA family ribosome biogenesis GTP-binding protein	GTP-binding protein EngB	bi	A2U20_02965	engB	putative GTP-binding protein EngB	99.52
A2U21_08650	rraB	ribonuclease E inhibitor B	Ribonuclease E inhibitor RraB	bi	A2U20_02960	rraB	ribonuclease E inhibitor B	97.54
A2U21_08655	pfkA	6-phosphofructokinase	hypothetical protein	bi	A2U20_02955	pfkA2	6-phosphofructokinase	63.26
A2U21_08660	tusA	sulfurtransferase TusA	tRNA 5-methylaminomethyl-2-thiouridine synthase TusA	bi	A2U20_02950	tusA	sulfurtransferase TusA	98.75
A2U21_08665	pepQ	Xaa-Pro dipeptidase	Xaa-Pro dipeptidase PepQ (EC 3.4.13.9)	bi	A2U20_02945	pepQ	Xaa-Pro dipeptidase	97.27
A2U21_08670	metR	LysR family transcriptional regulator	Transcriptional activator MetR	bi	A2U20_02940	metR	LysR family transcriptional regulator	99.68
A2U21_08675	nuc	nuclease	Micrococcal nuclease (thermonuclease) homologs	bi	A2U20_02935	nuc	nuclease	97.82
A2U21_08680	csdA	cysteine desulfurase	Cysteine desulfurase CsdA-CsdE (EC 2.8.1.7), main protein CsdA	bi	A2U20_02930	csdA	cysteine desulfurase	99.5
A2U21_08685	pfkA2	6-phosphofructokinase	6-phosphofructokinase (EC 2.7.1.11)	bi	A2U20_02925	pfkA	6-phosphofructokinase	99.07
A2U21_08690	uhpC	regulatory protein UhpC	Hexose phosphate uptake regulatory protein UhpC	bi	A2U20_02920	uhpC	regulatory protein UhpC	99.76
A2U21_08695	uhpB	two-component system sensor histidine kinase UhpB	Sensor histidine protein kinase UhpB, glucose-6-phosphate specific (EC 2.7.13.3)	bi	A2U20_02915	uhpB	two-component system sensor histidine kinase UhpB	99.8
A2U21_08700	uhpA	DNA-binding response regulator	Transcriptional regulatory protein UhpA	bi	A2U20_02910	uhpA	DNA-binding response regulator	100
A2U21_08705	uhpT	hexose phosphate transporter	Hexose phosphate transport protein UhpT	bi	A2U20_02905	uhpT	Hexose-6-phosphate:phosphate antiporter	98.9
A2U21_08710	sixA	phosphohistidine phosphatase SixA	Phosphohistidine phosphatase SixA	bi	A2U20_02900	sixA	phosphohistidine phosphatase SixA	99.39
A2U21_08715	pykA	pyruvate kinase	Pyruvate kinase (EC 2.7.1.40)	bi	A2U20_02895	pykA	pyruvate kinase	97.08
A2U21_08720	hxuA	Heme/hemopexin-binding protein transorter	Large exoproteins involved in heme utilization or adhesion	bi	A2U20_02890	hxuA	Heme/hemopexin-binding protein	93.01
A2U21_08725	huxB	Heme/hemopexin transporter protein HuxB	Hemolysin activation/secretion protein associated with VreARI signalling system	bi	A2U20_02885	hxuB	Heme/hemopexin transporter protein HuxB	97.16
A2U21_08730	hxuC	Heme/hemopexin utilization protein C	Outer membrane receptor proteins, mostly Fe transport	bi	A2U20_02880	hxuC2	Heme/hemopexin utilization protein C	95.34
A2U21_08735	recD	exodeoxyribonuclease V subunit alpha	Exodeoxyribonuclease V alpha chain (EC 3.1.11.5)	bi	A2U20_02875	recD2	exodeoxyribonuclease V subunit alpha	97.09
A2U21_08740	grxD	monothiol glutaredoxin, Grx4 family	Glutaredoxin-related protein	bi	A2U20_02870	grxD	monothiol glutaredoxin, Grx4 family	100
A2U21_08745	maeB	NADP-dependent malic enzyme	NADP-dependent malic enzyme (EC 1.1.1.40)	bi	A2U20_02865	maeB	NADP-dependent malic enzyme	99.74
A2U21_08750	ynbE	YnbE family lipoprotein	FIG00354920: hypothetical protein	bi	A2U20_02860	ynbE	YnbE family lipoprotein	95
A2U21_08755	transcriptional regulator CDS	transcriptional regulator	FIG050068: DNA-binding protein	uni	A2U20_06620	higA8	Antitoxin HigA_mRNA interferase antitoxin_addiction module antidote protein	43.4
A2U21_08760	hypothetical protein CDS	hypothetical protein	FOG: TPR repeat	bi	A2U20_02835	hypothetical protein CDS	hypothetical protein	98.07
A2U21_08765	C4-dicarboxylate ABC transporter	hypothetical protein	FIG00696972: hypothetical protein	bi	A2U20_02825	C4-dicarboxylate ABC transporter CDS	C4-dicarboxylate ABC transporter	98.32
A2U21_08770	hypothetical protein CDS	hypothetical protein	Permeases of the drug/metabolite transporter (DMT) superfamily	bi	A2U20_02820	DMT superfamily drug/metabolite transporter CDS	DMT superfamily drug/metabolite transporter	98.91
A2U21_08775	gloA	lactoylglutathione lyase	Lactoylglutathione lyase (EC 4.4.1.5)	bi	A2U20_02815	gloA	lactoylglutathione lyase	98.51
A2U21_08780	rnt	ribonuclease T	Ribonuclease T (EC 3.1.13.-)	bi	A2U20_02810	rnt	ribonuclease T	98.61
A2U21_08785	tdeA	putative memebrane toxin/ drug export protein A	RND efflux system, outer membrane lipoprotein CmeC	bi	A2U20_02805	tdeA	putative toxin and drug export protein A	98.27	Toxin
A2U21_08790	btuF	iron ABC transporter substrate-binding protein_Vitamin B12-binding protein	FIG00696294: hypothetical protein	bi	A2U20_02800	btuF	iron ABC transporter substrate-binding protein_Vitamin B12-binding protein	92.68
A2U21_08795	btuD	putative Vitamin B12 import ATP-binding protein BtuD	ABC transporter ATP-binding protein	-				0
A2U21_08800	hypothetical protein CDS	hypothetical protein_Mg-protoporphyrin IX methyl transferase	Orf2	-				0
A2U21_08805	wecE	dTDP-4-amino-4,6-dideoxygalactose transaminase	Lipopolysaccharide biosynthesis protein RffA	bi	A2U20_02785	wecE	dTDP-4-amino-4,6-dideoxygalactose transaminase	99.21
A2U21_08810	wecD	TDP-fucosamine acetyltransferase	Lipopolysaccharide biosynthesis protein RffC	bi	A2U20_02780	wecD	TDP-fucosamine acetyltransferase	100
A2U21_08815	hflK	Modulator of FtsH membrane protease HflK	HflK protein	bi	A2U20_02775	hflK2	HflK protein	97.77
A2U21_08820	hflC	protease modulator HflC	HflC protein	bi	A2U20_02770	hflC	protease modulator HflC	97.63
A2U21_08825	purA	adenylosuccinate synthase	Adenylosuccinate synthetase (EC 6.3.4.4)	bi	A2U20_02765	purA	adenylosuccinate synthase	98.15
A2U21_08830	fabB	beta-ketoacyl-[acyl-carrier-protein] synthase I	3-oxoacyl-[acyl-carrier-protein] synthase, KASI (EC 2.3.1.41)	bi	A2U20_02760	fabB	beta-ketoacyl-[acyl-carrier-protein] synthase I	96.79
A2U21_08835	cytochrome B562 CDS	cytochrome B562	Soluble cytochrome b562	bi	A2U20_02755	cytochrome B562 CDS	cytochrome B562	98.39
A2U21_08840	IS256 family transposase CDS	IS256 family transposase	Mobile element protein	bi	A2U20_08980	IS256 family transposase CDS	IS256 family transposase	94.7
A2U21_08845	hypothetical protein CDS	hypothetical protein	hypothetical protein	-				0
A2U21_08850	hypothetical protein CDS	hypothetical protein	hypothetical protein	-				0
A2U21_08855	hypothetical protein CDS	hypothetical protein	hypothetical protein	-				0
A2U21_08860	ftsK2	DNA translocase FtsK	hypothetical protein	-				0
A2U21_08865	hypothetical protein CDS	hypothetical protein	hypothetical protein	-				0
A2U21_08870	pacS	putative copper-transporting ATPase PacS	hypothetical protein	-				0
A2U21_08875	copA	hypothetical protein	Lead, cadmium, zinc and mercury transporting ATPase (EC 3.6.3.3) (EC 3.6.3.5); Copper-translocating P-type ATPase (EC 3.6.3.4)	bi	A2U20_02745	copA	copper-transporting P-type ATPase	76.92
A2U21_08885	gltX	glutamate--tRNA ligase	Glutamyl-tRNA synthetase (EC 6.1.1.17)	bi	A2U20_02735	gltX	glutamate--tRNA ligase	98.96
A2U21_08910	higB6	mRNA interferase toxin HigB	conserved hypothetical protein	bi	A2U20_02710	higB	mRNA interferase toxin HigB	96.43	Toxin
A2U21_08915	higA7	Antitoxin HigA_mRNA interferase antitoxin_addiction module antidote protein	hypothetical protein	bi	A2U20_02705	higA2	Antitoxin HigA_mRNA interferase antitoxin_addiction module antidote protein	98.04	Toxin
A2U21_08920	rlmN	bifunctional tRNA (adenosine(37)-C2)-methyltransferase TrmG/ribosomal RNA large subunit methyltransferase RlmN	Ribosomal RNA large subunit methyltransferase N (EC 2.1.1.-)	bi	A2U20_02700	rlmN	bifunctional tRNA (adenosine(37)-C2)-methyltransferase TrmG/ribosomal RNA large subunit methyltransferase RlmN	100
A2U21_08925	pilW	type IV pilus biogenesis/stability protein PilW	putative fimbrial biogenesis and twitching motility protein PilF-like protein	bi	A2U20_02695	pilW	type IV pilus biogenesis/stability protein PilW	100	Adhesin
A2U21_08930	kpsF	KpsF/GutQ family sugar isomerase	Arabinose 5-phosphate isomerase (EC 5.3.1.13)	bi	A2U20_02690	kpsF	KpsF/GutQ family sugar isomerase	99.68
A2U21_08935	greB	transcription elongation factor GreB	Transcription elongation factor GreB	bi	A2U20_02685	greB	transcription elongation factor GreB	98.11
A2U21_08955	puuB	oxidoreductase	Glycine/D-amino acid oxidases (deaminating)	bi	A2U20_02665	puuB	oxidoreductase	99.54
A2U21_08960	hypothetical protein CDS	hypothetical protein	FIG00698046: hypothetical protein	bi	A2U20_02660	hypothetical protein CDS	hypothetical protein	98.87
A2U21_08965	yodC	nitroreductase	COG0778: Nitroreductase	bi	A2U20_02655	yodC	Putative NAD(P)H nitroreductase YodC	99.06
A2U21_08970	sapF	peptide ABC transporter ATP-binding protein	Peptide transport system ATP-binding protein SapF	bi	A2U20_02650	sapF	Peptide transport system ATP-binding protein SapF	99.62
A2U21_08975	fbaA	class II fructose-bisphosphate aldolase	Fructose-bisphosphate aldolase class II (EC 4.1.2.13)	bi	A2U20_02645	fbaA	class II fructose-bisphosphate aldolase	99.16
A2U21_08980	pgk	phosphoglycerate kinase	Phosphoglycerate kinase (EC 2.7.2.3)	bi	A2U20_02640	pgk	phosphoglycerate kinase	98.72
A2U21_08985	sdcS	putative sodium-dependent dicarboxylate transporter SdcS	Arsenic efflux pump protein	bi	A2U20_02635	sdcS2	Sodium-dependent dicarboxylate transporter SdcS	98.05
A2U21_08990	ccmD	heme exporter protein CcmD	Cytochrome c-type biogenesis protein CcmD, interacts with CcmCE	bi	A2U20_02630	ccmD	heme exporter protein CcmD	98.44
A2U21_08995	ccmC	heme ABC transporter permease	Cytochrome c-type biogenesis protein CcmC, putative heme lyase for CcmE	bi	A2U20_02625	ccmC	heme ABC transporter permease	99.59
A2U21_09000	ccmB	heme exporter protein CcmB	ABC transporter involved in cytochrome c biogenesis, CcmB subunit	bi	A2U20_02620	ccmB	heme exporter protein CcmB	99.09
A2U21_09005	ccmA	heme ABC transporter ATP-binding protein CcmA	ABC transporter involved in cytochrome c biogenesis, ATPase component CcmA	bi	A2U20_02615	ccmA	heme ABC transporter ATP-binding protein CcmA	97.12
A2U21_09010	hda	DnaA regulatory inactivator Hda	Chromosomal replication initiator protein DnaA	bi	A2U20_02610	hda	DnaA regulatory inactivator Hda	98.31
A2U21_09015	pnuC	nicotinamide riboside transporter pnuC	Ribosyl nicotinamide transporter, PnuC-like	bi	A2U20_02605	pnuC	nicotinamide riboside transporter pnuC	92.44
A2U21_09020	msbA2	lipid ABC transporter permease/ATP-binding protein	Lipid A export ATP-binding/permease protein MsbA (EC 3.6.3.25)	bi	A2U20_02600	msbA	lipid ABC transporter permease/ATP-binding protein	99.49
A2U21_09025	sppA	signal peptide peptidase SppA	Protease IV (EC 3.4.21.-)	bi	A2U20_02595	sppA	signal peptide peptidase SppA	97.26
A2U21_09030	rodZ	putative cytoskeleton protein RodZ	putative membrane protein	bi	A2U20_02590	rodZ	Cytoskeleton protein RodZ_helix-turn-helix domain-containing protein	77.17
A2U21_09035	ispG	4-hydroxy-3-methylbut-2-en-1-yl diphosphate synthase	1-hydroxy-2-methyl-2-(E)-butenyl 4-diphosphate synthase (EC 1.17.7.1)	bi	A2U20_02585	ispG	4-hydroxy-3-methylbut-2-en-1-yl diphosphate synthase	99.19
A2U21_09040	bspRIM	DNA (cytosine-5-)-methyltransferase	DNA-cytosine methyltransferase (EC 2.1.1.37)	bi	A2U20_07705	haeIIIM	DNA (cytosine-5-)-methyltransferase	33.05
A2U21_09045	hypothetical protein CDS	hypothetical protein	hypothetical protein	-				0
A2U21_09050	ldhA2	2-hydroxyacid dehydrogenase_D-lactate dehydrogenase	D-lactate dehydrogenase (EC 1.1.1.28)	bi	A2U20_02580	ldhA	2-hydroxyacid dehydrogenase_D-lactate dehydrogenase	91.79
A2U21_09055	cpdA2	3',5'-cyclic-AMP phosphodiesterase	3',5'-cyclic-nucleotide phosphodiesterase (EC 3.1.4.17)	bi	A2U20_02575	cpdA	3',5'-cyclic-AMP phosphodiesterase	99.27
A2U21_09065	cysB	transcriptional regulator CysB	Cys regulon transcriptional activator CysB	bi	A2U20_02565	cysB	transcriptional regulator CysB	99.08
A2U21_09070	yjjG	noncanonical pyrimidine nucleotidase, YjjG family	5'-nucleotidase YjjG (EC 3.1.3.5)	bi	A2U20_02560	yjjG	noncanonical pyrimidine nucleotidase, YjjG family	100
A2U21_09075	gcvA	transcriptional regulator	Similar to glycine cleavage system transcriptional activator GcvA	bi	A2U20_02555	gcvA	transcriptional regulator_Glycine cleavage system transcriptional activator	99.33
A2U21_09080	ilvE2	branched chain amino acid aminotransferase	Branched-chain amino acid aminotransferase (EC 2.6.1.42)	bi	A2U20_02530	ilvE	branched chain amino acid aminotransferase	99.41
A2U21_09085	yabJ	putative 2-iminobutanoate/2-iminopropanoate deaminase	RidA/YER057c/UK114 superfamily, group 2, YoaB-like protein	bi	A2U20_02525	yabJ	2-iminobutanoate/2-iminopropanoate deaminase	95.61
A2U21_09110	gltB	glutamate synthase large subunit	Glutamate synthase [NADPH] large chain (EC 1.4.1.13)	bi	A2U20_10270	gltB	glutamate synthase large subunit	98.79
A2U21_09115	gltD	glutamate synthase	Glutamate synthase [NADPH] small chain (EC 1.4.1.13)	bi	A2U20_10275	gltD	glutamate synthase	99.37
A2U21_09120	hypothetical protein CDS	hypothetical protein	hypothetical protein	bi	A2U20_10280	hypothetical protein CDS	hypothetical protein	96.91
A2U21_09125	tcyC	polar amino acid ABC transporter ATP-binding protein	ABC-type polar amino acid transport system, ATPase component	bi	A2U20_10285	tcyC	polar amino acid ABC transporter ATP-binding protein_L-cystine import ATP-binding protein TcyC	96.79
A2U21_09130	tcyB	cysteine ABC transporter permease	Amino acid ABC transporter, permease protein	bi	A2U20_10290	tcyB	cysteine ABC transporter permease	98.32
A2U21_09135	tcyA	amino acid ABC transporter substrate-binding protein	Lysine-arginine-ornithine-binding periplasmic protein precursor (TC 3.A.1.3.1)	bi	A2U20_10295	tcyA	amino acid ABC transporter substrate-binding protein	97.69
A2U21_09145	intA4	preprotein translocase	Integrase	bi	A2U20_00325	intA	Prophage integrase IntA	46.83
A2U21_09150	hypothetical protein CDS	hypothetical protein	Phage minor tail protein	-				0
A2U21_09160	peptidase CDS	peptidase	Phage head maturation protease	-				0
A2U21_09165	phage portal protein CDS	phage portal protein	Phage portal protein	-				0
A2U21_09170	phage head-tail adapter protein CDS	phage head-tail adapter protein	hypothetical protein	-				0
A2U21_09175	hypothetical protein CDS	hypothetical protein	hypothetical bacteriophage protein	-				0
A2U21_09180	HNH endonuclease CDS	HNH endonuclease	Phage holin	-				0
A2U21_09185	terminase CDS	terminase	FIG00641869: hypothetical protein	-				0
A2U21_09190	terminase CDS	terminase	Phage terminase, large subunit	-				0
A2U21_09195	hypothetical protein CDS	hypothetical protein	hypothetical protein	-				0
A2U21_09200	hypothetical protein CDS	hypothetical protein	hypothetical protein	-				0
A2U21_09205	hypothetical protein CDS	hypothetical protein	hypothetical protein	-				0
A2U21_09210	hypothetical protein CDS	hypothetical protein	hypothetical protein	-				0
A2U21_09215	hypothetical protein CDS	hypothetical protein	hypothetical protein	-				0
A2U21_09220	hypothetical protein CDS	hypothetical protein	hypothetical protein	uni	A2U20_08845	hypothetical protein CDS	hypothetical protein	48.08
A2U21_09225	hypothetical protein CDS	hypothetical protein	hypothetical protein	-				0
A2U21_09230	hypothetical protein CDS	hypothetical protein	DNA primase (EC 2.7.7.-)	uni	A2U20_06810	dnaG2	DNA primase	24.34
A2U21_09235	accA	acetyl-CoA carboxylase carboxyltransferase subunit alpha	Acetyl-coenzyme A carboxyl transferase alpha chain (EC 6.4.1.2)	bi	A2U20_10305	accA2	acetyl-CoA carboxylase carboxyltransferase subunit alpha	100
A2U21_09240	ftsQ2	cell division protein FtsQ	Putative cell division protein precursor	bi	A2U20_10310	ftsQ2	cell division protein FtsQ	98.51
A2U21_09245	plsC	1-acyl-sn-glycerol-3-phosphate acyltransferase	1-acyl-sn-glycerol-3-phosphate acyltransferase (EC 2.3.1.51)	bi	A2U20_10315	plsC	1-acyl-sn-glycerol-3-phosphate acyltransferase	99.17
A2U21_09250	tpx	lipid hydroperoxide peroxidase	Thiol peroxidase, Tpx-type (EC 1.11.1.15)	bi	A2U20_10320	tpx	lipid hydroperoxide peroxidase	99.4
A2U21_09255	fklB	peptidylprolyl isomerase	FKBP-type peptidyl-prolyl cis-trans isomerase FklB (EC 5.2.1.8)	bi	A2U20_10325	fklB	peptidylprolyl isomerase	97.61
A2U21_09260	glpT	glycerol-3-phosphate transporter	Glycerol-3-phosphate transporter	bi	A2U20_10330	glpT2	glycerol-3-phosphate transporter	98.13
A2U21_09265	thrC	threonine synthase	Threonine synthase (EC 4.2.3.1)	bi	A2U20_10335	thrC	threonine synthase	99.06
A2U21_09270	mdtH	MFS transporter_Multidrug resistance protein MdtH	Permeases of the major facilitator superfamily	bi	A2U20_10340	mdtH	MFS transporter_Multidrug resistance protein MdtH	98.31
A2U21_09275	mfd	transcription-repair coupling factor	Transcription-repair coupling factor	bi	A2U20_10345	mfd	transcription-repair coupling factor	98.26
A2U21_09280	corA	magnesium and cobalt transport protein CorA	Magnesium and cobalt transport protein CorA	bi	A2U20_10350	corA	magnesium and cobalt transport protein CorA	99.07
A2U21_09285	metJ	transcriptional repressor protein MetJ	Methionine repressor MetJ	bi	A2U20_10355	metJ	transcriptional repressor protein MetJ	99.05
A2U21_09290	yhdT	putative membrane protein YhdT	FIG003021: Membrane protein	bi	A2U20_10360	yhdT	putative membrane protein YhdT	98.73
A2U21_09295	panF	sodium/panthothenate symporter	Pantothenate:Na+ symporter (TC 2.A.21.1.1)	bi	A2U20_10365	panF	sodium/panthothenate symporter	99.16
A2U21_09300	dcuA	C4-dicarboxylate ABC transporter	Anaerobic C4-dicarboxylate membrane transporter DcuA	bi	A2U20_10370	dcuA	C4-dicarboxylate ABC transporter	97.95
A2U21_09305	dapF	diaminopimelate epimerase	Diaminopimelate epimerase (EC 5.1.1.7)	bi	A2U20_10375	dapF	diaminopimelate epimerase	99.64
A2U21_09310	nagB	glucosamine-6-phosphate deaminase	Glucosamine-6-phosphate deaminase (EC 3.5.99.6)	bi	A2U20_10380	nagB	glucosamine-6-phosphate deaminase	98.86
A2U21_09315	nagA	N-acetylglucosamine-6-phosphate deacetylase	N-acetylglucosamine-6-phosphate deacetylase (EC 3.5.1.25)	bi	A2U20_10385	nagA	N-acetylglucosamine-6-phosphate deacetylase	99.22
A2U21_09320	rplU	50S ribosomal protein L21	LSU ribosomal protein L21p	bi	A2U20_10390	rplU	50S ribosomal protein L21	99.03
A2U21_09325	rpmA	50S ribosomal protein L27	LSU ribosomal protein L27p	bi	A2U20_10395	rpmA	50S ribosomal protein L27	100
A2U21_09330	yhbE	putative inner membrane transporter YhbE	FIG00697684: hypothetical protein	bi	A2U20_10400	yhbE	putative inner membrane transporter YhbE	98.38
A2U21_09335	yhbE2	putative inner membrane transporter YhbE	FIG00697818: hypothetical protein	bi	A2U20_10405	yhbE2	putative inner membrane transporter YhbE	99.35
A2U21_09340	obgE	GTPase ObgE	GTP-binding protein Obg	bi	A2U20_10410	obgE	GTPase ObgE	99.49
A2U21_09345	erpA	iron-sulfur cluster insertion protein ErpA	probable iron binding protein from the HesB_IscA_SufA family	bi	A2U20_10415	erpA	iron-sulfur cluster insertion protein ErpA	100
A2U21_09350	hypothetical protein CDS	hypothetical protein	hypothetical protein	-				0
A2U21_09355	vtaA_N13	hypothetical protein	Phage tail fiber protein	-				0
A2U21_09360	hypothetical protein CDS	hypothetical protein	Mobile element protein	bi	A2U20_09000	transposase CDS	transposase	98.53
A2U21_09365	transposase CDS	transposase	Mobile element protein	-				0
A2U21_09370	hypothetical protein CDS	hypothetical protein	Mobile element protein	uni	A2U20_11465	hypothetical protein CDS	hypothetical protein	89.74
A2U21_09375	galT	galactose-1-phosphate uridylyltransferase	Galactose-1-phosphate uridylyltransferase (EC 2.7.7.10)	bi	A2U20_02235	galT	galactose-1-phosphate uridylyltransferase	98.57
A2U21_09380	groEL	chaperonin GroEL (HSP60 family)	Heat shock protein 60 family chaperone GroEL	bi	A2U20_02230	groEL	chaperonin GroEL (HSP60 family)	99.27
A2U21_09385	groES	co-chaperone GroES	Heat shock protein 60 family co-chaperone GroES	bi	A2U20_02225	groES	co-chaperone GroES	100
A2U21_09390	qseC	two-component system sensor histidine kinase QseC	Sensory histidine kinase QseC	bi	A2U20_02220	qseC	two-component system sensor histidine kinase QseC	97.64
A2U21_09395	qseB	two-component system response regulator QseB	Two-component system response regulator QseB	bi	A2U20_02215	qseB	two-component system response regulator QseB	99.55
A2U21_09400	hypothetical protein CDS	Protein co-occuring with molybdenum cofactor biosynthesis protein B	Protein co-occuring with molybdenum cofactor biosynthesis protein B	bi	A2U20_02210	hypothetical protein CDS	Protein co-occuring with molybdenum cofactor biosynthesis protein B	98.35
A2U21_09405	btuB	Vitamin B12 transporter BtuB	Outer membrane receptor proteins, mostly Fe transport	bi	A2U20_02205	hxuC	Heme/hemopexin utilization protein C	98.8
A2U21_09410	rpmG	50S ribosomal protein L33	LSU ribosomal protein L33p @ LSU ribosomal protein L33p, zinc-independent	bi	A2U20_02200	rpmG	50S ribosomal protein L33	100
A2U21_09415	rpmB	50S ribosomal protein L28	LSU ribosomal protein L28p	bi	A2U20_02195	rpmB	50S ribosomal protein L28	100
A2U21_09420	radC	DNA repair protein RadC	DNA repair protein RadC	bi	A2U20_02190	radC	DNA repair protein RadC	98.74
A2U21_09425	coaBC	bifunctional phosphopantothenoylcysteine decarboxylase/phosphopantothenate synthase	Phosphopantothenoylcysteine decarboxylase (EC 4.1.1.36) / Phosphopantothenoylcysteine synthetase (EC 6.3.2.5)	bi	A2U20_02185	coaBC	bifunctional phosphopantothenoylcysteine decarboxylase/phosphopantothenate synthase	97.24
A2U21_09430	hypothetical protein CDS	hypothetical protein	hypothetical protein	-				0
A2U21_09435	dut	deoxyuridine 5'-triphosphate nucleotidohydrolase	Deoxyuridine 5'-triphosphate nucleotidohydrolase (EC 3.6.1.23)	bi	A2U20_02180	dut	deoxyuridine 5'-triphosphate nucleotidohydrolase	97.35
A2U21_09440	slmA	nucleoid occlusion factor SlmA	Transcriptional regulator SlmA, TetR family	bi	A2U20_02175	slmA	nucleoid occlusion factor SlmA	98.51
A2U21_09445	hypothetical protein CDS	hypothetical protein	FIG00696234: hypothetical protein	bi	A2U20_02170	hypothetical protein CDS	hypothetical protein	100
A2U21_09450	crp	transcriptional regulator Crp	Cyclic AMP receptor protein	bi	A2U20_02165	crp	transcriptional regulator Crp	98.66
A2U21_09460	hypothetical protein CDS	hypothetical protein	hypothetical protein	bi	A2U20_02155	hypothetical protein CDS	hypothetical protein	100
A2U21_09465	pyrD	dihydroorotate dehydrogenase (quinone)	Dihydroorotate dehydrogenase (EC 1.3.3.1)	bi	A2U20_02150	pyrD	dihydroorotate dehydrogenase (quinone)	99.1
A2U21_09470	hypothetical protein CDS	hypothetical protein	hypothetical protein	bi	A2U20_02145	hypothetical protein CDS	hypothetical protein	63.93
A2U21_09475	prs	ribose-phosphate pyrophosphokinase	Ribose-phosphate pyrophosphokinase (EC 2.7.6.1)	bi	A2U20_02140	prs	ribose-phosphate pyrophosphokinase	100
A2U21_09480	ispE	4-(cytidine 5'-diphospho)-2-C-methyl-D-erythritol kinase	4-diphosphocytidyl-2-C-methyl-D-erythritol kinase (EC 2.7.1.148)	bi	A2U20_02135	ispE	4-(cytidine 5'-diphospho)-2-C-methyl-D-erythritol kinase	99.64
A2U21_09485	lolB	lipoprotein localization factor LolB	Outer membrane lipoprotein LolB	bi	A2U20_02130	lolB	lipoprotein localization factor LolB	100
A2U21_09490	srmB	ATP-dependent RNA helicase SrmB	ATP-dependent RNA helicase SrmB	bi	A2U20_02125	srmB	ATP-dependent RNA helicase SrmB	99.09
A2U21_09495	transcriptional regulator CDS	transcriptional regulator	transcriptional regulator, XRE family	bi	A2U20_02120	transcriptional regulator CDS	transcriptional regulator	100
A2U21_09500	hipA2	toxin HipA	FIG00696908: hypothetical protein	bi	A2U20_02115	hipA	Serine/threonine-protein kinase toxin HipA	96.64	Toxin
A2U21_09505	rimI	ribosomal-protein-alanine N-acetyltransferase	Ribosomal-protein-S18p-alanine acetyltransferase (EC 2.3.1.-)	bi	A2U20_02110	rimI	ribosomal-protein-alanine N-acetyltransferase	94.48
A2U21_09510	lytH	putative L-Ala--D-Glu endopeptidase	peptidase, M23/M37 family	-				0
A2U21_09515	holD	DNA polymerase III subunit psi	DNA polymerase III psi subunit (EC 2.7.7.7)	bi	A2U20_01505	holD	DNA polymerase III subunit psi	85.27
A2U21_09520	rsmC	16S rRNA (guanine(1207)-N(2))-methyltransferase	Ribosomal RNA small subunit methyltransferase C (EC 2.1.1.52)	bi	A2U20_01490	rsmC	16S rRNA (guanine(1207)-N(2))-methyltransferase	95.21
A2U21_09525	rlmL	23S rRNA (guanine(2445)-N(2))/(guanine(2069)-N(7))- methyltransferase	23S rRNA (guanine-N-2-) -methyltransferase rlmL EC 2.1.1.-)	bi	A2U20_09050	rlmL	23S rRNA (guanine(2445)-N(2))/(guanine(2069)-N(7))- methyltransferase	98.48
A2U21_09530	trmL	tRNA (uridine(34)/cytosine(34)/5- carboxymethylaminomethyluridine(34)-2'-O)- methyltransferase TrmL	tRNA (cytidine(34)-2'-O)-methyltransferase (EC 2.1.1.207)	bi	A2U20_09045	trmL	tRNA (uridine(34)/cytosine(34)/5- carboxymethylaminomethyluridine(34)-2'-O)- methyltransferase TrmL	100
A2U21_09535	hypothetical protein CDS	hypothetical protein	Mobile element protein	uni	A2U20_03320	transposase CDS	transposase	78.85
A2U21_09565	membrane protein CDS	membrane protein	Outer membrane protein 18/16	bi	A2U20_01790	membrane protein CDS	membrane protein	100
A2U21_09570	smtA	16S rRNA (guanine(1516)-N(2))-methyltransferase	SAM-dependent methyltransferase (EC 2.1.1.-)	bi	A2U20_01785	smtA	16S rRNA (guanine(1516)-N(2))-methyltransferase	99.6
A2U21_09575	yidC	membrane protein insertase YidC	Inner membrane protein translocase component YidC, long form	bi	A2U20_01780	yidC	membrane protein insertase YidC	99.08
A2U21_09580	tatA	Sec-independent protein translocase TatA	Twin-arginine translocation protein TatA	bi	A2U20_01775	tatA	Sec-independent protein translocase TatA	97.3
A2U21_09585	tatB	twin arginine-targeting protein translocase TatB	Twin-arginine translocation protein TatB	bi	A2U20_01770	tatB	twin arginine-targeting protein translocase TatB	98.9
A2U21_09590	tatC	twin arginine-targeting protein translocase TatC	Twin-arginine translocation protein TatC	bi	A2U20_01765	tatC	twin arginine-targeting protein translocase TatC	98
A2U21_09595	nsrR	transcriptional regulator	Nitrite-sensitive transcriptional repressor NsrR	bi	A2U20_01760	nsrR	transcriptional regulator	96.6
A2U21_09600	pepB	aminopeptidase PepB	Peptidase B (EC 3.4.11.23)	bi	A2U20_01755	pepB	aminopeptidase PepB	97.92
A2U21_09605	yhhW	quercetin 2,3-dioxygenase	Pirin	bi	A2U20_01750	yhhW	quercetin 2,3-dioxygenase	98.28
A2U21_09610	queC	7-cyano-7-deazaguanine synthase QueC	Queuosine Biosynthesis QueC ATPase	bi	A2U20_01745	queC	7-cyano-7-deazaguanine synthase QueC	96.8
A2U21_09615	queD	6-carboxytetrahydropterin synthase QueD	6-carboxytetrahydropterin synthase (EC 4.1.2.50) @ Queuosine biosynthesis QueD, PTPS-I	bi	A2U20_01740	queD	6-carboxytetrahydropterin synthase QueD	96.43
A2U21_09620	queE	radical SAM protein	Queuosine Biosynthesis QueE Radical SAM	bi	A2U20_01735	queE	Queuosine Biosynthesis QueE Radical SAM	100
A2U21_09630	gor	glutathione-disulfide reductase	Glutathione reductase (EC 1.8.1.7)	bi	A2U20_01725	gor	glutathione-disulfide reductase	98.46
A2U21_09635	ettA	energy-dependent translational throttle protein EttA	ABC transporter ATP-binding protein	bi	A2U20_01720	ettA	energy-dependent translational throttle protein EttA	99.64
A2U21_09640	espP	putative serine protease EspP	EspP	bi	A2U20_01715	espP2	putative extracellular serine protease (autotransporter) EspP	87.4	Other
A2U21_09645	proA	glutamate-5-semialdehyde dehydrogenase	Gamma-glutamyl phosphate reductase (EC 1.2.1.41)	bi	A2U20_01710	proA	glutamate-5-semialdehyde dehydrogenase	98.56
A2U21_09650	purD	phosphoribosylamine--glycine ligase	Phosphoribosylamine--glycine ligase (EC 6.3.4.13)	bi	A2U20_01705	purD	phosphoribosylamine--glycine ligase	99.07
A2U21_09655	espP2	putative serine protease EspP	EspP	bi	A2U20_01700	espP	putative extracellular serine protease (autotransporter) EspP	95.33	Other
A2U21_09660	membrane protein CDS	membrane protein	Ribonuclease BN (EC 3.1.-.-)	bi	A2U20_01695	membrane protein CDS	membrane protein	98.94
A2U21_09665	dtd	D-tyrosyl-tRNA(Tyr) deacylase	D-tyrosyl-tRNA(Tyr) deacylase (EC 3.6.1.n1)	bi	A2U20_01690	dtd	D-tyrosyl-tRNA(Tyr) deacylase	98.61
A2U21_09670	tilS	tRNA lysidine(34) synthetase TilS	tRNA(Ile)-lysidine synthetase (EC 6.3.4.19)	bi	A2U20_01685	tilS	tRNA lysidine(34) synthetase TilS	96.92
A2U21_09675	secA2	preprotein translocase subunit SecA	UPF0225 protein YchJ	bi	A2U20_01680	secA	preprotein translocase subunit SecA	98.7
A2U21_09680	ubiB	ubiquinone biosynthesis regulatory protein kinase UbiB	Ubiquinone biosynthesis monooxygenase UbiB	bi	A2U20_01675	ubiB	ubiquinone biosynthesis regulatory protein kinase UbiB	98.72
A2U21_09685	yigP	unknown YigP-like protein	Protein YigP (COG3165) clustered with ubiquinone biosynthetic genes	bi	A2U20_01665	yigP	unknown YigP-like protein	96.63
A2U21_09690	ubiE	bifunctional demethylmenaquinone methyltransferase/2-methoxy-6-polyprenyl-1,4-benzoquinol methylase	Ubiquinone/menaquinone biosynthesis methyltransferase UbiE (EC 2.1.1.-) @ 2-heptaprenyl-1,4-naphthoquinone methyltransferase (EC 2.1.1.163)	bi	A2U20_01660	ubiE	bifunctional demethylmenaquinone methyltransferase/2-methoxy-6-polyprenyl-1,4-benzoquinol methylase	99.61
A2U21_09695	fis	Fis family transcriptional regulator	DNA-binding protein Fis	bi	A2U20_01655	fis	Fis family transcriptional regulator	100
A2U21_09700	dusB	tRNA dihydrouridine synthase DusB	tRNA dihydrouridine synthase B (EC 1.-.-.-)	bi	A2U20_01650	dusB	tRNA dihydrouridine synthase DusB	98.77
A2U21_09705	sohB	protease SohB	Possible protease sohB (EC 3.4.21.-)	bi	A2U20_01645	sohB	protease SohB	98.58
A2U21_09710	glpE	thiosulfate sulfurtransferase	Thiosulfate sulfurtransferase GlpE (EC 2.8.1.1)	bi	A2U20_01640	glpE	thiosulfate sulfurtransferase	99.07
A2U21_09715	exbB2	TonB-system energizer ExbB	Ferric siderophore transport system, biopolymer transport protein ExbB	bi	A2U20_01635	exbB	TonB-system energizer ExbB	98
A2U21_09720	exbD2	TonB system transport protein ExbD	Biopolymer transport protein ExbD/TolR	bi	A2U20_01630	exbD	TonB system transport protein ExbD	98.44
A2U21_09725	tonB2	energy transducer TonB	Ferric siderophore transport system, periplasmic binding protein TonB	bi	A2U20_01625	tonB	siderophore transmembrane transporter	95.72
A2U21_09730	hypothetical protein CDS	hypothetical protein	Uncharacterized protein conserved in bacteria	bi	A2U20_01620	hypothetical protein CDS	hypothetical protein	100
A2U21_09735	ftsN	cell division protein FtsN	possible cell division protein	bi	A2U20_01615	ftsN	cell division protein FtsN	96.65
A2U21_09740	thiQ	thiamine ABC transporter, ATP-binding protein	Transport ATP-binding protein CydC	bi	A2U20_01610	thiQ	thiamine ABC transporter, ATP-binding protein	96.65
A2U21_09745	lrgA	putative antiholin-like protein LrgA	hypothetical protein	bi	A2U20_01605	lrgA	Antiholin-like protein LrgA	100
A2U21_09750	hypothetical protein CDS	hypothetical protein	Integral membrane protein TerC	bi	A2U20_01600	hypothetical protein CDS	hypothetical protein	98.35
A2U21_09755	mutH	DNA mismatch repair endonuclease MutH	DNA mismatch repair endonuclease MutH	bi	A2U20_01595	mutH	DNA mismatch repair endonuclease MutH	98.23
A2U21_09765	lppA2	outer membrane lipoprotein A precursor	Outer membrane lipoprotein A precursor	bi	A2U20_01575	lppA	outer membrane lipoprotein A precursor	85.3
A2U21_09770	recN	DNA repair protein RecN	DNA repair protein RecN	bi	A2U20_02100	recN	DNA repair protein RecN	100
A2U21_09775	metE	5-methyltetrahydropteroyltriglutamate-- homocysteine S-methyltransferase	5-methyltetrahydropteroyltriglutamate--homocysteine methyltransferase (EC 2.1.1.14)	bi	A2U20_02075	metE	5-methyltetrahydropteroyltriglutamate- homocysteine methyltransferase	98.15
A2U21_09780	mutL	DNA mismatch repair protein MutL	DNA mismatch repair protein MutL	bi	A2U20_02070	mutL	DNA mismatch repair protein MutL	98.21
A2U21_09785	rpsT	30S ribosomal protein S20	SSU ribosomal protein S20p	bi	A2U20_02065	rpsT	30S ribosomal protein S20	100
A2U21_09790	murJ	murein biosynthesis integral membrane protein MurJ	Proposed peptidoglycan lipid II flippase MurJ	bi	A2U20_02060	murJ	murein biosynthesis integral membrane protein MurJ	97.28
A2U21_09795	cysK	cysteine synthase A	Cysteine synthase (EC 2.5.1.47)	bi	A2U20_02055	cysK	cysteine synthase A	99.37
A2U21_09800	rne	ribonuclease	Probable ribonuclease HI0526 precursor	bi	A2U20_02050	rne	ribonuclease E	98.39
A2U21_09805	sprT	SprT family protein	Protein sprT	bi	A2U20_02045	sprT	SprT family protein	96.15
A2U21_09810	ruvA2	Holliday junction DNA helicase RuvA	Holliday junction DNA helicase RuvA	bi	A2U20_02040	ruvA	Holliday junction DNA helicase RuvA	99.5
A2U21_09815	transcriptional regulator CDS	transcriptional regulator	Transcriptional regulator	bi	A2U20_02035	transcriptional regulator CDS	transcriptional regulator	99.47
A2U21_09820	potD3	spermidine/putrescine ABC transporter substrate-binding protein	ABC transporter, periplasmic spermidine putrescine-binding protein PotD (TC 3.A.1.11.1)	bi	A2U20_02030	potD	spermidine/putrescine ABC transporter substrate-binding protein	99.14
A2U21_09825	nrdZ	ribonucleoside-diphosphate reductase, alpha chain	Ribonucleotide reductase of class Ia (aerobic), alpha subunit (EC 1.17.4.1)	bi	A2U20_02025	nrdZ	ribonucleoside-diphosphate reductase, alpha chain	98.42
A2U21_09830	nrdB	ribonucleotide reductase	Ribonucleotide reductase of class Ia (aerobic), beta subunit (EC 1.17.4.1)	bi	A2U20_02020	nrdB	ribonucleotide reductase	98.46
A2U21_09835	putA	bifunctional proline dehydrogenase/L-glutamate gamma-semialdehyde dehydrogenase	Proline dehydrogenase (EC 1.5.99.8) (Proline oxidase) / Delta-1-pyrroline-5-carboxylate dehydrogenase (EC 1.2.1.88)	bi	A2U20_02015	putA	bifunctional proline dehydrogenase/L-glutamate gamma-semialdehyde dehydrogenase	97.51
A2U21_09840	putP	sodium/proline symporter	Proline/sodium symporter PutP (TC 2.A.21.2.1) @ Propionate/sodium symporter	bi	A2U20_02010	putP	sodium/proline symporter	99.2
A2U21_09870	murI	glutamate racemase	Glutamate racemase (EC 5.1.1.3)	bi	A2U20_01980	murI	glutamate racemase	96.25
A2U21_09875	ubiC	4-hydroxybenzoate synthetase	Chorismate--pyruvate lyase (EC 4.1.3.40)	bi	A2U20_01975	ubiC	4-hydroxybenzoate synthetase	95.81
A2U21_09880	neuA3	acylneuraminate cytidylyltransferase	possible N-acylneuraminate cytidylyltransferase( EC:2.7.7.43 )	bi	A2U20_01970	neuA	acylneuraminate cytidylyltransferase	98.99
A2U21_09885	trpS	tryptophan--tRNA ligase	Tryptophanyl-tRNA synthetase (EC 6.1.1.2)	bi	A2U20_01965	trpS	tryptophan--tRNA ligase	99.71
A2U21_09890	ubiD	3-octaprenyl-4-hydroxybenzoate decarboxylase	3-polyprenyl-4-hydroxybenzoate carboxy-lyase (EC 4.1.1.-)	bi	A2U20_01960	ubiD	3-octaprenyl-4-hydroxybenzoate decarboxylase	98.77
A2U21_09895	dnaJ	molecular chaperone DnaJ	Chaperone protein DnaJ	bi	A2U20_01955	dnaJ	molecular chaperone DnaJ	99.21
A2U21_09900	vapD	Endoribonuclease VapD	Virulence-associated protein D	-				0	Toxin
A2U21_09905	dnaK2	molecular chaperone DnaK	Chaperone protein DnaK	bi	A2U20_01945	dnaK	molecular chaperone DnaK	99.37
A2U21_09910	chaA	ionic transporter y4hA_Sodium-potassium/proton antiporter ChaA	Calcium/proton antiporter	bi	A2U20_01940	chaA	ionic transporter y4hA_Sodium-potassium/proton antiporter ChaA	99.72
A2U21_09920	carA	carbamoyl phosphate synthase small subunit	Carbamoyl-phosphate synthase small chain (EC 6.3.5.5)	bi	A2U20_01930	carA	carbamoyl phosphate synthase small subunit	98.4
A2U21_09925	carB	carbamoyl phosphate synthase large subunit	Carbamoyl-phosphate synthase large chain (EC 6.3.5.5)	bi	A2U20_01925	carB	carbamoyl phosphate synthase large subunit	99.25
A2U21_09930	nhaA2	Na(+)/H(+) antiporter NhaA	Na+/H+ antiporter NhaA type	bi	A2U20_01920	nhaA2	Na(+)/H(+) antiporter NhaA	99.5
A2U21_09935	rpmH	50S ribosomal protein L34	LSU ribosomal protein L34p	bi	A2U20_01915	rpmH	50S ribosomal protein L34	100
A2U21_09940	rnpA	ribonuclease P protein component	Ribonuclease P protein component (EC 3.1.26.5)	bi	A2U20_01910	rnpA	ribonuclease P protein component	96.83
A2U21_09945	yidD	membrane protein insertion efficiency factor YidD	Protein YidD	bi	A2U20_01905	yidD	membrane protein insertion efficiency factor YidD	93
A2U21_09950	yigZ	YigZ family protein	FIG000605: protein co-occurring with transport systems (COG1739)	bi	A2U20_01900	yigZ	YigZ family protein	97.03
A2U21_09955	dctP	C4-dicarboxylate ABC transporter substrate-binding protein	TRAP transporter solute receptor, TAXI family precursor	bi	A2U20_01895	dctP	C4-dicarboxylate ABC transporter substrate-binding protein	98.43
A2U21_09960	siaT	C4-dicarboxylate ABC transporter	TRAP-type uncharacterized transport system, fused permease component	bi	A2U20_01890	siaT	C4-dicarboxylate ABC transporter_Sialic acid TRAP transporter permease protein SiaT	97.61
A2U21_09965	uspA2	universal stress protein UspA	FIG00696808: hypothetical protein	bi	A2U20_01885	uspA	universal stress protein UspA	97.16
A2U21_09970	nucleotidyltransferase CDS	nucleotidyltransferase	ISSo9, nucleotidyltransferase domain protein	bi	A2U20_01880	nucleotidyltransferase CDS	nucleotidyltransferase	98.96
A2U21_09980	hypothetical protein CDS	hypothetical protein	hypothetical protein	uni	A2U20_09490	transcriptional regulator CDS	transcriptional regulator	26.92
A2U21_09985	restriction endonuclease subunit M CDS	restriction endonuclease subunit M	type III restriction system methylase	-				0
A2U21_09990	restriction endonuclease CDS	restriction endonuclease	type III restriction system endonuclease, putative	-				0
A2U21_09995	restriction endonuclease CDS	restriction endonuclease	type III restriction system endonuclease, putative	-				0
A2U21_10000	vapC	VapC toxin family PIN domain ribonuclease	Plasmid stability-like protein	bi	A2U20_01850	vapC	VapC toxin family PIN domain ribonuclease	71.94	Toxin
A2U21_10005	prevent-host-death protein CDS	prevent-host-death protein	COG2161: Antitoxin of toxin-antitoxin stability system	bi	A2U20_01845	prevent-host-death protein CDS	prevent-host-death protein	79.55
A2U21_10010	fmt	methionyl-tRNA formyltransferase	Methionyl-tRNA formyltransferase (EC 2.1.2.9)	bi	A2U20_01840	fmt	methionyl-tRNA formyltransferase	98.42
A2U21_10015	rsmB	16S rRNA (cytosine(967)-C(5))-methyltransferase	Ribosomal RNA small subunit methyltransferase B (EC 2.1.1.-)	bi	A2U20_01835	rsmB	16S rRNA (cytosine(967)-C(5))-methyltransferase	98.61
A2U21_10020	trkA2	Trk system potassium transport protein TrkA	Trk system potassium uptake protein TrkA	bi	A2U20_01830	trkA	Trk system potassium transport protein TrkA	99.34
A2U21_10025	ald	alanine dehydrogenase	Alanine dehydrogenase (EC 1.4.1.1)	bi	A2U20_01825	ald	alanine dehydrogenase	99.19
A2U21_10030	sodium-dependent transporter CDS	sodium-dependent transporter	sodium-dependent transporter	bi	A2U20_09930	sodium-dependent transporter CDS	sodium-dependent transporter	98.45
A2U21_10035	trkH	potassium transporter	Potassium uptake protein TrkH	bi	A2U20_09935	trkH	potassium transporter	99.6
A2U21_10040	hypothetical protein CDS	hypothetical protein	hypothetical protein	bi	A2U20_09940	hypothetical protein CDS	hypothetical protein	98.41
A2U21_10045	cof	putative haloacid dehalogenase-like hydrolase	HMP-PP hydrolase (pyridoxal phosphatase) Cof, detected in genetic screen for thiamin metabolic genes (PMID:15292217)	bi	A2U20_09945	cof	putative haloacid dehalogenase-like hydrolase	98.21
A2U21_10050	leuA	2-isopropylmalate synthase	2-isopropylmalate synthase (EC 2.3.3.13)	bi	A2U20_09950	leuA	2-isopropylmalate synthase	99.42
A2U21_10055	pepT	peptidase T	Tripeptide aminopeptidase (EC 3.4.11.4)	bi	A2U20_09955	pepT	peptidase T	99.28
A2U21_10065	transposase CDS	transposase	Mobile element protein	-				0
A2U21_10070	hypothetical protein CDS	hypothetical protein	Mobile element protein	uni	A2U20_00860	hypothetical protein CDS	hypothetical protein	93.33
A2U21_10080	rplT	50S ribosomal protein L20	LSU ribosomal protein L20p	bi	A2U20_10640	rplT	50S ribosomal protein L20	100
A2U21_10085	rpmI	50S ribosomal protein L35	LSU ribosomal protein L35p	bi	A2U20_10635	rpmI	50S ribosomal protein L35	100
A2U21_10090	infC	translation initiation factor IF-3	Translation initiation factor 3	bi	A2U20_10630	infC	translation initiation factor IF-3	98.74
A2U21_10095	tsaD	tRNA (adenosine(37)-N6)-threonylcarbamoyltransferase complex transferase subunit TsaD	TsaD/Kae1/Qri7 protein, required for threonylcarbamoyladenosine t(6)A37 formation in tRNA	bi	A2U20_10625	tsaD	tRNA (adenosine(37)-N6)-threonylcarbamoyltransferase complex transferase subunit TsaD	99.13
A2U21_10100	aroE2	shikimate 5-dehydrogenase	Shikimate 5-dehydrogenase I gamma (EC 1.1.1.25)	bi	A2U20_10620	aroE2	shikimate 5-dehydrogenase	97.05
A2U21_10105	rplS	50S ribosomal protein L19	LSU ribosomal protein L19p	bi	A2U20_10615	rplS	50S ribosomal protein L19	100
A2U21_10115	thiF	thiamine biosynthesis protein ThiF	MccB-like protein	uni	A2U20_02330	tcdA	tRNA threonylcarbamoyladenosine dehydratase	30.23
A2U21_10120	rplS	50S ribosomal protein L19	LSU ribosomal protein L19p	uni	A2U20_10615	rplS	50S ribosomal protein L19	100
A2U21_10125	trmD	tRNA (guanosine(37)-N1)-methyltransferase TrmD	tRNA (Guanine37-N1) -methyltransferase (EC 2.1.1.31)	bi	A2U20_10610	trmD	tRNA (guanosine(37)-N1)-methyltransferase TrmD	99.22
A2U21_10130	rimM	ribosome maturation factor RimM	16S rRNA processing protein RimM	bi	A2U20_10605	rimM	ribosome maturation factor RimM	99.43
A2U21_10135	rpsP	30S ribosomal protein S16	SSU ribosomal protein S16p	bi	A2U20_10600	rpsP	30S ribosomal protein S16	97.56
A2U21_10140	nhaC	Na+/H+ antiporter NhaC	Na+/H+ antiporter NhaC	-				0
A2U21_10145	transposase CDS	IS256 family transposase	Mobile element protein	bi	A2U20_02105	transposase CDS	transposase	98.67
A2U21_10150	hypothetical protein CDS	hypothetical protein	hypothetical protein	-				0
A2U21_10160	hypothetical protein CDS	hypothetical protein	FIG00697497: hypothetical protein	-				0
A2U21_10165	enoyl-CoA hydratase CDS	enoyl-CoA hydratase	putative cytoplasmic protein	-				0
A2U21_10170	phage tail protein CDS	phage tail protein	phage tail protein	-				0
A2U21_10180	phage tail protein CDS	phage tail protein	FIG00698670: hypothetical protein	-				0
A2U21_10185	phage baseplate protein CDS	phage baseplate protein	Phage baseplate	bi	A2U20_06370	baseplate assembly protein CDS	baseplate assembly protein	31.32
A2U21_10190	phage baseplate protein CDS	phage baseplate protein	BASEPLATE	bi	A2U20_06365	baseplate wedge subunit CDS	baseplate wedge subunit	36
A2U21_10195	phage baseplate protein CDS	phage baseplate protein	Baseplate	bi	A2U20_06360	phage baseplate protein CDS	baseplate assembly protein	34.25
A2U21_10200	hypothetical protein CDS	hypothetical protein	Gene D protein	-				0
A2U21_10205	hypothetical protein CDS	hypothetical protein	FIG00696852: hypothetical protein	-				0
A2U21_10210	phage tail protein CDS	phage tail protein	putative methyl-accepting chemotaxis protein	-				0
A2U21_10215	hypothetical protein CDS	hypothetical protein	Phage tail length tape-measure protein	uni	A2U20_06340	phage tail protein CDS	phage tail protein	32.14
A2U21_10220	phage tail tape measure protein CDS	phage tail tape measure protein	Phage tail length tape-measure protein	-				0
A2U21_10225	hypothetical protein CDS	hypothetical protein	Phage tail length tape-measure protein	-				0
A2U21_10230	hypothetical protein CDS	hypothetical protein	hypothetical protein	-				0
A2U21_10235	phage major tail tube protein CDS	phage major tail tube protein	Putative phage tail core protein	-				0
A2U21_10240	phage tail protein CDS	phage tail protein	Phage tail sheath monomer	bi	A2U20_06400	gpFI	phage tail protein	26.21
A2U21_10245	hypothetical protein CDS	hypothetical protein	FIG00698326: hypothetical protein	-				0
A2U21_10250	hypothetical protein CDS	hypothetical protein	FIG00696085: hypothetical protein	-				0
A2U21_10255	hypothetical protein CDS	hypothetical protein	hypothetical protein	-				0
A2U21_10260	ppa2	inorganic pyrophosphatase	FIG00781197: hypothetical protein	-				0
A2U21_10265	peptidase CDS	peptidase	FIG00698681: hypothetical protein	-				0
A2U21_10270	phage virion morphogenesis protein CDS	phage virion morphogenesis protein	possible bacteriophage Mu G-like protein	-				0
A2U21_10275	phage head morphogenesis protein CDS	phage head morphogenesis protein	Phage (Mu-like) virion morphogenesis protein	-				0
A2U21_10280	hypothetical protein CDS	hypothetical protein	Mu-like prophage FluMu protein gp29	-				0
A2U21_10285	terminase CDS	terminase	Phage terminase, large subunit	uni	A2U20_06270	phage terminase CDS	Phage terminase, ATPase subunit	22.05
A2U21_10290	hypothetical protein CDS	hypothetical protein	Phage terminase small subunit	-				0
A2U21_10295	hypothetical protein CDS	hypothetical protein	FIG00696462: hypothetical protein	-				0
A2U21_10300	hypothetical protein CDS	hypothetical protein	Mu-like phage gp25	-				0
A2U21_10305	hypothetical protein CDS	hypothetical protein	hypothetical protein	-				0
A2U21_10310	hypothetical protein CDS	hypothetical protein	FIG00696851: hypothetical protein	-				0
A2U21_10315	hypothetical protein CDS	hypothetical protein	SECRETION ACTIVATOR PROTEIN	-				0
A2U21_10320	hypothetical protein CDS	hypothetical protein	hypothetical protein	-				0
A2U21_10325	hypothetical protein CDS	hypothetical protein	hypothetical protein	-				0
A2U21_10330	nuc2	nuclease	hypothetical protein	bi	A2U20_06440	hypothetical protein CDS	hypothetical protein	50
A2U21_10335	hypothetical protein CDS	hypothetical protein	Phage protein	-				0
A2U21_10365	asnA	aspartate--ammonia ligase	Aspartate--ammonia ligase (EC 6.3.1.1)	bi	A2U20_10810	asnA	aspartate--ammonia ligase	98.79
A2U21_10370	asnC	transcriptional regulator AsnC	Regulatory protein AsnC	bi	A2U20_10815	asnC	transcriptional regulator AsnC	100
A2U21_10375	udp	uridine phosphorylase	Uridine phosphorylase (EC 2.4.2.3)	bi	A2U20_10820	udp	uridine phosphorylase	100
A2U21_10380	hypothetical protein CDS	hypothetical protein	Protein yifE	bi	A2U20_10825	hypothetical protein CDS	hypothetical protein	99.08
A2U21_10385	trmA	tRNA (uridine(54)-C5)-methyltransferase TrmA	tRNA (Uracil54-C5-)-methyltransferase (EC 2.1.1.35)	bi	A2U20_10830	trmA	tRNA (uridine(54)-C5)-methyltransferase TrmA	98.9
A2U21_10400	rpsL	30S ribosomal protein S12	SSU ribosomal protein S12p (S23e)	bi	A2U20_10685	rpsL	30S ribosomal protein S12	100
A2U21_10405	rpsG	30S ribosomal protein S7	SSU ribosomal protein S7p (S5e)	bi	A2U20_10690	rpsG	30S ribosomal protein S7	98.72
A2U21_10410	fusA	translation elongation factor G	Translation elongation factor G	bi	A2U20_10695	fusA	translation elongation factor G	99.29
A2U21_10415	tufA2	translation elongation factor Tu	Translation elongation factor Tu	bi	A2U20_10700	tufA2	translation elongation factor Tu	100
A2U21_10420	transposase CDS	transposase	Mobile element protein	uni	A2U20_03320	transposase CDS	transposase	90
A2U21_10425	rlmB2	23S rRNA (guanosine(2251)-2'-O)-methyltransferase RlmB	23S rRNA (guanosine-2'-O-) -methyltransferase rlmB (EC 2.1.1.-)	bi	A2U20_10705	rlmB2	23S rRNA (guanosine(2251)-2'-O)-methyltransferase RlmB	98.77
A2U21_10430	prfC	peptide chain release factor 3	Peptide chain release factor 3	bi	A2U20_10710	prfC	peptide chain release factor 3	98.68
A2U21_10435	apaH2	putative diadenosine tetraphosphatase	Diadenosine tetraphosphatase and related serine/threonine protein phosphatases	bi	A2U20_10715	apaH2	diadenosine tetraphosphatase	99.13
A2U21_10440	nadR	trifunctional nicotinamide-nucleotide adenylyltransferase/ribosylnicotinamide kinase/transcriptional regulator NadR	Nicotinamide-nucleotide adenylyltransferase, NadR family (EC 2.7.7.1) / Ribosylnicotinamide kinase (EC 2.7.1.22)	bi	A2U20_10720	nadR	trifunctional nicotinamide-nucleotide adenylyltransferase/ribosylnicotinamide kinase/transcriptional regulator NadR	99.76
A2U21_10445	fdxN	4Fe-4S ferredoxin, iron-sulfur binding	4Fe-4S ferredoxin, iron-sulfur binding	bi	A2U20_10725	fdxN	4Fe-4S ferredoxin, iron-sulfur binding	100
A2U21_10450	hemG	protoporphyrinogen oxidase	Protoporphyrinogen IX oxidase, oxygen-independent, HemG (EC 1.3.-.-)	bi	A2U20_10730	hemG	protoporphyrinogen oxidase	99.43
A2U21_10455	aphA	acid phosphatase/phosphotransferase	NMN phosphatase (EC 3.1.3.5); Class B acid phosphatase precursor (EC 3.1.3.2)	bi	A2U20_10735	aphA	acid phosphatase/phosphotransferase	98.74
A2U21_10460	purL2	phosphoribosylformylglycinamidine synthase	Phosphoribosylformylglycinamidine synthase, synthetase subunit (EC 6.3.5.3) / Phosphoribosylformylglycinamidine synthase, glutamine amidotransferase subunit (EC 6.3.5.3)	-				0
A2U21_10465	hypothetical protein CDS	hypothetical protein	hypothetical protein	-				0
A2U21_10470	transposase CDS	transposase	Mobile element protein	uni	A2U20_10755	transposase CDS	transposase	75.39
A2U21_10475	IS256 family transposase CDS	IS256 family transposase	Mobile element protein	uni	A2U20_09000	transposase CDS	transposase	98.51
A2U21_10480	membrane protein CDS	membrane protein	Membrane protein LAPB	bi	A2U20_00365	membrane protein CDS	membrane protein	100
A2U21_10485	valS	valine--tRNA ligase	Valyl-tRNA synthetase (EC 6.1.1.9)	bi	A2U20_00370	valS	valine--tRNA ligase	98.32
A2U21_10490	hypothetical protein CDS	hypothetical protein	Phage protein	-				0
A2U21_10495	hypothetical protein CDS	hypothetical protein	FIG00696806: hypothetical protein	bi	A2U20_00385	hypothetical protein CDS	hypothetical protein	96.95
A2U21_10505	ywnH2	Putative phosphinothricin acetyltransferase YwnH	phosphinothricin N-acetyltransferase	bi	A2U20_00395	ywnH	Putative phosphinothricin acetyltransferase YwnH	97.17
A2U21_10510	transposase CDS	transposase	Mobile element protein	bi	A2U20_01480	transposase CDS	transposase	95.38
A2U21_10515	hypothetical protein CDS	hypothetical protein	FIG00699498: hypothetical protein	-				0
A2U21_10520	hypothetical protein CDS	hypothetical protein	FIG00697497: hypothetical protein	-				0
A2U21_10525	enoyl-CoA hydratase CDS	enoyl-CoA hydratase	putative cytoplasmic protein	-				0
A2U21_10530	phage tail protein CDS	phage tail protein	phage tail protein	-				0
A2U21_10535	hypothetical protein CDS	hypothetical protein	Phage tail fiber protein	-				0
A2U21_10540	hypothetical protein CDS	hypothetical protein	FIG121501: Prophage tail protein	-				0
A2U21_10545	baseplate J protein CDS	baseplate J protein	Phage FluMu protein gp47	-				0
A2U21_10550	hypothetical protein CDS	hypothetical protein	Bacteriophage protein GP46	-				0
A2U21_10555	baseplate assembly protein CDS	baseplate assembly protein	Prophage baseplate assembly protein V	-				0
A2U21_10560	phage tail protein CDS	phage tail protein	FIG003269: Prophage tail protein	-				0
A2U21_10565	hypothetical protein CDS	hypothetical protein	Phage tail/DNA circulation protein	-				0
A2U21_10570	phage tail tape measure protein CDS	phage tail tape measure protein	FIG035595: Phage protein	-				0
A2U21_10575	hypothetical protein CDS	hypothetical protein	hypothetical protein	-				0
A2U21_10580	hypothetical protein CDS	hypothetical protein	Ni,Fe-hydrogenase III component G	-				0
A2U21_10585	phage tail protein CDS	phage tail protein	Transaldolase (EC 2.2.1.2)	-				0
A2U21_10590	phage tail protein CDS	phage tail protein	Bacteriophage tail sheath protein	-				0
A2U21_10595	DUF2635 domain-containing protein CDS	DUF2635 domain-containing protein	FIG00698262: hypothetical protein	-				0
A2U21_10600	hypothetical protein CDS	hypothetical protein	Mu-like prophage FluMu protein gp37	-				0
A2U21_10605	hypothetical protein CDS	hypothetical protein	Mu-like prophage protein GP36	-				0
A2U21_10610	transcriptional regulator CDS	transcriptional regulator	FIG00698041: hypothetical protein	-				0
A2U21_10615	head protein CDS	head protein	Phage major capsid protein	-				0
A2U21_10620	hypothetical protein CDS	hypothetical protein	Mu-like prophage FluMu I protein	-				0
A2U21_10625	phage virion morphogenesis protein CDS	phage virion morphogenesis protein	Mu-like prophage FluMu G protein 2	-				0
A2U21_10630	phage head morphogenesis protein CDS	phage head morphogenesis protein	Phage (Mu-like) virion morphogenesis protein	-				0
A2U21_10635	hypothetical protein CDS	hypothetical protein	Mu-like prophage FluMu protein gp29	-				0
A2U21_10640	hypothetical protein CDS	hypothetical protein	Phage protein	-				0
A2U21_10645	DNA-binding protein CDS	DNA-binding protein	putative DNA-binding protein	-				0
A2U21_10650	hypothetical protein CDS	hypothetical protein	FIG00697023: hypothetical protein	-				0
A2U21_10655	membrane protein CDS	membrane protein	FIG00696566: hypothetical protein	-				0
A2U21_10660	hypothetical protein CDS	hypothetical protein	FIG00697455: hypothetical protein	-				0
A2U21_10665	hypothetical protein CDS	hypothetical protein	FIG00696851: hypothetical protein	-				0
A2U21_10670	N-acetylmuramoyl-L-alanine amidase CDS	N-acetylmuramoyl-L-alanine amidase	Negative regulator of beta-lactamase expression	-				0
A2U21_10675	mor transcription activator family protein CDS	mor transcription activator family protein	FIG00781530: hypothetical protein	-				0
A2U21_10680	hypothetical protein CDS	hypothetical protein	hypothetical protein	-				0
A2U21_10685	hypothetical protein CDS	hypothetical protein	E16-related protein	-				0
A2U21_10690	hypothetical protein CDS	hypothetical protein	FIG00698364: hypothetical protein	-				0
A2U21_10695	hypothetical protein CDS	hypothetical protein	hypothetical protein	-				0
A2U21_10700	hypothetical protein CDS	hypothetical protein	hypothetical protein	-				0
A2U21_10705	hypothetical protein CDS	hypothetical protein	hypothetical protein	-				0
A2U21_10710	hypothetical protein CDS	hypothetical protein	hypothetical protein	bi	A2U20_05595	hypothetical protein CDS	hypothetical protein	87.3
A2U21_10715	host-nuclease inhibitor protein Gam CDS	host-nuclease inhibitor protein Gam	inorganic polyphosphate/ATP-NAD kinase( EC:2.7.1.23 )	-				0
A2U21_10720	hypothetical protein CDS	hypothetical protein	FIG00781594: hypothetical protein	-				0
A2U21_10725	hypothetical protein CDS	hypothetical protein	hypothetical protein	-				0
A2U21_10730	transcriptional regulator CDS	transcriptional regulator	DNA transposition protein	-				0
A2U21_10735	hypothetical protein CDS	hypothetical protein	hypothetical protein	-				0
A2U21_10740	transposase CDS	transposase	Phage transposase	bi	A2U20_05600	transposase CDS	transposase	91.82
A2U21_10745	Nlp family transcriptional regulator CDS	Nlp family transcriptional regulator	possible DNA-binding protein	-				0
A2U21_10750	transcriptional regulator CDS	transcriptional regulator	probable transcription regulator	bi	A2U20_06450	immR	HTH-type transcriptional regulator ImmR	28.18
A2U21_10760	trpA	tryptophan synthase subunit alpha	Tryptophan synthase alpha chain (EC 4.2.1.20)	bi	A2U20_00410	trpA	tryptophan synthase subunit alpha	100
A2U21_10765	trpB	tryptophan synthase subunit beta	Tryptophan synthase beta chain (EC 4.2.1.20)	bi	A2U20_00415	trpB	tryptophan synthase subunit beta	99.75
A2U21_10770	trpC	bifunctional indole-3-glycerol phosphate synthase/phosphoribosylanthranilate isomerase	Indole-3-glycerol phosphate synthase (EC 4.1.1.48) / Phosphoribosylanthranilate isomerase (EC 5.3.1.24)	bi	A2U20_00420	trpC	bifunctional indole-3-glycerol phosphate synthase/phosphoribosylanthranilate isomerase	99.18
A2U21_10775	trpD	anthranilate phosphoribosyltransferase	Anthranilate phosphoribosyltransferase (EC 2.4.2.18)	bi	A2U20_00425	trpD	anthranilate phosphoribosyltransferase	99.7
A2U21_10780	trpG	anthranilate synthase component II	Anthranilate synthase, amidotransferase component (EC 4.1.3.27)	bi	A2U20_00430	trpG	anthranilate synthase component II	97.49
A2U21_10785	trpE	anthranilate synthase component I	Anthranilate synthase, aminase component (EC 4.1.3.27)	bi	A2U20_00435	trpE	anthranilate synthase component I	99.22
A2U21_10795	hypothetical protein CDS	hypothetical protein	Mobile element protein	bi	A2U20_11465	hypothetical protein CDS	hypothetical protein	100
A2U21_10800	rluB	23S rRNA pseudouridylate synthase	Ribosomal large subunit pseudouridine synthase B (EC 4.2.1.70)	bi	A2U20_07260	rluB	23S rRNA pseudouridylate synthase	99.66
A2U21_10805	IS110 family transposase CDS	IS110 family transposase	Mobile element protein	uni	A2U20_10250	IS110 family transposase CDS	IS110 family transposase	27.14
A2U21_10810	tsaC	threonylcarbamoyl-AMP synthase	Hypothetical YciO protein, TsaC/YrdC paralog	bi	A2U20_07255	tsaC	threonylcarbamoyl-AMP synthase	99.02
A2U21_10815	sdcS2	putative sodium-dependent dicarboxylate transporter SdcS	Transporter	uni	A2U20_07250	sdcS3	Sodium-dependent dicarboxylate transporter SdcS	88.31
[truncated: 174 more rows]
