# Supplementary material for: Comparative genomic and methylome analysis of non-virulent D74 and virulent Nagasaki Haemophilus parasuis isolates
Source: PLoS One. 2018 Nov 1;13(11):e0205700. doi: 10.1371/journal.pone.0205700 (PMC6211672; doi:10.1371/journal.pone.0205700)
Supplement: S3 Table — (XLSX) [file pone.0205700.s003.xlsx]

## Sheet: S3 Table AMR MIC data
Strain	organism	Ampicillin_Result	Ampicillin_MIC	Ceftiofur_Result	Ceftiofur_MIC	Chlortetracyline_Result	Chlortetracyline_MIC	Clindamycin_Result	Clindamycin_MIC	Danofloxacin_Result	Danofloxacin_MIC	Enrofloxacin_Result	Enrofloxacin_MIC	Florfenicol_Result	Florfenicol_MIC	Gentamicin_Result	Gentamicin_MIC	Neomycin_Result	Neomycin_MIC	Oxytetracyline_Result	Oxytetracyline_MIC	Penicillin_Result	Penicillin_MIC	Sulfadimethoxine_Result	Sulfadimethoxine_MIC	Spectinomycin_Result	Spectinomycin_MIC	Tiamulin_Result	Tiamulin_MIC	Tilmicosin_Result	Tilmicosin_MIC	Trimethoprim_Sulphamethozazole_Result	Trimethoprim_Sulphamethozazole_MIC	Tulathromycin_Result	Tulathromycin_MIC	Tylosin_Result	Tylosin_MIC
H Parasuis Nagasaki	H.PARS --> Haemophilus parasuis	Susceptible	<=0.2500	Susceptible	<=0.2500	Susceptible	<=0.5000	Resistant	4.0000	No Interpretation	<=0.1200	Susceptible	<=0.1200	Susceptible	<=0.2500	Susceptible	4.0000	Susceptible	8.0000	Susceptible	<=0.5000	No Interpretation	<=0.1200	Susceptible	<=256.0000	No Interpretation	<=8.0000	Susceptible	8.0000	Susceptible	<=4.0000	Susceptible	<=2.0000	No Interpretation	2.0000	No Interpretation	8.0000
H Parasuis D74	H.PARS --> Haemophilus parasuis	Susceptible	<=0.2500	Susceptible	<=0.2500	Susceptible	<=0.5000	Intermediate	2.0000	No Interpretation	<=0.1200	Susceptible	<=0.1200	Susceptible	<=0.2500	Susceptible	2.0000	Susceptible	<=4.0000	Susceptible	<=0.5000	No Interpretation	<=0.1200	Susceptible	<=256.0000	No Interpretation	16.0000	Susceptible	2.0000	Susceptible	<=4.0000	Susceptible	<=2.0000	No Interpretation	<=1.0000	No Interpretation	4.0000
