# Supplementary material for: Comparative genomic and methylome analysis of non-virulent D74 and virulent Nagasaki Haemophilus parasuis isolates
Source: PLoS One. 2018 Nov 1;13(11):e0205700. doi: 10.1371/journal.pone.0205700 (PMC6211672; doi:10.1371/journal.pone.0205700)
Supplement: S6 Table — (XLSX) [file pone.0205700.s006.xlsx]

## Sheet: Sheet1
Table S6. D74 RM gene SSRs
The repeat unit is shown in parenthesis, and the number of consecutive units is indicated, followed by an underscore.
After the underscore, the bp location of the SSR respective to the start codon is indicated.
SSRs with negative numbers are found upstream, whereas positive numbers are found within the coding sequence.
D74 locus_tag	A2U20_05240	A2U20_05245	A2U20_05260	A2U20_10200	A2U20_10215	A2U20_10220	A2U20_10230	A2U20_10460c	A2U20_11315	A2U20_11320	A2U20_11330	A2U20_00375	A2U20_00380c	A2U20_00575	A2U20_00580	A2U20_00800	A2U20_00805c	A2U20_03405	A2U20_07465	A2U20_07700	A2U20_07705	A2U20_10010	A2U20_10475	A2U20_10480	A2U20_10485	A2U20_10490
D74 Name	hsdM	hsdS	hsdR2	hsdR3	hsdS2	hypothetical protein CDS	hsdM2	hsdR4c	hsdS3	hsdR5	hsdM3	hindIIIM	hindIIIRc	bcgIA	bcgIB	bcgIB	bcgIB2c	dam	hypothetical protein CDS	restriction endonuclease CDS	haeIIIM	yhdJ	modification methylase CDS	HNH endonuclease CDS	bcgIB3	bcgIA2
	(A)7_-144	(A)6_-96	(A)6_-110	(T)5_64	(A)5_132	(A)5_-63	(A)_-80	(G)_-98	(A)5_78	(A)5_-19	(A)5_-133	(A)5_-136	(A)5_-138	(A)5_-4	(A)5_-84	(A)6_-80	(A)5_19	(A)6_-132	(T)7_-130	(T)5_-102	(A)5_-88	(A)5_-42	(CAAG)37_-216_-62	(T)5_281	(A)5_-107	(A)5_-121
	(T)5_-72	(A)7_65	(A)5_-55	(A)5_294	(A)5_202	(A)5_-5	(T)5_-51	(A)5_100	(T)5_205	(A)5_71	(A)6_-121	(T)5_-24	(A)6_41	(A)6_6	(T)5_202	(G)8_-52	(A)5_28	(T)5_15	(T)5_-114	(T)6_-24	(A)5_-39	(A)5_47	(A)_-17	(A)5_327	(A)6_-59	(A)7_-71
	(GCACA)7_-36	(A)5_102	(T)6_-47	(A)6_426	(A)5_225	(C)5_20	(T)5_111	(A)5_262	(A)5_272	(T)5_252	(A)5_-15	(A)5_117	(A)6_228	(A)6_ 314	(A)5_246	(T)5_185	(A)5_48	(T)5_118	(A)5_-41	(T)5_-102	(A)5_52	(A)5_109	(A)5_12	(T)6_335	(A)6_68	(A)6_57
	(T)5_218	(A)5_195	(A)6_-29	(A)5_456	(A)5_359	(A)5_100	(A)5_151	(A)5_760	(T)5_277	(A)5_298	(A)5_22	(A)5_190	(A)6_448	(A)5_ 364		(A)5_233	(T)6_321	(A)7_385	(A)7_-32	(T)5_124	(A)5_299	(A)5_234	(A)7_37	(A)5_385	(T)5_236	(A)5_138
	(A)5_468	(A)5_273	(A)6_-17	(T)6_590	(A)5_485	(A)5_120	(A)5_452	(T)5_1038	(T)8_308	(A)5_553	(T)6_1069	(A)7_365	(A)5_475	(A)6_645		(T)5_273	(A)6_591	(A)5_433	(A)6_47	(A)5_176	(T)8_318	(T)5_248	(T)6_155	(A)5_424	(A)6_321	(A)6_290
	(A)5_657	(A)6_290	(A)7_-7	(T)5_663	(A)6_517	(A)6_159	(A)6_594	(A)5_1047	(T)5_454	(A)5_580		(A)5_373	(A)5_709	(A)6_756		(A)5_278	(G)8_619	(T)6_447	(A)6_95	(A)5_370	(A)5_386	(A)5_301	(A)6_198	(T)5_567	(A)5_641	(A)5_412
	(T)6_765	(T)5_547	(T)5_42	(A)5_670	(A)5_571	(A)5_261	(A)6_690	(T)5_1070	(A)5_418	(A)5_640		(C)5_439	(A)7_844	(T)5_780		(A)5_298		(A)5_457	(A)5_190	(A)5_480	(A)7_546	(T)6_396	(T)5_398	(A)5_719	(T)5_736	(A)5_487
	(A)6_1549	(A)5_660	(A)5_471	(A)5_873	(A)6_597	(T)5_343	(A)7_802	(A)5_1143	(A)6_429	(A)5_739		(A)7_608	(A)6_916	(A)5_833		(A)6_345		(G)5_600	(A)6_277	(A)5_492	(T)5_662	(A)5_403	(A)5_444		(T)5_859	(T)5_509
		(G)6_772	(T)5_1129	(T)5_1132	(CAAG)11_642		(T)5_1068	(A)5_1176	(A)5_601	(T)6_802		(A)7_689		(T)5_926		(A)6_433		(T)5_608	(A)6_358	(A)5_657	(T)5_673	(A)5_410	(A)5_577		(T)5_920	(A)5_589
		(A)5_830	(A)5_1582	(T)5_1138			(T)5_1089	(T)6_1191	(T)6_683	(A)6_839		(A)5_753		(T)5_1077				(A)5_728	(A)7_368	(A)5_752	(C)5_763	(A)6_454	(A)5_613			(A)5_610
		(A)5_919	(A)6_1720	(T)5_1194			(A)6_1159	(T)5_1466	(T)5_883	(T)5_992				(A)6_1108				(A)6_733	(T)5_519	(A)5_801	(A)5_775		(G)5_791			(A)5_664
		(T)5_1099	(A)5_1814	(T)5_1237			(A)6_1266	(A)5_1762	(T)7_918	(A)7_1148				(A)5_1136				(T)5_799	(T)6_592		(A)5_894		(T)5_807			(A)5_754
		(A)6_1171	(A)5_1848	(T)5_1306			(A)6_1275		(A)5_1078	(A)5_1174				(A)5_1479					(A)5_654		(A)5_971					(T)6_828
		(T)6_1239	(G)5_2285	(T)5_1504			(A)5_1321			(T)5_1338				(A)5_1515					(A)6_670		(G)5_986					(A)5_838
		(A)6_1246	(T)5_2361	(A)5_1810			(A)5_1364			(A)5_1343				(A)5_1582					(A)6_689		(A)5_999					(A)6_858
		(A)6_1300	(A)6_2385	(A)5_1941			(A)5_1544			(T)7_1369				(A)6_1677					(T)5_760							(A)5_1588
		(A)6_1360	(A)5_2434	(T)5_2072			(T)5_1578			(T)6_1540				(A)5_1822					(T)5_924							(A)5_1684
			(T)5_2628	(A)5_2426						(A)5_1712									(A)5_988							(A)6_1755
			(A)5_2643	(A)5_2544						(T)5_1756									(T6)_1076							(A)5_1861
			(T)5_2744							(T)5_1771									(A)6_1108							(A)6_1892
			(A)5_2737							(A)6_2050									(A)6_1156							(A)5_1956
			(A)5_2710							(A)5_2125									(T)5_1228							(A)6_2004
			(A)5_2958							(A)5_2211									(T)7_1259
										(T)5_2295									(A)5_1382
										(A)5_2504									(A)5_1416
										(A)6_2572									(T)5_1527
										(A)6_2614									(A)5_1697
										(T)5_2727									(T)5_1739
										(A)5_2734									(T)5_1841
										(A)6_3043									(A)7_1849
										(A)5_3148									(A)6_1899
										(A)5_3187									(A)5_1948
																			(A)5_2157
																			(A)5_2165
																			(A)5_2190
																			(A)5_2205
																			(A)5_2261
																			(A)5_2406
																			(A)5_2419
																			(T)5_2462
																			(T)5_2515
																			(A)5_2775
Total promoter:	3	1	6	0	0	2	2	1	0	1	3	2	1	1	1	2	0	1	4	3	2	1	1	0	2	2
Total in gene:	5	16	17	19	8	6	15	11	13	31	2	8	7	16	2	7	7	11	38	8	13	9	10	7	7	20
special note:	(GCACA)7_-36				(CAAG)11_642																		(CAAG)37_-216_-62
