# Supplementary material for: Comparative genomic and methylome analysis of non-virulent D74 and virulent Nagasaki Haemophilus parasuis isolates
Source: PLoS One. 2018 Nov 1;13(11):e0205700. doi: 10.1371/journal.pone.0205700 (PMC6211672; doi:10.1371/journal.pone.0205700)
Supplement: S7 Table — (XLSX) [file pone.0205700.s007.xlsx]

## Sheet: Sheet1
Table S7. Nagasaki RM gene SSRs
The repeat unit is shown in parenthesis, and the number of consecutive units is indicated, followed by an underscore.
After the underscore, the bp location of the SSR respective to the start codon is indicated.
SSRs with negative numbers are found upstream, whereas positive numbers are found within the coding sequence.
Nagasaki locus_tag	A2U21_00095	A2U21_00110	A2U21_00115	A2U21_01085	A2U21_01100	A2U21_01105	A2U21_01115	A2U21_04210	A2U21_04220	A2U21_04225	A2U21_04230	A2U21_06440	A2U21_06445	A2U21_06450	A2U21_00855	A2U21_00860	A2U21_00865	A2U21_03345	A2U21_03850	A2U21_03855	A2U21_06885	A2U21_08235	A2U21_09040	A2U21_09045	A2U21_09985	A2U21_09990	A2U21_09995	A2U21_10160	A2U21_10520	A2U21_01380	A2U21_01385	A2U21_01390	A2U21_11010	A2U21_11015
Nagasaki Name	hsdM	hsdR	hsdS	hsdR2	hsdS2	hypothetical protein CDS	type I restriction-modification system subunit M CDS	hsdR4	hsdS3	hsdS4	hsdM2	hsdR5	hsdS5	hsdM3	bcgIB	bcgIB2	bcgIA	hypothetical protein CDS	hhalM	type II RM endonuclease	hpaIIM	dam	bspRIM	hypothetical protein CDS	restriction endonuclease subunit M CDS	restriction endonuclease CDS	restriction endonuclease CDS	hypothetical protein CDS	hypothetical protein CDS	restriction endonuclease subunit M CDS	bamHIM	type III restriction endonuclease subunit R CDS	site-specific DNA-methyltransferase CDS	restriction endonuclease CDS
	(A)_-53	(A)_-19	(A)5_78	(T)5_64	(A)6_-98	(CAAG)13_-148	(A)5_-80	(C)5_16	(A)5_-126	(A)5_-105	(A)5_-141	(C)5_-89	(A)6_-49	(A)8_-144	(A)6_-80	(A)5_-80	(T)5_-147	(A)5_33	(T)5_5	(A)5_-5	(T)6_181	(A)6_-132	(A)5_-145	(T)5_-98	(T)5_-148	(T)5_-146	(A)7_-138	(A)5_-138	(A)5_-143	(T)6_-91	(T)5_-7	(G)5_-12	(GCAAC)36_-248_-68	(A)5_-123
	(A)5_22	(T)5_71	(A)5_272	(A)5_294	(T)5_112	(A)6_-5	(T)6_-51	(A)5_175	(G)9_-69	(A)5_-44	(A)5_-102	(G)5_-64	(T)6_29	(T)5_-72	(G)8_-52	(T)5_202	(A)5_-4	(A)6_68	(A)5_160	(A)5_45	(A)6_211	(T)5_15	(T)5_-134	(A)5_28	(A)5_-139	(T)8_-131	(A)5_74	(A)6_-8	(T)5_18	(T)5_-80	(A)5_6	(A)5_15	(T)6_-39	(A)6_114
	(A)5_124	(A)5_252	(T)5_277	(A)5_427	(A)5_131	(C)5_21	(T)5_111	(T)7_226	(G)5_2	(A)5_98	(A)6_-74	(A)5_-16	(T)5_58	(CACAG)5_-35	(A)5_123	(A)5_246	(A)6_6	(T)5_139	(A)5_224	(A)5_137	(A)5_238	(T)5_118	(A)5_-111	(A)6_77	(T)6_-133	(T)6_-17	(A)6_229	(T)5_3	(A)6_276	(A)5_139	(G)7_22	(T)5_161	(A)6_-20	(A)5_355
	(A)5_326	(A)5_298	(T)8_308	(A)5_456	(T)7_200	(A)5_100	(A)5_151	(T)6_251	(A)5_14	(A)5_197	(T)5_334	(A)7_-9	(A)7_89	(T)5_218	(A)5_139	(A)5_469	(A)6_314	(T)5_303	(A)6_291	(A)5_194	(T)5_329	(A)7_379	(T)5_78	(T)5_127	(T)5_-105	(A)5_134	(A)5_328	(A)5_232		(A)6_213	(T)5_436	(T)6_189	(A)5_36	(A)5_397
	(A)5_403	(A)5_553	(T)5_404	(T)6_590	(T)7_398	(A)5_120	(A)5_452	(T)5_337	(A)5_21	(T)5_335	(A)5_447	(A)5_471	(G)5_171	(A)5_468	(A)7_338	(A)5_478	(A)5_364	(A)5_372	(A)5_592	(T)5_199	(A)5_344	(A)5_433	(A)5_139	(T)5_457	(T)5_-93	(T)6_146	(A)6_433	(A)5_285		(A)6_294	(T)5_554	(A)6_262	(A)5_73	(A)7_764
	(A)7_442	(A)5_580	(A)5_418	(T)5_663	(T)6_504	(A)6_159	(A)6_594	(A)6_501	(A)5_49	(A)7_480	(T)5_546	(A)5_1582	(A)5_250	(A)5_657	(A)6_346	(A)5_498	(A)5_480	(A)6_487	(A)5_649	(A)6_396	(G)6_351	(T)6_447	(T)5_363	(A)5_628	(T)5_-43	(T)5_177	(T)6_446	(T)5_383		(T)5_345	(A)5_693	(A)6_372	(A)5_120	(A)5_874
	(T)5_576	(A)5_644	(A)6_429	(A)5_670	(A)6_550	(A)5_261	(A)6_690	(T)5_601	(T)6_160	(A)5_592	(T)6_594	(A)6_1720	(A)7_285	(T)6_765	(A)6_427	(T)6_771	(A)5_645	(A)6_535	(A)5_934	(T)5_509	(T)6_381	(A)5_457	(T)5_552	(A)5_637	(T)5_123	(T)5_256	(A)5_519	(T)5_461		(T)5_531	(A)5_723	(T)5_488	(A)5_161	(A)6_1046
	(A)5_792	(A)5_739	(A)5_601	(A)5_873	(A)5_604	(T)5_343	(A)7_802	(A)5_660	(T)5_179	(G)9_649	(A)6_710	(A)5_1822	(T)5_343	(A)7_951		(T)5_852	(A)6_756	(T)5_607		(A)6_538	(T)6_426	(G)5_600	(A)5_607	(T)5_682	(T)6_152	(T)5_271	(A)5_690			(A)5_730	(A)6_731	(A)5_564	(A)6_276	(A)5_1738
	(T)6_1069	(T)6_802	(T)6_683	(T)5_932	(A)6_630		(T)5_1061	(A)7_748	(T)5_242		(T)5_747	(A)5_1848	(A)5_456	(A)5_1179		(A)5_883	(T)5_780	(T)7_638		(A)6_569	(T)5_583	(T)5_608	(A)5_623	(A)6_776	(A)5_193	(A)5_645	(A)5_717			(A)7_838	(A)7_751	(T)7_671	(T)5_457	(T)5_1793
	(T)6_1104	(A)6_839	(T)5_883	(T)5_1138	(CAAG)13_675		(T)5_1068	(T)6_1002	(A)5_274		(T)5_801	(G)5_2285	(G)5_568	(A)5_1278		(A)6_931	(A)5_833	(A)5_761			(T)5_623	(A)5_728	(A)5_655	(T)5_817	(T)5_476	(A)5_876	(T)5_757			(A)5_865	(A)6_914	(A)5_681	(A)6_523	(A)7_1926
	(A)6_1144	(T)5_992	(T)7_918	(T)5_1194			(T)5_1089	(T)5_1058	(A)5_332		(A)6_1105	(T)5_2361	(T)5_606	(A)6_1549		(A)6_1041	(T)5_926	(A)5_795			(A)7_676	(A)6_735	(T)5_662	(T)6_863	(T)8_491	(T)6_1025	(A)5_790			(A)5_891	(A)6_1005	(A)5_985	(A)5_564	(A)5_1965
	(A)5_1210	(A)7_1148	(A)5_1078	(T)5_1237			(A)6_1159	(A)5_1117			(A)6_1333	(A)6_2385	(A)5_652			(G)8_1069	(T)5_1077	(T)5_906			(A)5_923	(T)5_799	(T)5_861	(A)6_985	(T)6_605	(A)5_1052	(T)5_921			(T)6_932	(A)5_1015	(T)5_1151	(A)5_606	(T)5_1973
		(A)5_1174		(T)5_1306			(A)6_1266	(A)5_1153			(A)5_1426	(A)5_2434	(A)5_732				(A)5_1108	(A)5_1076								(A)6_1288	(A)6_1020			(T)5_953	(T)5_1076	(A)6_1197	(A)7_626	(T)6_2136
		(T)5_1338		(T)5_1504			(A)6_1275	(T)5_1219				(T)5_2628	(A)5_751				(A)5_1136	(T)5_1118								(A)5_1356	(T)6_1152			(A)5_963	(A)6_1183	(A)5_1378	(A)6_684	(A)5_2207
		(A)5_1343		(T)5_1549			(A)5_1321	(A)5_1272				(A)5_2643	(A)5_847				(A)5_1479	(T)5_1220								(A)7_1376	(A)5_1176			(T)5_1077	(A)5_1474	(A)5_1387	(A)6_786	(A)5_2245
		(T)7_1369		(A)6_1713			(A)51364	(T)5_1360				(A)5_2710	(T)5_867				(A)5_1515	(A)7_1228									(A)5_1210			(A)6_1104	(A)6_1600	(A)6_1451	(T)5_797	(A)6_2487
		(T)6_1540		(A)5_1810			(A)5_1544	(A)5_1411				(A)5_2737	(T)6_992				(A)5_1582	(A)6_1278									(G)5_1454			(A)5_1119	(G)5_1814	(T)5_1594	(T)5_847	(T)6_2549
		(A)5_1712		(A)5_1941			(T)5_1578	(A)5_1477				(T)5_2744	(A)6_1027				(A)6_1677	(A)5_1327									(T)5_1573			(T)5_1278		(A)7_1638	(A)5_883
		(T)5_1756		(T)5_1973				(A)6_1488				(A)5_2958					(A)5_1822										(A)5_1779			(A)5_1291		(T)5_2016	(A)6_930
		(T)5_1771		(T)5_2072				(A)5_1696																			(A)5_2073			(G)7_1307		(A)5_2023	(A)5_952
		(A)6_2050		(A)5_2426				(T)5_1815																			(A)6_2081					(T)5_2044	(A)6_995
		(A)5_2125		(A)6_2544				(A)6_1919																			(A)7_2121					(A)5_2146	(T)5_1012
		(A)5_2211		(A)5_2611				(T)5_1959																			(A)5_2179					(A)5_2263	(T)5_1191
		(T)5_2295		(A)5_2708				(A)5_2007																			(T)5_2212					(T)7_2408	(A)5_1387
		(A)5_2504		(A)5_2740				(T)5_2059																								(T)5_2881	(T)5_1412
		(A)6_2572		(A)5_2910				(A)5_2285																								(T)5_3099	(A)5_1507
		(A)6_2614						(T)5_2326																								(A)5_3217	(T)5_1522
		(T)5_2727						(A)6_2398																									(T)6_1547
		(A)5_2734						(A)7_2655																									(T)6_1579
		(A)6_3043						(T)5_2808																									(T)6_1622
		(A)5_3148						(A)6_3016																									(A)5_1657
		(A)5_3187
Total promoter:	1	1	0	0	1	2	2	0	2	2	3	4	1	3	2	1	2	0	0	1	0	1	3	1	6	3	1	2	1	2	1	1	3	1
Total in gene:	11	31	12	26	9	6	16	31	9	6	10	15	17	8	5	11	17	18	7	8	12	11	9	11	6	12	23	5	2	18	16	26	28	16
special note:
