# Supplementary material for: Comparative genomic and methylome analysis of non-virulent D74 and virulent Nagasaki Haemophilus parasuis isolates
Source: PLoS One. 2018 Nov 1;13(11):e0205700. doi: 10.1371/journal.pone.0205700 (PMC6211672; doi:10.1371/journal.pone.0205700)
Supplement: S1 File — (GB) [file pone.0205700.s008.gb]

LOCUS       TN_D74               2467568 bp    DNA     circular BCT 23-MAR-2018
DEFINITION  [Haemophilus] parasuis strain D74, complete genome.
ACCESSION   CP018032
KEYWORDS    .
SOURCE      [Haemophilus] parasuis
  ORGANISM  [Haemophilus] parasuis
            Bacteria; Proteobacteria; Gammaproteobacteria; Pasteurellales;
            Pasteurellaceae; Haemophilus.
REFERENCE   1  (bases 1 to 2467568)
  AUTHORS   Nicholson,T.L.
  TITLE     Complete genome sequence for Haemophilus parasuis D74
  JOURNAL   Unpublished
REFERENCE   2  (bases 1 to 2467568)
  AUTHORS   Nicholson,T.L.
  TITLE     Direct Submission
  JOURNAL   Submitted (14-NOV-2016) ARS/USDA, National Animal Disease Center,
            1920 Dayton Ave, Ames, IA 50010, USA
COMMENT     LocalID: 1 FileID: compressed_file/1 Bacteria available from Tracy
            L. Nicholson, United States Department of Agriculture, Agricultural
            Research Service, National Animal Disease Center, 1920 Dayton Ave.
            Bldg 24, P.O. Box 70, Ames, Iowa, 50010 United States of America.
            Annotation was added by the NCBI Prokaryotic Genome Annotation
            Pipeline (released 2013). Information about the Pipeline can be
            found here: https://www.ncbi.nlm.nih.gov/genome/annotation_prok/
            ##Genome-Assembly-Data-START## Assembly Method :: CANU v. 1.3
            Polishing Method :: Pilon v. 1.18 Assembly Name :: Hp_D74_v1.0
            Genome Coverage :: 1284x 120x Sequencing Technology :: PacBio
            Illumina ##Genome-Assembly-Data-END##
            ##Genome-Annotation-Data-START## Annotation Provider :: NCBI
            Annotation Date :: 11/14/2016 11:23:17 Annotation Pipeline :: NCBI
            Prokaryotic Genome Annotation Pipeline Annotation Method ::
            Best-placed reference protein set GeneMarkS+ Annotation Software
            revision :: 3.3 Features Annotated :: Gene CDS rRNA tRNA ncRNA
            repeat_region Genes (total) :: 2,346 CDS (total) :: 2,266 Genes
            (coding) :: 2,170 CDS (coding) :: 2,170 Genes (RNA) :: 80 rRNAs ::
            7, 6, 6 (5S, 16S, 23S) complete rRNAs :: 7, 6, 6 (5S, 16S, 23S)
            tRNAs :: 57 ncRNAs :: 4 Pseudo Genes (total) :: 96 Pseudo Genes
            (ambiguous residues) :: 0 of 96 Pseudo Genes (frameshifted) :: 58
            of 96 Pseudo Genes (incomplete) :: 35 of 96 Pseudo Genes (internal
            stop) :: 23 of 96 Pseudo Genes (multiple problems) :: 19 of 96
            ##Genome-Annotation-Data-END##
FEATURES             Location/Qualifiers
     source          1..2467568
                     /organism="[Haemophilus] parasuis"
                     /mol_type="genomic DNA"
                     /strain="D74"
                     /db_xref="taxon:738"
     CDS             94..1428
                     /gene="dnaA"
                     /locus_tag="A2U20_00005"
                     /inference="EXISTENCE: similar to AA
                     sequence:RefSeq:WP_018651440.1"
                     /note="binds to the dnaA-box as an ATP-bound complex at
                     the origin of replication during the initiation of
                     chromosomal replication; can also affect transcription of
                     multiple genes including itself; Derived by automated
                     computational analysis using gene prediction method:
                     Protein Homology."
                     /codon_start=1
                     /transl_table=11
                     /product="chromosomal replication initiation protein DnaA"
                     /protein_id="PRJNA315891:A2U20_00005"
                     /translation="MSSLWSDCLTHLQAKVSPTDYSTWLRPLQASATSSELVLYAHNQ
                     FVATWVKDKFLGEIVTLARSLSKNEQLQVEIRVGIKPAEQAVTSVAPTATPPQETQAT
                     ALRSGLTETLTFDNFVQGKSNQLAKAVAQQVASNPGESHCNPFSLYGGTGLGKTHLLH
                     AIGNEILKQNPNARVVYIHSERFVQDMVKAIKANTIENFKKFYRSLDVLMIDDIQFFA
                     NKEATQEEFFHTFNSLFERSKQIIVTSDVFPKNIENIEERIRSRLSWGVNAAIEPPEL
                     ETRVAILMKKAEERGIELSEDVAFFLGQKLRTNVRELEGALNRAIAWSNFTSRQITID
                     AVREALKDLIASYDHLITIENIQKTVAEYYNIKMADLKSKSRTRSVARPRQMAMALAK
                     ELTNHSLPEIGREFGGRDHTTVMHACKTINELRDTDNSIQEDYTNLTRKLSS"
                     /modified_by="Tracy.Nicholson"
                     /label="dnaA "
     gene            94..1428
                     /gene="dnaA"
                     /locus_tag="A2U20_00005"
                     /modified_by="Tracy.Nicholson"
                     /label="dnaA "
     CDS             1438..2541
                     /locus_tag="A2U20_00010"
                     /inference="EXISTENCE: similar to AA
                     sequence:RefSeq:WP_018651439.1"
                     /note="Derived by automated computational analysis using
                     gene prediction method: Protein Homology."
                     /codon_start=1
                     /transl_table=11
                     /product="DNA polymerase III subunit beta"
                     /protein_id="PRJNA315891:A2U20_00010"
                     /translation="MQFTITREQLLKPLQQVCGVLTSRPTLPVINNILLEIEGSRLSL
                     TGTDLEVELTTQAELFEAVSFSGKFTIPAKKFLDICRSLPDDSVISVQFDEDRVFIRA
                     DRSKFNLATLPASDYPSLMDWKPEVDFTIEQATLARLIEATQFSMANQDARYFLNGMK
                     FETEGNLLRSVATDGHRLAVCTMALNQELLTHSVIVPRKAVLELVRLVGHNNESVRLE
                     IGTSNLRVSMNGIVFTSKLIDGRFPDYRRVLPRNADRILEADAEVLKRALVRAAILSN
                     ERFRGVRLALNQNLLKITANNPEQEEAEEIIDVSYQSAEMEVGFNVSYLLDVLNTLKC
                     QRVRISLVDASSSCLIEDCDNATAEYVIMPMRL"
                     /modified_by="Tracy.Nicholson"
                     /label="dnaN "
     gene            1438..2541
                     /locus_tag="A2U20_00010"
                     /modified_by="Tracy.Nicholson"
                     /label="dnaN "
     CDS             2573..3106
                     /locus_tag="A2U20_00015"
                     /inference="EXISTENCE: similar to AA
                     sequence:RefSeq:WP_012263204.1"
                     /note="Derived by automated computational analysis using
                     gene prediction method: Protein Homology."
                     /codon_start=1
                     /transl_table=11
                     /product="integral membrane protein"
                     /protein_id="PRJNA315891:A2U20_00015"
                     /translation="MEFLAPFIKIVVGFFSFMLVLRTWLQFCRIDPYMPISQTLMRLT
                     NPVLNPLSKLIPTVKGINFAALLLAAGIVALQFVLFGVDVPRSVLIGLLSIIKIFGQI
                     LFFTTLIRALMSWVTQGNHPLDYTVAQITEPVLGIIRKILPKTGMLDFSVMVLGFALL
                     FINSLFYQVFGQLWAVA"
                     /modified_by="Tracy.Nicholson"
                     /label="membrane protein CDS"
     gene            2573..3106
                     /locus_tag="A2U20_00015"
     CDS             3106..3399
                     /locus_tag="A2U20_00020"
                     /inference="EXISTENCE: similar to AA
                     sequence:SwissProt:B8F6W0.1"
                     /note="Derived by automated computational analysis using
                     gene prediction method: Protein Homology."
                     /codon_start=1
                     /transl_table=11
                     /product="YggU family protein"
                     /protein_id="PRJNA315891:A2U20_00020"
                     /translation="MQAVEFCENPQGIRLRIFLQPKASRDQIVGLHDNELKIAITAPP
                     IDGQANAHLLKYLSKLFKVPKSSIVLEKGELQRHKQIFVPEPKLIPKEIEVLG"
                     /modified_by="Tracy.Nicholson"
     gene            3106..3399
                     /locus_tag="A2U20_00020"
     CDS             3495..4274
                     /locus_tag="A2U20_00025"
                     /inference="EXISTENCE: similar to AA
                     sequence:RefSeq:WP_018652366.1"
                     /note="Derived by automated computational analysis using
                     gene prediction method: Protein Homology."
                     /codon_start=1
                     /transl_table=11
                     /product="ABC transporter permease_Inner membrane protein
                     YpjD"
                     /protein_id="PRJNA315891:A2U20_00025"
                     /translation="MLFAVLTIVAYLGALLWIMPTLAHLDTDKQPNIRAVLLLGLVAV
                     LCHIISISQHLVVNGGQNFTIVNVASLISVIISAVATFALTRWKTVWFPLSVIYPLGI
                     VTVTLSTFVAGSFIKQLSENLGLMLHLGIAIASYALFFIALLYAAQLKWLDKNLKSKK
                     MAFSPVVPPLMTVERHFFTLTMVAQGLLTVALVTGMIYLHNFFAPEHIHKAIFSFIAW
                     IVYNILLLGQWKLRWRGNRVLIYSISGMILLSVAYFGSRMV"
                     /modified_by="Tracy.Nicholson"
                     /label="ypjD "
     gene            3495..4274
                     /locus_tag="A2U20_00025"
                     /modified_by="Tracy.Nicholson"
                     /label="ypjD "
     CDS             4456..5628
                     /locus_tag="A2U20_00030"
                     /inference="EXISTENCE: similar to AA
                     sequence:RefSeq:WP_015939811.1"
                     /note="Derived by automated computational analysis using
                     gene prediction method: Protein Homology."
                     /codon_start=1
                     /transl_table=11
                     /product="magnesium/cobalt efflux protein"
                     /protein_id="PRJNA315891:A2U20_00030"
                     /translation="MSLNRYRMRHLADKGHKGAKLAEKLLSRTDVLLSLILICNNLVN
                     IAASAIATMIGMQLSGEAGVAIATGLLTFVMLVFSEILPKTIAALYPEKVGFTVSYIL
                     MPLQKLLMPLVFFMNLIINGLMKLFRIRKSEKSGLSAEELRGVVLEAGKFIPTAHQEM
                     LVSILDMEKVTVDDIMVPRNDIGSIDIDDDWKSIMRQLTGAAHAHVVIYKSDMDKNLL
                     GMLRVREAFRLMLERNEFTKEQLIRAVDEIYFIPEGTPLNTQLMNFKNNKKRIGLVVD
                     EYGDIKGLITLEDILEEIVGEFTTSTAPSLEEEVKPQSDGSVLIEGSANLRDLNKLFD
                     WNLPLDEVRTFNGLILEHLEKIPDEDTQFTLLNLKVTVLEVSDNMVKLARVEPISK"
                     /modified_by="Tracy.Nicholson"
                     /label="corC"
     gene            4456..5628
                     /locus_tag="A2U20_00030"
                     /modified_by="Tracy.Nicholson"
                     /label="corC"
     CDS             complement(6439..7309)
                     /locus_tag="A2U20_00035"
                     /inference="EXISTENCE: similar to AA
                     sequence:RefSeq:WP_001382385.1"
                     /note="frameshifted; Derived by automated computational
                     analysis using gene prediction method: Protein Homology."
                     /pseudo
                     /codon_start=1
                     /transl_table=11
                     /product="IS256 family transposase"
     gene            complement(6439..7309)
                     /locus_tag="A2U20_00035"
                     /pseudo
     CDS             complement(7262..7403)
                     /locus_tag="A2U20_00040"
                     /inference="EXISTENCE: similar to AA
                     sequence:RefSeq:YP_007002963.1"
                     /note="frameshifted; incomplete; partial on complete
                     genome; missing stop; Derived by automated computational
                     analysis using gene prediction method: Protein Homology."
                     /pseudo
                     /codon_start=1
                     /transl_table=11
                     /product="transposase"
     gene            complement(7262..7403)
                     /locus_tag="A2U20_00040"
                     /pseudo
     CDS             complement(7524..8870)
                     /locus_tag="A2U20_00045"
                     /inference="EXISTENCE: similar to AA
                     sequence:RefSeq:WP_010787320.1"
                     /note="Derived by automated computational analysis using
                     gene prediction method: Protein Homology."
                     /codon_start=1
                     /transl_table=11
                     /product="phospholipase"
                     /protein_id="PRJNA315891:A2U20_00045"
                     /translation="MKTLYALLGLFCVSHAYGIDDQPQKVSEEVDITFLAETTAKGQK
                     IKALALKYEDNILSGSDLSQLYKVTPYLDGKPLKDRVILKAYVNDQPDISFKSKQGKF
                     VVIEMDVRDKGSDLYEIKVENDNPMLFREKDIQGNIISSEKKQAIRVPVFYGERLSYN
                     IEQTGFLKLTNGKTLDKDQWIETILRDNLKTDTDSFVERSVAINDPKNKLHYRLHIPS
                     SLNKEKYPLIIFLHGSGQVGKDNIAHLLSSKGAIATLQYEDGFVLAPQYDSVFDSFDN
                     YSMGSKGGIHWQTDNRHNLLLKMIDNTLDSYPMIDPNRIYITGLSRGAEGGLYLLLKR
                     PDFFAGALLMGGREAYTIEWIDGNATKENLSPIKNIPIWFFHSKEDKVSPVKGSRINY
                     QILAKELNAPYVKYTEFSTEKEGDNGIINNNPHNTWDAVFNSPEVLNWLLQQRRAN"
                     /modified_by="Tracy.Nicholson"
                     /label="plc"
     gene            complement(7524..8870)
                     /locus_tag="A2U20_00045"
                     /modified_by="Tracy.Nicholson"
                     /label="plc"
     CDS             complement(8929..10395)
                     /locus_tag="A2U20_00050"
                     /inference="EXISTENCE: similar to AA
                     sequence:RefSeq:WP_011608175.1"
                     /note="Derived by automated computational analysis using
                     gene prediction method: Protein Homology."
                     /codon_start=1
                     /transl_table=11
                     /product="gluconate permease"
                     /protein_id="PRJNA315891:A2U20_00050"
                     /translation="MFGLPIPIIGLIIAVFVLVYLVLKTRVHAFIAMLIASAIAGLIG
                     GMTVNETLGAISKGFGGTLGGIGIVIGLGVMMGSVLEVSGAAEKMAYSFIKMLGKKKE
                     EWALAITGYVVSIPIFVDSAFVILYPVAKALAKNGKRSLLTLGVALAGGLVVTHHTVP
                     PTPGPLGVAGLFGVDIGVMLLVGMAMAVLPVIGIVLYAKWLDKKYPEFNQEVFSKEEL
                     KQKYDDYIESREKKNLPSLGLSLLPIVLPIVLIFIKAILDLVAKSNPTIAEMALYDVF
                     AFVGHPMIALAISVLVAVYTLLPHADKTTTALHLEEGVKTAGIILLVTGAGGALGTVL
                     RESGAGAQLAEQIANLPISPILIPFIVSTLVRFIQGSGTVAMITAASISAPILAQIPG
                     VNMILAAQAATMGSLFFGYFNDSLFWVVNRMMGINDVKKQMIVWSVPTTIAWGIGGIS
                     VILANLIWGNDGSLFDLVLPVVVMIGIGLYIKAQNKHL"
                     /modified_by="Tracy.Nicholson"
                     /label="gntP"
     gene            complement(8929..10395)
                     /locus_tag="A2U20_00050"
                     /modified_by="Tracy.Nicholson"
                     /label="gntP"
     CDS             complement(10407..11354)
                     /locus_tag="A2U20_00055"
                     /inference="EXISTENCE: similar to AA
                     sequence:RefSeq:WP_011608174.1"
                     /note="Derived by automated computational analysis using
                     gene prediction method: Protein Homology."
                     /codon_start=1
                     /transl_table=11
                     /product="putative epimerase/dehydratase"
                     /protein_id="PRJNA315891:A2U20_00055"
                     /translation="MKVVITGGQGFLGQRLARTLLNQHSEKIDELVLIDVVKPIAPNG
                     DSRVRCLEMDLRNPEGLDQIITKETDAIFHLAAIVSSHAEQDPDLGYEINFLATRNLL
                     EICRKNNPAVRFIFSSSLAVFGGELPDVIVNGTAVTPQSTYGTQKAMCELLINDYSRK
                     GFVDGIVVRLPTICIRPGKPNKAASSFVSSIIREPLHGEEAICPVSQDLRLWLSSPNT
                     VINNFIHAMTLTSLPPRHWHVINLPGFTVSVKQMLSDLVQVKGEPILEKVRFDFDANI
                     NNIVASWPAEIDNTYALQLGFTADNDFKDVIQQFIQYDM"
                     /modified_by="Tracy.Nicholson"
                     /label="wbpK"
     gene            complement(10407..11354)
                     /locus_tag="A2U20_00055"
                     /modified_by="Tracy.Nicholson"
                     /label="wbpK"
     CDS             complement(11379..12161)
                     /locus_tag="A2U20_00060"
                     /inference="EXISTENCE: similar to AA
                     sequence:RefSeq:WP_005714109.1"
                     /note="Derived by automated computational analysis using
                     gene prediction method: Protein Homology."
                     /codon_start=1
                     /transl_table=11
                     /product="Putative hydroxypyruvate isomerase YgbM"
                     /protein_id="PRJNA315891:A2U20_00060"
                     /translation="MPKFAANLTMMFNEVPFLDRFEAAAKAGFKYVEYLWPYEYDKEV
                     LRRLLDQYGLKQVLFNTAAGNVSAGEWGVSAIPGREADSHKDIDMALEYALALGCENV
                     HVMAAVVPEGQDREAYKQTFIENVRYATDKFKPYGIKVLLEALSPEVKPNYLLKSQFD
                     TLEIVEAVQRENVFVQLDYFHAQNVDGNLSRLTDKLDSKFAHVQIASVPDRHEPDEGE
                     INYAYIFNKLDEIGYEGYVGCEYKPRANTVDGLQWFQPYKNR"
                     /modified_by="Tracy.Nicholson"
                     /label="ygbM"
     gene            complement(11379..12161)
                     /locus_tag="A2U20_00060"
                     /modified_by="Tracy.Nicholson"
                     /label="YgbM"
     CDS             complement(12164..12796)
                     /locus_tag="A2U20_00065"
                     /inference="EXISTENCE: similar to AA
                     sequence:RefSeq:WP_011201137.1"
                     /note="Derived by automated computational analysis using
                     gene prediction method: Protein Homology."
                     /codon_start=1
                     /transl_table=11
                     /product="aldolase"
                     /protein_id="PRJNA315891:A2U20_00065"
                     /translation="MTDLTQKIQMVELAKSLFDRGYTVGGAGNLSVKLDDNRVLVTPT
                     GSSLGRLEVNRLSILDMNGNLIEGDKPSKESVFHLALYQANPQCKAIVHLHSTYLTAL
                     SCLQGIDTTNAMRAFTPYYVMRVGQLPVIPYYKPGDTNIARELGERALQAKAFLLANH
                     GVVVTGNSLVDAVDNTEELEETAKLYFILQGKSIRYLSESEVKDLENRGK"
                     /modified_by="Tracy.Nicholson"
                     /label="fucA"
     gene            complement(12164..12796)
                     /locus_tag="A2U20_00065"
                     /modified_by="Tracy.Nicholson"
                     /label="fucA"
     CDS             complement(12793..14034)
                     /locus_tag="A2U20_00070"
                     /inference="EXISTENCE: similar to AA
                     sequence:RefSeq:WP_011201138.1"
                     /note="Derived by automated computational analysis using
                     gene prediction method: Protein Homology."
                     /codon_start=1
                     /transl_table=11
                     /product="membrane protein"
                     /protein_id="PRJNA315891:A2U20_00070"
                     /translation="MLGVIADDFTGASDIASFLVENGLKTIQMNGVPTSNLVEPVDAV
                     VISLKSRSNPVNEAIEQSLDALKWLQNNGGKQFYFKYCSTFDSTEKGNIGPVTDALLD
                     ALGEDFTIICPALPINGRTIFNGYLFVGNVLLNESGMQNHPITPMKDANLVRLMDMQA
                     REKTGLVSCAELFKGADYVKQRFMELKQQGYRYAVVDSVDNTQLAVLAESIESFKLVT
                     GGSGLAAYMAERISGGKKGTDAFTPTKAKTVILSGSCSVMTNKQVEFYQKHAPSYFLE
                     AEQAINNPEYVEQLYQWVISHLNQPLAPMVYATVPPETLKTIQAKFGAEKASHAIETT
                     FARLAEKLKDTGITNFITAGGETSSIVVQQLGFSGFHIGKQIAPGVPWLKAVEEPIYL
                     ALKSGNFGKEDFFKFAQEMFV"
                     /modified_by="Tracy.Nicholson"
     gene            complement(12793..14034)
                     /locus_tag="A2U20_00070"
     CDS             complement(14036..14944)
                     /locus_tag="A2U20_00075"
                     /inference="EXISTENCE: similar to AA
                     sequence:RefSeq:WP_015939949.1"
                     /note="Derived by automated computational analysis using
                     gene prediction method: Protein Homology."
                     /codon_start=1
                     /transl_table=11
                     /product="oxidoreductase_putative
                     2-(hydroxymethyl)glutarate dehydrogenase"
                     /protein_id="PRJNA315891:A2U20_00075"
                     /translation="MSKSTYSIAVIGLGAMGMGAAKSCITKGLDTYGIDLNSKALETL
                     KSFGATDIGENAIPFASKLDAVLLLVVNANQVKSILFGEKGLAPHLNKGTVVMVSSTI
                     SAQDAKEISHKLTELGLLMLDAPVSGGAAKAANGDMTVMASGSKEAFEKLEPVLDAVA
                     GKVYNIGEEIGLGATVKIIHQLLAGVHIAAGAEAMALAARAGIPLDLMYDVVTNAAGN
                     SWMFENRMKHVVDGDYTPLSMVDIFVKDLGLVTDTAKALKFPLPLASTAFNMFTSASN
                     AGYGKEDDSAVIKIFDGIELPKKGDK"
                     /modified_by="Tracy.Nicholson"
                     /label="hgd"
     gene            complement(14036..14944)
                     /locus_tag="A2U20_00075"
                     /modified_by="Tracy.Nicholson"
                     /label="hgd"
     CDS             15122..15880
                     /locus_tag="A2U20_00080"
                     /inference="EXISTENCE: similar to AA
                     sequence:RefSeq:WP_005567726.1"
                     /note="Derived by automated computational analysis using
                     gene prediction method: Protein Homology."
                     /codon_start=1
                     /transl_table=11
                     /product="DeoR family transcriptional regulator_putative
                     Glucitol operon repressor"
                     /protein_id="PRJNA315891:A2U20_00080"
                     /translation="MIPAERQRQIIQIVNSFGSTSINFLANRLNVSHMTIRRDIQKLE
                     EEGKISSVSGGVQSLERLTTEPTHSDKSQLFHDQKWAIGIAAAKQIPHNATIYLDAGT
                     TTLEIAHQIAERNDILVITNDFVIAHFLSNSGRCEIIHIGGSVCKENLSTTGMLAAQF
                     LKNLSIDIAFISTSSWNLKGLTTPNENKIPVKLAIIEASRKNILVTDSSKYGKFATFF
                     VYPLTVFDQIICDKGLLENAQESISSMNVNLLLV"
                     /modified_by="Tracy.Nicholson"
                     /label="srlR"
     gene            15122..15880
                     /locus_tag="A2U20_00080"
                     /modified_by="Tracy.Nicholson"
                     /label="srlR"
     CDS             15965..16507
                     /locus_tag="A2U20_00085"
                     /inference="EXISTENCE: similar to AA
                     sequence:RefSeq:WP_005621124.1"
                     /note="Derived by automated computational analysis using
                     gene prediction method: Protein Homology."
                     /codon_start=1
                     /transl_table=11
                     /product="esterase_putative hydrolase YdeN"
                     /protein_id="PRJNA315891:A2U20_00085"
                     /translation="MAKVYIVHGYTASADKHWFPWLEQELAKIGVECYRLNMPDSSNP
                     NPDKWLRHLEGHITIDDETIVVGHSLGCIAWLNFLARNFLKPKAAIFVSGFYQPLDTI
                     PELSSFSNSYAVAPSCLAFKSYVVAALDDTVVPHPYSDELAKHLKADYIRLPSGGHFL
                     DREGWCEFPLLIDLIKKQIE"
                     /modified_by="Tracy.Nicholson"
                     /label="ydeN"
     gene            15965..16507
                     /locus_tag="A2U20_00085"
                     /modified_by="Tracy.Nicholson"
                     /label="ydeN"
     CDS             complement(16542..17156)
                     /locus_tag="A2U20_00090"
                     /inference="EXISTENCE: similar to AA
                     sequence:RefSeq:WP_009875238.1"
                     /note="Derived by automated computational analysis using
                     gene prediction method: Protein Homology."
                     /codon_start=1
                     /transl_table=11
                     /product="glutathione S-transferase"
                     /protein_id="PRJNA315891:A2U20_00090"
                     /translation="MKLYYLPGACSFVPHTALEWIGKPYEAEAVNRDKIKSPEYLALN
                     PQGAVPLLVDGDFALSQNIAILTYLDNLHPEAKLFGSNTAQDKAKAMRWLSFFNSDVH
                     KAFTPFFRLPPYAQGNEALTAEIRQNAADNVLRMLEIANDHLEHHAFFGERLCVTDVY
                     LYTMLGWAKRVGLDVSHLTHFKSFIERVEADKGVDAVRVQEGLK"
                     /modified_by="Tracy.Nicholson"
                     /label="gst"
     gene            complement(16542..17156)
                     /locus_tag="A2U20_00090"
                     /modified_by="Tracy.Nicholson"
                     /label="gst"
     CDS             17361..19124
                     /locus_tag="A2U20_00095"
                     /inference="EXISTENCE: similar to AA
                     sequence:RefSeq:WP_005575133.1"
                     /note="Derived by automated computational analysis using
                     gene prediction method: Protein Homology."
                     /codon_start=1
                     /transl_table=11
                     /product="gamma-glutamyltransferase"
                     /protein_id="PRJNA315891:A2U20_00095"
                     /translation="MHKTMTKYFLLSSLTATLALPLSTELLANTQPTMTQIAAQRYDS
                     SKDIFHPVYAKHGMVASEQELATQIGVDILKQGGNAVDAAVAVGFALAVVLPNAGNIG
                     GGGFMVLHDAKSGENFTVDFREMAPIKATRDMYLDEKGNVVDGKSLYTHFAVGVPGTV
                     AGMEYALKKWGSLPLEKILEPSIKLAEEGFVVSGALASTLKEETETLGKWESSKKIFF
                     KDGRPLIAGERLVQTDLANSLRQIAKEGSKAFYEGDIAKKIVAEMEKHNGLITLDDMK
                     GYQAVERKPITGEYRGYKIVTMPPPSSGGIHLVQILNMLENYPLNEFGSNSAKTIHHL
                     AETMKLAYADRSEYLGDPDFVKVPAKGLTSKEYAKSLIQGIDEEKARPASDIKPGQPQ
                     SYESDQTTHYSVMDKEGNAVAVTYTLNLNFGSGIVAEGTGILLNNEMDDFSAKPGVAN
                     AFGLIGGDANAVEGKKRPLSSMTPTLVLKEDKPWLVTGSPGGARIITTVLQSILNTVD
                     HGMNPAEAIVTPRVHHQWLPDELRIEEGISPDTLKLLEQKGHKINVKAPMGRIQIIQA
                     REDGFYGYSDPRNPDGRTIGF"
                     /modified_by="Tracy.Nicholson"
                     /label="ggt "
     gene            17361..19124
                     /locus_tag="A2U20_00095"
                     /modified_by="Tracy.Nicholson"
                     /label="ggt "
     CDS             complement(19284..20037)
                     /locus_tag="A2U20_00100"
                     /inference="EXISTENCE: similar to AA
                     sequence:RefSeq:WP_005602573.1"
                     /note="frameshifted; Derived by automated computational
                     analysis using gene prediction method: Protein Homology."
                     /pseudo
                     /codon_start=1
                     /transl_table=11
                     /product="transposase"
     gene            complement(19284..20037)
                     /locus_tag="A2U20_00100"
                     /pseudo
     CDS             complement(20168..20728)
                     /locus_tag="A2U20_00105"
                     /inference="EXISTENCE: similar to AA
                     sequence:RefSeq:WP_005616339.1"
                     /note="Derived by automated computational analysis using
                     gene prediction method: Protein Homology."
                     /codon_start=1
                     /transl_table=11
                     /product="lysine decarboxylase"
                     /protein_id="PRJNA315891:A2U20_00105"
                     /translation="MKITVYCGASVGNNLAHQQATIELGKWIAEHQHTLVYGGGNAGL
                     MGLLANTVLENGGEVIGIMPTFLQERELAHKGLTQMITVNSMPERKSKMIELGDAYIA
                     LAGGPGTLEEIVEVISWARIGQNPNPCILFNSDGYYDDLKAFFDNMVKQGFLTQADRN
                     KTLFSDNLVEIESFIQSYTPPKVRVY"
                     /modified_by="Tracy.Nicholson"
                     /label="ldc"
     gene            complement(20168..20728)
                     /locus_tag="A2U20_00105"
                     /modified_by="Tracy.Nicholson"
                     /label="ldc"
     CDS             20792..21112
                     /locus_tag="A2U20_00110"
                     /inference="EXISTENCE: similar to AA
                     sequence:RefSeq:WP_005714257.1"
                     /note="Derived by automated computational analysis using
                     gene prediction method: Protein Homology."
                     /codon_start=1
                     /transl_table=11
                     /product="nucleoside triphosphate pyrophosphohydrolase"
                     /protein_id="PRJNA315891:A2U20_00110"
                     /translation="MHFQEYQKWVREFYQLQNWYERDVFRRLAYLTEEIGEVACAVRA
                     IEIGRERPDEIEQDALQKKENLIEELGDVFDNLFILADKYDIAIEDVIARHQQKFTKR
                     YRGE"
                     /modified_by="Tracy.Nicholson"
                     /label="mazG"
     gene            20792..21112
                     /locus_tag="A2U20_00110"
                     /modified_by="Tracy.Nicholson"
                     /label="mazG"
     CDS             complement(21170..22519)
                     /locus_tag="A2U20_00115"
                     /inference="EXISTENCE: similar to AA
                     sequence:RefSeq:WP_005599098.1"
                     /note="Derived by automated computational analysis using
                     gene prediction method: Protein Homology."
                     /codon_start=1
                     /transl_table=11
                     /product="Inner membrane permease YgbN"
                     /protein_id="PRJNA315891:A2U20_00115"
                     /translation="MLIFTMVVAIILLLVMIMKFKVHAFVALIIVSLLTALATGISVD
                     KILPTLLGGFGSTLASVALLVGLGAMIGRLLEITGGAKVLADTLINKFGEKRAPFALG
                     VASLLFGFPIFFDAGLVVMLPIIFSVAKQFGGSVLRYALPSAGAFAVMHAFLPPHPGP
                     VASGDLLGANMGLLVIVGLICAIPTWYIGTYLFSMFVSKRIQVALPKAFLNSLAVNDT
                     AVQNPPSFKRVLIILLLPIFLILFDTGLNTLTVAKVVDGSDLWVQSLRLIGKTPIALL
                     ITLVVAILLLKGNRSYEQIEKICNNALGPICSIILVTGAGGMFGGVLRASGIGDELSA
                     LMSDTGMPIIVAAFIIATTFRVAQGSATVALTTTAALIAPMVAADTSLSQFDLCFIVI
                     SIASGATVLSHVNDSGFWLVSRFLEMDEKTTLKTWTALETSIGVVGFIIAYIGSILL"
                     /modified_by="Tracy.Nicholson"
                     /label="ygbN"
     gene            complement(21170..22519)
                     /locus_tag="A2U20_00115"
                     /modified_by="Tracy.Nicholson"
                     /label="ygbN"
     CDS             22715..23230
                     /gene="idnK"
                     /locus_tag="A2U20_00120"
                     /inference="EXISTENCE: similar to AA
                     sequence:RefSeq:WP_011608535.1"
                     /note="Derived by automated computational analysis using
                     gene prediction method: Protein Homology."
                     /codon_start=1
                     /transl_table=11
                     /product="gluconate kinase"
                     /protein_id="PRJNA315891:A2U20_00120"
                     /translation="MSEGKAFILMGVSSTGKTSIGTEVTRRLGMKLIDGDDLHPRANI
                     IKMGNGIPLNDQDREPWLERINDAAFSLEQKSEKGIIVCSALKKIYRDRIRQGNNDVK
                     FIFLKGSFELVLERMKQRKGHYMKTDMLKSQFATLEEPQADEKDVIFIDIDAPFETVV
                     ERCIEAIKPLL"
                     /modified_by="Tracy.Nicholson"
                     /label="idnK "
     gene            22715..23230
                     /gene="idnK"
                     /locus_tag="A2U20_00120"
                     /modified_by="Tracy.Nicholson"
                     /label="idnK "
     CDS             complement(23227..24228)
                     /locus_tag="A2U20_00125"
                     /inference="EXISTENCE: similar to AA
                     sequence:RefSeq:WP_018345891.1"
                     /note="Derived by automated computational analysis using
                     gene prediction method: Protein Homology."
                     /codon_start=1
                     /transl_table=11
                     /product="HTH-type transcriptional regulator GntR"
                     /protein_id="PRJNA315891:A2U20_00125"
                     /translation="MAPKRKRPTLQHIADHLGITKMTISRYLRNPEAVAHETGLRIAE
                     AITEFGYIPNRAPDILSNAKSRAIGVLVPSLTNQVFADVIKGIELVTDKAGYQTMLAH
                     YGYSQEKEEQRIESLLSYNVDGIILSENHHSKRTLKMLEVANIPVIEIMDSSEIGIQQ
                     AVGFDNISAAQSMVETMISRGHKNIVYFTARMDKRTKLKMQGYEQAMRKYHLEPHSLI
                     TDEPSSFTLGAKQLQHALAQYPDIDGIFCTNDDLAIGALFECQRLGIKVPKEMAIAGF
                     HGHDVGQSLTPQLATVITPRLEIGKVAAQELLNRLKGEPQQSSIINLGYQIHLGESI"
                     /modified_by="Tracy.Nicholson"
                     /label="gntR"
     gene            complement(23227..24228)
                     /locus_tag="A2U20_00125"
                     /modified_by="Tracy.Nicholson"
                     /label="gntR"
     CDS             complement(24363..24953)
                     /locus_tag="A2U20_00130"
                     /inference="EXISTENCE: similar to AA
                     sequence:RefSeq:WP_005714264.1"
                     /note="Derived by automated computational analysis using
                     gene prediction method: Protein Homology."
                     /codon_start=1
                     /transl_table=11
                     /product="Cytochrome c-type protein NapC"
                     /protein_id="PRJNA315891:A2U20_00130"
                     /translation="MFKLIKKFWTWFKTPSKIGIGFLIVVSAIGGILFWGGFNAGLEH
                     TNTEEFCSSCHMNDVVPEYRASAHYSNRSGVKADCADCHLPHEFIPKWTRKIVASREV
                     FAHLTGKVDTKEKFEAHRLEMAQREWARMKANNSQECRNCHNFSDMDFTQQKNVAAKM
                     HAMAEQEGKTCIDCHKGIAHQLPNMHGVKSGFSSEK"
                     /modified_by="Tracy.Nicholson"
                     /label="napC"
     gene            complement(24363..24953)
                     /locus_tag="A2U20_00130"
                     /modified_by="Tracy.Nicholson"
                     /label="napC"
     CDS             complement(24953..25381)
                     /locus_tag="A2U20_00135"
                     /inference="EXISTENCE: similar to AA
                     sequence:RefSeq:WP_005714265.1"
                     /note="Derived by automated computational analysis using
                     gene prediction method: Protein Homology."
                     /codon_start=1
                     /transl_table=11
                     /product="Periplasmic nitrate reductase, electron
                     transfersubunit"
                     /protein_id="PRJNA315891:A2U20_00135"
                     /translation="MKKYLALLLIAVTGVAFANVEKVPSSADKGVEAIEPAFHNMPKD
                     EGKLPLSYVNQPPMIPHSIKGYQVTKNTNQCLNCHGVENYRTTGAPRISPTHFMDRNG
                     NVTGDTSPRRYFCLQCHVPQADVDPIIENQFEPTKAFGGK"
                     /modified_by="Tracy.Nicholson"
                     /label="napB"
     gene            complement(24953..25381)
                     /locus_tag="A2U20_00135"
                     /modified_by="Tracy.Nicholson"
                     /label="napB"
     CDS             complement(25378..26247)
                     /locus_tag="A2U20_00140"
                     /inference="EXISTENCE: similar to AA
                     sequence:RefSeq:WP_005714268.1"
                     /note="Derived by automated computational analysis using
                     gene prediction method: Protein Homology."
                     /codon_start=1
                     /transl_table=11
                     /product="quinol dehydrogenase ferredoxin subunit NapH"
                     /protein_id="PRJNA315891:A2U20_00140"
                     /translation="MANSPKDAGLEARQKLGWWRAYRFLILRRLSQLSVVLMFLSGPM
                     WNVWILKGNYSSSMLFDLIPLTDPLITAESLATGYLPEWKTLLGAAIIVAIYALLASK
                     VFCGWICPVNIVTDCAAWLRRKLGIRQSAKLPRSLRYGILAMILVGSAISGTLLWEWI
                     NPVAALGRVFVFGLGATLWLVLAVFLFDLLIVEHGWCGHLCPIGAAYGLIGAKSIVRV
                     GVVDRAKCDRCMDCFHVCPEPQVLRLPLNGKPEDSQIVLSKDCISCGRCVDVCAENVF
                     SFTTRFERERSEK"
                     /modified_by="Tracy.Nicholson"
                     /label="napH"
     gene            complement(25378..26247)
                     /locus_tag="A2U20_00140"
                     /modified_by="Tracy.Nicholson"
                     /label="napH"
     CDS             complement(26247..27005)
                     /locus_tag="A2U20_00145"
                     /inference="EXISTENCE: similar to AA
                     sequence:RefSeq:WP_005714270.1"
                     /note="Derived by automated computational analysis using
                     gene prediction method: Protein Homology."
                     /codon_start=1
                     /transl_table=11
                     /product="ferredoxin-type protein NapG"
                     /protein_id="PRJNA315891:A2U20_00145"
                     /translation="MKLDPNRRQFLKNAIRTAGGVCGVGIILALQQNQSLARQGVALR
                     PPGALADDKDFTAACVRCGQCVQACPYDMLHLASLLSPMEAGTPYFIARDKPCEMCPD
                     IPCVKACPSGALDPNLTNIDDARMGLSVLLDHETCLNWQGLRCDVCYRVCPLIDKAIT
                     LEMQRNDRTGKHAMFIPTVHSDACTGCGKCEEACVLEEAAIKVLPMSLAKGMLGKHYR
                     LGWEEKQKAGHSLLDETNPEGIISLPTRMPEGVK"
                     /modified_by="Tracy.Nicholson"
                     /label="napG"
     gene            complement(26247..27005)
                     /locus_tag="A2U20_00145"
                     /modified_by="Tracy.Nicholson"
                     /label="napG"
     CDS             complement(27185..29668)
                     /locus_tag="A2U20_00150"
                     /inference="EXISTENCE: similar to AA
                     sequence:RefSeq:WP_018652472.1"
                     /note="Derived by automated computational analysis using
                     gene prediction method: Protein Homology."
                     /codon_start=1
                     /transl_table=11
                     /product="nitrate reductase catalytic subunit"
                     /protein_id="PRJNA315891:A2U20_00150"
                     /translation="MELNRRDFMKANAAAAAALAAGITLPVKNVYANDNSIKWDKAPC
                     RFCGTGCSVLVGTQNGRVVASQGDPDAEVNRGLNCIKGYFLPKIMYGKDRLTSPMLRM
                     KDGKYDKNGEFTPVSWDQAFTIMAEKFKKAIKEQGPNGVGMFTSGQSTIFEGVAKSKL
                     FKAGLRSNNIDPNARHCMASAAVAFMRTFGMDEPMGCYDDIEKADAFVLWGSNMAEMH
                     PILWSRISDRRLSKQDAKVAVLSTFEHRSFELADLPIIFKPQGDLAIMNYIANYLIQN
                     NAIDQDFIQKHTKFKRGETDIGYGLRDNHPLEQAAKNAKTAGKMHDSSFEEFKQLVSE
                     YTLDKAHELSGVPKDQLESLAKMYADPNLNIVSFWTMGFNQHVRGVWANHLIYNIHLL
                     TGKISKPGCGPFSLTGQPSACGTAREVGTFIHRLPADLVVTNPEHVKTAEKLWKLPNG
                     VIQTKVGLHAVAQDRALKDGKLNAYWVMCNNNMQCGPNINQERMPGWRDERNFIVVSD
                     PYPTVSALSADLILPTAMWVEKEGAYGNAERRTQFWFQQVKAPGEAKSDLWQLVEFSK
                     YFTTDEMWPAEILAANPEYKGKTLYDVLYRNGQVDKFQVPTDKADYINDESTHFGFYL
                     QKGLFEEYAAFGRGHGHDLADFETYHKARGLRWPVVDGKETLWRYREGYDPYVKAGEG
                     VSFYGYPDKKAIILAVPYEPPAEAPDAEYDLWLSTGRVLEHWHSGSMTRRVPELHRSF
                     PNNLVWMHPTDAQKRGLRHGDKVKVISRRGEMISHLDTRGRNKVPEGLIYTTFFDAGQ
                     LANKLTLDATDPISKETDFKKCAVKVVKA"
                     /modified_by="Tracy.Nicholson"
                     /label="napA"
     gene            complement(27185..29668)
                     /locus_tag="A2U20_00150"
                     /modified_by="Tracy.Nicholson"
                     /label="napA"
     CDS             complement(29701..29985)
                     /locus_tag="A2U20_00155"
                     /inference="EXISTENCE: similar to AA
                     sequence:RefSeq:WP_005713334.1"
                     /note="Derived by automated computational analysis using
                     gene prediction method: Protein Homology."
                     /codon_start=1
                     /transl_table=11
                     /product="reductase"
                     /protein_id="PRJNA315891:A2U20_00155"
                     /translation="MRNVSDKLNYDEADNWYVCSLVVQVKPEKLDLVKQALTELPNTE
                     IHGVKLEESKLVVVLESSYQPDLVDRMEMIKDIEGVIVVSLIYSHQDEAL"
                     /modified_by="Tracy.Nicholson"
                     /label="redA"
     gene            complement(29701..29985)
                     /locus_tag="A2U20_00155"
                     /modified_by="Tracy.Nicholson"
                     /label="redA"
     CDS             complement(30038..30595)
                     /locus_tag="A2U20_00160"
                     /inference="EXISTENCE: similar to AA
                     sequence:RefSeq:WP_007525882.1"
                     /note="Derived by automated computational analysis using
                     gene prediction method: Protein Homology."
                     /codon_start=1
                     /transl_table=11
                     /product="ferredoxin-type protein NapF"
                     /protein_id="PRJNA315891:A2U20_00160"
                     /translation="MANFTETTLPRRSFLRGHFLKSLQDEKVAQQGHQAVRAPWTDLA
                     NFFDKCTACDKCIAVCETQILVKGAGGYPEVNFMNGRGECTFCQACVKACEADVFRST
                     DERAWFHYVEIQQSCMTFSGVECRSCEDSCESRAIRFKRQVGRVAMPELNVESCNGCG
                     ACMAVCPTQAVTLVRNVQSPLPPKA"
                     /modified_by="Tracy.Nicholson"
                     /label="napF"
     gene            complement(30038..30595)
                     /locus_tag="A2U20_00160"
                     /modified_by="Tracy.Nicholson"
                     /label="napF"
     CDS             complement(30767..30892)
                     /locus_tag="A2U20_00165"
                     /inference="EXISTENCE: similar to AA
                     sequence:SwissProt:A0KJJ0.1"
                     /note="Derived by automated computational analysis using
                     gene prediction method: Protein Homology."
                     /codon_start=1
                     /transl_table=11
                     /product="50S ribosomal protein L36"
                     /protein_id="PRJNA315891:A2U20_00165"
                     /translation="MKILNSLKSAKSRHPGCQVVRRKGKLYVICKTNPRFKARQR"
                     /modified_by="Tracy.Nicholson"
                     /label="rpmJ"
     gene            complement(30767..30892)
                     /locus_tag="A2U20_00165"
                     /modified_by="Tracy.Nicholson"
                     /label="rpmJ"
     CDS             complement(30911..31177)
                     /locus_tag="A2U20_00170"
                     /inference="EXISTENCE: similar to AA
                     sequence:RefSeq:WP_019271952.1"
                     /note="Derived by automated computational analysis using
                     gene prediction method: Protein Homology."
                     /codon_start=1
                     /transl_table=11
                     /product="50S ribosomal protein L31"
                     /protein_id="PRJNA315891:A2U20_00170"
                     /translation="MKKGIHPENYREVLFYDGSVQQGWIIRSCAATNKTMVWEDGKEY
                     PLYPLDTSSASHPVYTGKRREANTEGRASKFNERFKGISSLTKK"
                     /modified_by="Tracy.Nicholson"
                     /label="rpmE"
     gene            complement(30911..31177)
                     /locus_tag="A2U20_00170"
                     /modified_by="Tracy.Nicholson"
                     /label="rpmE"
     CDS             31391..32065
                     /locus_tag="A2U20_00175"
                     /inference="EXISTENCE: similar to AA
                     sequence:RefSeq:WP_005713324.1"
                     /note="Derived by automated computational analysis using
                     gene prediction method: Protein Homology."
                     /codon_start=1
                     /transl_table=11
                     /product="ribulose-phosphate 3-epimerase"
                     /protein_id="PRJNA315891:A2U20_00175"
                     /translation="MAKQPYLIAPSILSADLARLGDDVADVLKAGADLIHFDVMDNHY
                     VPNLTFGPAICKALRDYGITCPIDVHLMAKPVDRLIPDFAKAGADIITFHPEATEHID
                     RSLQLIREHGCKSGLVFNPATPLSYLDYVMDKVDVILLMSVNPGFGGQAFLPSTLNKL
                     REARRRIDASGFNIRLEVDGGVKVNNIAEIAEAGADMFVAGSAIFDQPDYKAVIDQMR
                     AELAVK"
                     /modified_by="Tracy.Nicholson"
                     /label="rpe "
     gene            31391..32065
                     /locus_tag="A2U20_00175"
                     /modified_by="Tracy.Nicholson"
                     /label="rpe "
     CDS             complement(32140..33588)
                     /locus_tag="A2U20_00180"
                     /inference="EXISTENCE: similar to AA
                     sequence:RefSeq:WP_005822114.1"
                     /note="Derived by automated computational analysis using
                     gene prediction method: Protein Homology."
                     /codon_start=1
                     /transl_table=11
                     /product="arylsulfatase"
                     /protein_id="PRJNA315891:A2U20_00180"
                     /translation="MNNIVYILLDQVRKDMLGPYGHQIVKTPNLDRLAADGIRFNNAF
                     TPASVCGPARTSLFTGLMPSSHGIIKNGEKGGTGEISQQAPNICNLEGYNSYVVGKWH
                     VGTKSVPEDYGIKGHNFDGYGYPGSQVYKNLVFNQPPTHSNRYREWLEEKGYEIPEVS
                     RAYFGDNPHLRVQELCGLLSGTKEETIEYFIIDEAKKYIRESLAEGKPFFTWINFWGP
                     HTPCIVPEPYYSMYDPKDVVLDESFFKPLEGKPGHFRTISKMWGMWEASEERWKEVIT
                     KFWGYITLIDDAIGELFTFLEENGLYENTFLVATADHGDAMGAHRMIEKGEFMFETTY
                     NVPLIVKDPQSNRVNEVDDNLVYLHDLTSTVYDVAGQEVPPEFQGETILPITRENKEN
                     DRKGLLCQLAGHFVYFEQRMWRRKDYKLVFNATDLCELYDVRKDPEEMHNLFYDDAYK
                     EIKKEMLEEMRLEMKRLNDPLENWVYRIIDEI"
                     /modified_by="Tracy.Nicholson"
                     /label="atsA"
     gene            complement(32140..33588)
                     /locus_tag="A2U20_00180"
                     /modified_by="Tracy.Nicholson"
                     /label="atsA"
     CDS             complement(33678..35369)
                     /locus_tag="A2U20_00185"
                     /inference="EXISTENCE: similar to AA
                     sequence:RefSeq:WP_015939924.1"
                     /note="Derived by automated computational analysis using
                     gene prediction method: Protein Homology."
                     /codon_start=1
                     /transl_table=11
                     /product="solute:sodium symporter family transporter"
                     /protein_id="PRJNA315891:A2U20_00185"
                     /translation="MLLTIVSFILVTAAVGWISWYQTKGDDLKSSKGYFLAGRGLSGV
                     VIGCSMVLTSLSTEQLIGINANSYAGNFSIMAWTVQSVIPLCFLALYLLPKYIRNGYT
                     TIPEFFEARFDRQTRLIMSTLFLFFYLFIAIPTALYTGAIAFNKIFSLQEVFNLSYGE
                     AITYTVIAIGIIGAIYAIFGGLKAVAVSDTWNAVILVIGSLLVPIFALAYLGNGSISE
                     GLHIIGTTHVEKFNAIGSATDAVPWPAIFTGILIVNFFYWTTNQAIVQRALGARDLKE
                     SQKGILIAALFLLLLPLILNLPGLLSYHILGEGLKPIDASYPSLVNKVLPTWLQGFFV
                     AALFGAILSTFNSFLNSAATIYCNDLLPAITKVKRTDAELISYAKKVGTIMAIITMVV
                     APLLMFGTDGIFLFTRRFAGFFNIPIVALFAVGLFNRYVSGLAARITLLVHVVLYFTL
                     VWIINVKVNFVYVMGSLFVFDVALMLILGQFLKRATPYEDNQVNHSNVDLTHWEYART
                     AVASLALGLITLHLVLSPLGLASAEGNATMIMGVWAVVQVLILIFFGKKKVVDKA"
                     /modified_by="Tracy.Nicholson"
                     /label="yidK"
     gene            complement(33678..35369)
                     /locus_tag="A2U20_00185"
                     /modified_by="Tracy.Nicholson"
                     /label="yidK"
     CDS             35623..36429
                     /locus_tag="A2U20_00190"
                     /inference="EXISTENCE: similar to AA
                     sequence:RefSeq:WP_005713317.1"
                     /note="Derived by automated computational analysis using
                     gene prediction method: Protein Homology."
                     /codon_start=1
                     /transl_table=11
                     /product="membrane protein"
                     /protein_id="PRJNA315891:A2U20_00190"
                     /translation="MTITTILILIACGILTNLMSALFGIGGGVLMVPILHTLFPEFSL
                     QMVAATSLMTVMGTATINLVYFYKQRVPVKMKSLLLWSTGMIIGVQLGFEISFFIPNW
                     AIVAVFVTTLVVLALRLILAKKSENSTACSPLKENIKGISVCLFGGSVAGITGIGGGS
                     IMAPLISLLPSVKPHQIAAYSNYMMIIGGLGNLYGYLSKTPPVYLENSWQVGYVNFTV
                     VSIVVLCSFLTSFFSMKLRGILKPLTMQRLLSGILLMIAGYMLILQGVRY"
                     /modified_by="Tracy.Nicholson"
     gene            35623..36429
                     /locus_tag="A2U20_00190"
     CDS             36553..37446
                     /locus_tag="A2U20_00195"
                     /inference="EXISTENCE: similar to AA
                     sequence:RefSeq:WP_005624937.1"
                     /note="Derived by automated computational analysis using
                     gene prediction method: Protein Homology."
                     /codon_start=1
                     /transl_table=11
                     /product="DNA-binding transcriptional regulator OxyR"
                     /protein_id="PRJNA315891:A2U20_00195"
                     /translation="MNIRDLEYLIALADFKHFRKAADACNVSQPTLSGQIRKLEDELG
                     TVLLERTSRKVLFTQSGLTLVEQAKAVLREVKILREMASNQGKAMSGPLHIGIIPTLG
                     PYISPIIFPQLKQLFPRLELYIYELQTSLLVEQLESGQLDCVILAFDKESAPFIEIPI
                     FNEKMLLAVSNQHKWATTTSIDLSKLRDQEMLMLDGGHCLRTQLMDYCLSIGAKENSH
                     FKANSLETLRNMVAADVGIAFIPELAAKIGKTDNLHYIHFNNPEPYRTIGLIYRPGSP
                     LRLRYERLAKEIQKIMSEIQE"
                     /modified_by="Tracy.Nicholson"
                     /label="oxyR"
     gene            36553..37446
                     /locus_tag="A2U20_00195"
                     /modified_by="Tracy.Nicholson"
                     /label="oxyR"
     CDS             37443..38060
                     /locus_tag="A2U20_00200"
                     /inference="EXISTENCE: similar to AA
                     sequence:RefSeq:WP_005713312.1"
                     /note="Derived by automated computational analysis using
                     gene prediction method: Protein Homology."
                     /codon_start=1
                     /transl_table=11
                     /product="DNA-binding transcriptional regulator FabR"
                     /protein_id="PRJNA315891:A2U20_00200"
                     /translation="MSSGIRAIQKEKTRRALVDAAFNQLTADKSFSNLSLREVAREAG
                     IAPTSFYRHFKDMDELGLAMVDESGLILRQLMRQARKRLEKGGSVIAISVETFFELIE
                     YRPNMFRLLLRERSGTSQEFRTATSREIQHFVAELAEYIQQRDHAITQELAYIQSEGL
                     VTLVFTAGSHALDLNSQEREKLKQRVITQLRMLARGAAAYTGGKK"
                     /modified_by="Tracy.Nicholson"
                     /label="fabR"
     gene            37443..38060
                     /locus_tag="A2U20_00200"
                     /modified_by="Tracy.Nicholson"
                     /label="fabR"
     CDS             38062..38577
                     /locus_tag="A2U20_00205"
                     /inference="EXISTENCE: similar to AA
                     sequence:RefSeq:WP_005713309.1"
                     /note="Derived by automated computational analysis using
                     gene prediction method: Protein Homology."
                     /codon_start=1
                     /transl_table=11
                     /product="Thiol-disulfide oxidoreductase ResA"
                     /protein_id="PRJNA315891:A2U20_00205"
                     /translation="MKKHGIINCSMKNILLFVSLFVLINTAADWFRRPNPSHQFAEQV
                     LYDLEKNPQIIAQLSHQKSLLLYFWGSWCKFCEYTSPSISQLVLDGDNVLSIALKSGS
                     DDEVKQYMKAHQYHFVTINDPIGTFSKSWDIQATPTLIIVKDGKMISHTTGFSTYWGI
                     KIRLWLADWVR"
                     /modified_by="Tracy.Nicholson"
                     /label="resA"
     gene            38062..38577
                     /locus_tag="A2U20_00205"
                     /modified_by="Tracy.Nicholson"
                     /label="resA"
     CDS             complement(38619..39257)
                     /locus_tag="A2U20_00210"
                     /inference="EXISTENCE: similar to AA
                     sequence:RefSeq:WP_018650727.1"
                     /note="Derived by automated computational analysis using
                     gene prediction method: Protein Homology."
                     /codon_start=1
                     /transl_table=11
                     /product="thiol:disulfide interchange protein"
                     /protein_id="PRJNA315891:A2U20_00210"
                     /translation="MKKFALKTVFIALSALGAFSTTAMAQDPVANKEYLEVRQVPSAQ
                     KEVLEFFSFYCPHCYDFELNYKIPSKVKAGLPEGAVLKQYHVDFLGRQSTELTRAWAL
                     AMALGAEDKVKTPLFEAAQKDAIKSMDDIRAIFLANGITAEQFDGGINSFAVNGLVTK
                     QTQAAEEFKVRGVPAFFVNEQYQLNPEGFSDSGSTNEFVQRYIDAILFLVKK"
                     /modified_by="Tracy.Nicholson"
                     /label="dsbA"
     gene            complement(38619..39257)
                     /locus_tag="A2U20_00210"
                     /modified_by="Tracy.Nicholson"
                     /label="dsbA"
     CDS             complement(39296..39565)
                     /locus_tag="A2U20_00215"
                     /inference="EXISTENCE: similar to AA
                     sequence:RefSeq:WP_005599524.1"
                     /note="Derived by automated computational analysis using
                     gene prediction method: Protein Homology."
                     /codon_start=1
                     /transl_table=11
                     /product="hypothetical protein"
                     /protein_id="PRJNA315891:A2U20_00215"
                     /translation="MKCKRLDEVLELLGEHWRKEPDLHLLDLLHKLAEEVGKPNDLDA
                     LRDEVLIYQLKMRGKDKTEVIPGIKKDYEEDFKTALLKARGILND"
     gene            complement(39296..39565)
                     /locus_tag="A2U20_00215"
     CDS             39650..40762
                     /locus_tag="A2U20_00220"
                     /inference="EXISTENCE: similar to AA
                     sequence:RefSeq:WP_005713306.1"
                     /note="in Escherichia coli MobA links a guanosine
                     5'-phosphate to molydopterin to form molybdopterin guanine
                     dinucleotide during molybdenum cofactor biosynthesis; MobB
                     is not essential but has been found to interact with
                     multiple proteins involved in the molybdopterin guanine
                     dinucleotide cofactor biosynthesis pathway; Derived by
                     automated computational analysis using gene prediction
                     method: Protein Homology."
                     /codon_start=1
                     /transl_table=11
                     /product="bifunctional molybdenum cofactor
                     guanylyltransferase MobA/molybdopterin-guanine
                     dinucleotide biosynthesis adaptor protein MobB"
                     /protein_id="PRJNA315891:A2U20_00220"
                     /translation="MQFNQIQGVILAGGLARRLNGVQKGLQLLQGKPLISHILERLSP
                     QICKIWLNVNRLQAQYQQHYPDIPLYADCLEGFQGALSGMLAGFEQIDSEYLLFVPCD
                     SPFLPENLAVKLSTALQINNAQIAFAHDGERPHPTFALIHRSVVPALQDYLNNGERRL
                     FQFFQSQRSIAVDFSEQKQAFKNFNTPEDFLPYSLPPLAEGDVRRTEGGIPLLAVTGY
                     SGTGKTTLLEKLIPQLNQKGIKVGLIKHSHHNVDVDKAGKDSHRLRLAGANPTMIVCE
                     QRWAMMVETNTLASFNVLVKQMETQNVDLILVEGFKHETLPKIQLHRKEMDKPLPELD
                     PFTLATATDYLLERENLLDINNVEQIAEFVVGVLEG"
                     /modified_by="Tracy.Nicholson"
                     /label="mobB"
     gene            39650..40762
                     /locus_tag="A2U20_00220"
                     /modified_by="Tracy.Nicholson"
                     /label="mobB"
     CDS             complement(41431..42219)
                     /locus_tag="A2U20_00225"
                     /inference="EXISTENCE: similar to AA
                     sequence:RefSeq:WP_005713304.1"
                     /note="Derived by automated computational analysis using
                     gene prediction method: Protein Homology."
                     /codon_start=1
                     /transl_table=11
                     /product="transcriptional regulator"
                     /protein_id="PRJNA315891:A2U20_00225"
                     /translation="MAEEKSGGNQSLIRGLRLMDILSNFPNGCPLAKLAEISELNKST
                     VHRLLQGLQNEGYVKAASSVGSYRLTTKCLSLGQKTLASMNIIHLASSHLERLNLALG
                     ETVNFSKREDDHAIMIYKLEPTMGMMKTRAYIGQHLPLYCSAMGKLYLAYEENKEYLD
                     RYWQAHSGQIEQRTCKTITDIQAMRQELNDILQSGFAMDREENELGVCCLAVPVFNHL
                     GRVEYAISVSTSIHRLNEYTMGDFLREVQQTAQAISQELGWKEI"
                     /modified_by="Tracy.Nicholson"
                     /label="yiaJ "
     gene            complement(41431..42219)
                     /locus_tag="A2U20_00225"
                     /modified_by="Tracy.Nicholson"
                     /label="yiaJ "
     CDS             42444..43442
                     /locus_tag="A2U20_00230"
                     /inference="EXISTENCE: similar to AA
                     sequence:RefSeq:WP_018652421.1"
                     /note="Derived by automated computational analysis using
                     gene prediction method: Protein Homology."
                     /codon_start=1
                     /transl_table=11
                     /product="3-dehydro-L-gulonate 2-dehydrogenase"
                     /protein_id="PRJNA315891:A2U20_00230"
                     /translation="MKVSYQELKAEFKRVLLARNVREEIAEECATMFADTTQAGVYSH
                     GVNRFPRFIQQLEKGDVIPDAVPTKVLSLGAIEQWDAHQAIGNLTAKKMMDRAMEIAD
                     QFGIGVVALKNANHWMRGGGYGWQAAEKGYIGICWTNALAVMPPWGAKECRIGTNPLI
                     IAVPSNPITMVDMSCSMYSYGMLEVHRLAGRQTFVDAGFDDDGNLTRDPGTVEKNRRL
                     LPAGFWKGSGLSIVLDMIATLLSNGLSTAAVTEDKDDEYCVSQIFIAIEVDRLIDGKT
                     KEEKLERIMDYVRTAERSDPNVAIRLPGHEFTTILAENKANGIPVDDTVWAKLKSL"
                     /modified_by="Tracy.Nicholson"
                     /label="dlgD"
     gene            42444..43442
                     /locus_tag="A2U20_00230"
                     /modified_by="Tracy.Nicholson"
                     /label="dlgD"
     CDS             43491..45002
                     /locus_tag="A2U20_00235"
                     /inference="EXISTENCE: similar to AA
                     sequence:RefSeq:WP_015702618.1"
                     /note="internal stop; Derived by automated computational
                     analysis using gene prediction method: Protein Homology."
                     /pseudo
                     /codon_start=1
                     /transl_table=11
                     /product="sugar ABC transporter ATP-binding protein"
                     /modified_by="Tracy.Nicholson"
                     /label="rbsA"
     gene            43491..45002
                     /locus_tag="A2U20_00235"
                     /pseudo
                     /modified_by="Tracy.Nicholson"
                     /label="rbsA"
     CDS             45050..46096
                     /locus_tag="A2U20_00240"
                     /inference="EXISTENCE: similar to AA
                     sequence:RefSeq:WP_006249001.1"
                     /note="Derived by automated computational analysis using
                     gene prediction method: Protein Homology."
                     /codon_start=1
                     /transl_table=11
                     /product="ribose ABC transporter permease"
                     /protein_id="PRJNA315891:A2U20_00240"
                     /translation="MAQTNIKSTALEQPVSIARDGFMAWFSQMLTRYGLLWLCVLLVI
                     IFSLTTESFASMLTLNAILESKSKIALLALAATTTMIVGKIDLNVGFGIVLWHILVIT
                     LQVQYGFSWQMAILTVLIIAALYGLLNGILVALADIDSFVATLGSGTVLYAVALWHSG
                     GRQIVGDLPDEFIALNSTEIFGIPISAFYVLAVAIIMWLVTEHTPTGRCMYAVGGNPT
                     AARLNGINIKKYTIVPFIVSSVITAFTGVLISAQQGVGQASVGMDYLLPALVGAFLGS
                     TTIRPGRINVWGTVVGIAILAIGISGIQQFGGAFWVEPLFNGTTLLLSITIAGYAQRK
                     RLLNQKSVQKKVTN"
                     /modified_by="Tracy.Nicholson"
                     /label="rbsC"
     gene            45050..46096
                     /locus_tag="A2U20_00240"
                     /modified_by="Tracy.Nicholson"
                     /label="rbsC"
     CDS             46123..47229
                     /locus_tag="A2U20_00245"
                     /inference="EXISTENCE: similar to AA
                     sequence:RefSeq:WP_012340404.1"
                     /note="Derived by automated computational analysis using
                     gene prediction method: Protein Homology."
                     /codon_start=1
                     /transl_table=11
                     /product="sugar ABC transporter substrate-binding protein"
                     /protein_id="PRJNA315891:A2U20_00245"
                     /translation="MKRYLRSTLTAIATLVAVSVSSNSFANDPFVAEAKQQVAAATAK
                     QEKWDGPTTGPKLQQNKTIIFIASDMKNGGVLGVIDGMKEAVQSTGWKLDVLDGAGTV
                     NNQLAALNQAIARKPDAIVIGGWNPNVAKIPLQKAVKNGITLTAWHATPEPGAIDKYG
                     IFYNVTSDSDEIAKLSAMLAVAESDGKAKVVILTDSLYEIALRKANVMKEVIEKCKEC
                     KVLEFIDTPLADTSSRMPNLTFSLLQKYGDDLQYALAINDLYFDFMAPSLRSANKDRP
                     YSISAGDGSVTAYQRIRNNDKQFATVPEPLNLHGWQLVDELNRAFAKEKPSGYVTPAH
                     LVTKENVSFDGGEKNLYDPQNGYKDAYKAIWGVK"
                     /modified_by="Tracy.Nicholson"
                     /label="rbsB"
     gene            46123..47229
                     /locus_tag="A2U20_00245"
                     /modified_by="Tracy.Nicholson"
                     /label="rbsB"
     CDS             47281..48168
                     /locus_tag="A2U20_00250"
                     /inference="EXISTENCE: similar to AA
                     sequence:RefSeq:WP_005757418.1"
                     /note="Derived by automated computational analysis using
                     gene prediction method: Protein Homology."
                     /codon_start=1
                     /transl_table=11
                     /product="gluconolactonase"
                     /protein_id="PRJNA315891:A2U20_00250"
                     /translation="MSDLTVEIYDDRFHQYVGTTFNLEELFSNAIWAEGPAWSIQQQA
                     LTFSDVKANTMYRWNEQEGTQVVRSPSYFSNGNAIDLDGNLITCEHGRRGISKTDLKG
                     NIEILVDKLDGKRFNSPNDVVVKSDGTIWFTDPPYGILSDAEGKKSPSEMIGCYVYRF
                     DPRTQEINIASFNTMRPNGLAFSPDETQLFVADMSAVEFNQEGLHHLVVFDVDGKYLK
                     NRKDVAEITPGIPDGFCIDKQGTIYCSCETGLMVLLRDGTVLGRFILNKTTSNCTFGN
                     DQKTLFITASNSLYRLTIN"
                     /modified_by="Tracy.Nicholson"
                     /label="gnl"
     gene            47281..48168
                     /locus_tag="A2U20_00250"
                     /modified_by="Tracy.Nicholson"
                     /label="gnl"
     CDS             48455..48922
                     /locus_tag="A2U20_00255"
                     /inference="EXISTENCE: similar to AA
                     sequence:RefSeq:WP_005723767.1"
                     /note="Derived by automated computational analysis using
                     gene prediction method: Protein Homology."
                     /codon_start=1
                     /transl_table=11
                     /product="EbgC protein_Toxin-antitoxin biofilm protein
                     TabA"
                     /protein_id="PRJNA315891:A2U20_00255"
                     /translation="MFFGHISNVNKSQYPKAIQFALDYLQNTDFDRLEVGRYSLKEDC
                     IYVQVLDLETKPKSAYQPEVHRNYLDVQYLHRGKEIMASAIDLGQNPVATAYDPERDI
                     QYYSAVEQENEFHCVEGNFAVFFPEDTHRTAIYDGTEMIRKIVVKIAMSEIEV"
                     /modified_by="Tracy.Nicholson"
                     /label="ebgC"
     gene            48455..48922
                     /locus_tag="A2U20_00255"
                     /modified_by="Tracy.Nicholson"
                     /label="ebgC"
     CDS             48924..49406
                     /locus_tag="A2U20_00260"
                     /inference="EXISTENCE: similar to AA
                     sequence:RefSeq:WP_005621133.1"
                     /note="Derived by automated computational analysis using
                     gene prediction method: Protein Homology."
                     /codon_start=1
                     /transl_table=11
                     /product="2,3-diketo-L-gulonate TRAP transporter small
                     permease protein YiaM_C4-dicarboxylate ABC transporter
                     permease"
                     /protein_id="PRJNA315891:A2U20_00260"
                     /translation="MKSLALYTSKALEFLVVIILSTMACLVFLNVVLRYGFNSSINIT
                     EEVSRYLFVWLTFLGAILAFSDNQHVSVTMLTDKLSPTTRHILRLFTDSIMLFCCYLV
                     VQGGWVQFQLNLHNLSPISEIPTGVTYLAAVISGVFIAILIATRVISTAAILIRGETK
                     "
                     /modified_by="Tracy.Nicholson"
                     /label="yiaM "
     gene            48924..49406
                     /locus_tag="A2U20_00260"
                     /modified_by="Tracy.Nicholson"
                     /label="yiaM "
     CDS             49403..50683
                     /locus_tag="A2U20_00265"
                     /inference="EXISTENCE: similar to AA
                     sequence:RefSeq:WP_017806296.1"
                     /note="Derived by automated computational analysis using
                     gene prediction method: Protein Homology."
                     /codon_start=1
                     /transl_table=11
                     /product="putative sialic acid TRAP transporter large
                     permease protein SiaM"
                     /protein_id="PRJNA315891:A2U20_00265"
                     /translation="MTVVIFLSVLLGAIILGIPVAFALLVCGIALMLHLDLFDAQILA
                     QQIVSGADSFSLMAIPFFILAGEIMNEGGLSKRIIDLPMKLVGHKRGGLGFVAILAAM
                     IMASLSGSAVADTAAVAAMLLPMMKTTGYPVDKSAGLIGTAGIIAPIIPPSIPFIVFG
                     VASGVSITKLFLAGIFPGIMMGVCLAALWWWQAKRLNLMTFSKATKQELCISFKNSIW
                     ALMLPVIIIGGFRSGMFTPTEAGAVATFYALVVSLFVYRELKLKDLYKVLLNAGKTTA
                     VVMFLVAAANVTGWLITVAELPQMMTELLEPLIGSPTLLLIVIMIAVFIIGMVMDLTP
                     TVLILTPVLMPLIEEAGIDPVYFGVLFILNTSIGLITPPVGNVLNVITGVSKLPFDQA
                     AKGILPYMLMMVALLFTFVFFPSLILTPLSWMQP"
                     /modified_by="Tracy.Nicholson"
                     /label="siaM"
     gene            49403..50683
                     /locus_tag="A2U20_00265"
                     /modified_by="Tracy.Nicholson"
                     /label="siaM"
     CDS             50702..51688
                     /locus_tag="A2U20_00270"
                     /inference="EXISTENCE: similar to AA
                     sequence:RefSeq:WP_018652418.1"
                     /note="Derived by automated computational analysis using
                     gene prediction method: Protein Homology."
                     /codon_start=1
                     /transl_table=11
                     /product="2,3-diketo-L-gulonate-binding periplasmic
                     protein YiaO"
                     /protein_id="PRJNA315891:A2U20_00270"
                     /translation="MKLFNLKTLAALIASAALFSGTANAETTLRFGYEAPRSDTQHTA
                     AKKFNDLLKEKSKGEIKLSLFPDSTLGNAQTMIGAVRGGTIDIEMSGSPNFSGLEPKL
                     NVIDIPFIFKNREHAYAVLDGEIGQGLLKDLEAQGLKGLAFWEVGFRSFTNSKHPVKS
                     PEDIKGLKVRTNQNPMYIQAFSLLGANPVPMPLSELYTALETRAVDAQEHPIGIFWSA
                     KLYEVQKHLSLTNHGYTPLIVVMNKAKFDSFSPELQQAILDAAKEAGNYQRQLNLENE
                     KEIIAKLQKAGIQVIEEVDNKPFKAIIEADVRKAFIEKNGSELVEKIDGLAK"
                     /modified_by="Tracy.Nicholson"
                     /label="yiaO"
     gene            50702..51688
                     /locus_tag="A2U20_00270"
                     /modified_by="Tracy.Nicholson"
                     /label="yiaO"
     CDS             51762..53213
                     /locus_tag="A2U20_00275"
                     /inference="EXISTENCE: similar to AA
                     sequence:RefSeq:WP_015939927.1"
                     /note="Derived by automated computational analysis using
                     gene prediction method: Protein Homology."
                     /codon_start=1
                     /transl_table=11
                     /product="carbohydrate kinase_L-xylulose/3-keto-L-gulonate
                     kinase"
                     /protein_id="PRJNA315891:A2U20_00275"
                     /translation="MNYYLGIDCGGTFIKAALFDRHGQICGLARENVAVISEKAGYAE
                     RDMAQLWQVCANVIHQTLEKSDVEPTAIKGVGISAQGKGAFLLDKNKQPLGRAILSSD
                     QRSIDIVKQWQKEGIPEKLYPITRQTLWTGHPVSILRWIKEHEPERYAQIGSVLMSHD
                     YLRFCLTGELHCEETNISESNLYNMAEGKYDLQLAEILGLQEIIDKLPLVIAPNQVAG
                     YVTEQASALCGLAVGTPVVGGLFDVVSTALCAGLDDETKLNAVLGTWSVVSGITDHID
                     PNQDLPFVYGRYAQAGKFIVHEASPTSAGNLEWFIKQWNLDYAHINQTIAELPPATSS
                     VLFVPFLYGSNAGLGMQAGFYGIQAHHTQAHLLQAIYEGVLFSLMHHLNRMLQRFPNT
                     QILRITGGPTKSPIWLQMLADLTGMILEVPNIEETGCLGAAMMAMEAADENRPELLQQ
                     AMRQVQPNPEHFEAYQQKYQRYQQLVTTLKALH"
                     /modified_by="Tracy.Nicholson"
                     /label="lyx"
     gene            51762..53213
                     /locus_tag="A2U20_00275"
                     /modified_by="Tracy.Nicholson"
                     /label="lyx"
     CDS             complement(53835..54137)
                     /locus_tag="A2U20_00280"
                     /inference="COORDINATES: ab initio prediction:GeneMarkS+"
                     /note="Derived by automated computational analysis using
                     gene prediction method: GeneMarkS+."
                     /codon_start=1
                     /transl_table=11
                     /product="penicillin-binding protein 1B"
                     /protein_id="PRJNA315891:A2U20_00280"
                     /translation="MLDNFYFKRAEPLAFKLPSIPTIQWVGINSYGSWDCASPRQIPV
                     WKDKGQRYCTGGGSVVEAKPSVWDALSLGKDAPQAQPNRADEAEGQAPIEEVAPTE"
                     /modified_by="Tracy.Nicholson"
                     /label="mrcB"
     gene            complement(53835..54137)
                     /locus_tag="A2U20_00280"
                     /modified_by="Tracy.Nicholson"
                     /label="mrcB"
     CDS             complement(54231..54791)
                     /locus_tag="A2U20_00285"
                     /inference="EXISTENCE: similar to AA
                     sequence:RefSeq:WP_015939884.1"
                     /note="Derived by automated computational analysis using
                     gene prediction method: Protein Homology."
                     /codon_start=1
                     /transl_table=11
                     /product="Chaperone protein_putative anaerobic
                     dehydrogenase"
                     /protein_id="PRJNA315891:A2U20_00285"
                     /translation="MNQTTINDFSLLCRLFGNLFYRNPTDPILAGTFAWLKQGNLRQT
                     WALATDEQSELALTIIEKNANPTEQADSYQALFAENGAIATTISAYGLSVADFVAFRQ
                     QRGMPELANPDHVALLLLTASWIEDNLDSTEAQRDFFEHFVLPCLSKFLGKVEAFDTG
                     FYKALAQLTRDALSAMADELEELENM"
                     /modified_by="Tracy.Nicholson"
                     /label="torD"
     gene            complement(54231..54791)
                     /locus_tag="A2U20_00285"
                     /modified_by="Tracy.Nicholson"
                     /label="torD"
     CDS             54852..55697
                     /locus_tag="A2U20_00290"
                     /inference="EXISTENCE: similar to AA
                     sequence:SwissProt:B8F7D1.1"
                     /note="Derived by automated computational analysis using
                     gene prediction method: Protein Homology."
                     /codon_start=1
                     /transl_table=11
                     /product="deoxyribonuclease IV"
                     /protein_id="PRJNA315891:A2U20_00290"
                     /translation="MKYIGAHVSASGGVENAVLRSVEIGANAFALFTKNQRQWQAPPL
                     KADTIEKFKRFCQVHHFSPAQILPHDSYLINLGNPEAENLAKSREAFIDEMRRCDQLG
                     LTLLNFHPGSHLNKISEQDCLAHIAESINIAVDSVPNVVAVIENTAGQGSNLGWRFEH
                     LAEIIEQVENKQRVGVCLDTCHLFSAGYDISSLTSCEQTFADFDKVVGFEFLRGMHLN
                     GSKTPLASRVDRHHTLREGTIGTDVFKFIINNAHFDNIPLILETIEPEIWADEINFLR
                     SLEQN"
                     /modified_by="Tracy.Nicholson"
                     /label="nfo"
     gene            54852..55697
                     /locus_tag="A2U20_00290"
                     /modified_by="Tracy.Nicholson"
                     /label="nfo"
     CDS             55815..56342
                     /locus_tag="A2U20_00295"
                     /inference="EXISTENCE: similar to AA
                     sequence:RefSeq:WP_006251099.1"
                     /note="Derived by automated computational analysis using
                     gene prediction method: Protein Homology."
                     /codon_start=1
                     /transl_table=11
                     /product="Murein DD-endopeptidase MepS/Murein
                     LD-carboxypeptidase"
                     /protein_id="PRJNA315891:A2U20_00295"
                     /translation="MQKSLFSLTKTVLFSLTIALSIGYSSNAVASLSTKPATPTQLNK
                     AKTTAKFASAKKQDVTQKVMNVYRQWAGTRYRLGGESKAGIDCSAFVQAIMDSAFSQY
                     FPRSTAEQRHMGKSISKSELRPGDLVFFRKNNHVGVYIGNGKFVHASSSQGVTTSSMS
                     ERYWAKSYTQSRRVL"
                     /modified_by="Tracy.Nicholson"
                     /label="mepS2"
     gene            55815..56342
                     /locus_tag="A2U20_00295"
                     /modified_by="Tracy.Nicholson"
                     /label="mepS2"
     CDS             56648..57076
                     /locus_tag="A2U20_00300"
                     /inference="EXISTENCE: similar to AA
                     sequence:RefSeq:WP_006121495.1"
                     /note="Derived by automated computational analysis using
                     gene prediction method: Protein Homology."
                     /codon_start=1
                     /transl_table=11
                     /product="50S ribosomal protein L11"
                     /protein_id="PRJNA315891:A2U20_00300"
                     /translation="MAKKVQAYVKLQVAAGMANPSPPVGPALGQQGVNIMEFCKAFNA
                     RTESLEKGLPIPVVITVYADRSFTFVTKTPPAAVLLKKALGLKSGSSKPNKDKVGTVT
                     QAQLRQIAETKAADMTGATIETKMKSIAGTARSMGLIVEE"
                     /modified_by="Tracy.Nicholson"
                     /label="rplK"
     gene            56648..57076
                     /locus_tag="A2U20_00300"
                     /modified_by="Tracy.Nicholson"
                     /label="rplK"
     CDS             57081..57770
                     /locus_tag="A2U20_00305"
                     /inference="EXISTENCE: similar to AA
                     sequence:RefSeq:WP_018356869.1"
                     /note="Derived by automated computational analysis using
                     gene prediction method: Protein Homology."
                     /codon_start=1
                     /transl_table=11
                     /product="50S ribosomal protein L1"
                     /protein_id="PRJNA315891:A2U20_00305"
                     /translation="MAKLTKKMKAIKAGVDSTKAYEINEAIAVLKQFATAKFIESVDV
                     AVNLGIDPRKSDQNVRGATVLPHGTGRTARVAVFTQGANAEAAKAAGADLVGMEDLAE
                     QVKKGEMNFDVVIASPDAMRVVGQLGQVLGPRGLMPNPKVGTVTPNVAEAVKNAKSGQ
                     IRYRNDKNGIIHTTIGKADFSPEQLKENLQALLAALVKAKPTTAKGIFIKKVSISTTM
                     GAGVAVDQASL"
                     /modified_by="Tracy.Nicholson"
                     /label="rplA "
     gene            57081..57770
                     /locus_tag="A2U20_00305"
                     /modified_by="Tracy.Nicholson"
                     /label="rplA "
     CDS             complement(57836..58725)
                     /locus_tag="A2U20_00310"
                     /inference="EXISTENCE: similar to AA
                     sequence:RefSeq:WP_005821925.1"
                     /note="frameshifted; Derived by automated computational
                     analysis using gene prediction method: Protein Homology."
                     /pseudo
                     /codon_start=1
                     /transl_table=11
                     /product="LysR family transcriptional regulator"
     gene            complement(57836..58725)
                     /locus_tag="A2U20_00310"
                     /pseudo
     CDS             58868..59284
                     /locus_tag="A2U20_00315"
                     /inference="EXISTENCE: similar to AA
                     sequence:RefSeq:WP_015939886.1"
                     /note="Derived by automated computational analysis using
                     gene prediction method: Protein Homology."
                     /codon_start=1
                     /transl_table=11
                     /product="DoxX family protein, possible membrane protein"
                     /protein_id="PRJNA315891:A2U20_00315"
                     /translation="MNNFFEKLAQTFSPYILLITRVLVGYMFLLHGTAKFFELPISMT
                     GGNGAVPLFSLFGVAGVLEIVGGILLILGLFTRATAFILAGQMAVAYFMFHAASGAIF
                     DPISNKGEAAALFSMAFLLLWHSGAGKLSLDAKLRK"
                     /modified_by="Tracy.Nicholson"
                     /label="doxX"
     gene            58868..59284
                     /locus_tag="A2U20_00315"
                     /modified_by="Tracy.Nicholson"
                     /label="doxX"
     CDS             59439..60415
                     /locus_tag="A2U20_00320"
                     /inference="EXISTENCE: similar to AA
                     sequence:RefSeq:WP_005616438.1"
                     /note="frameshifted; Derived by automated computational
                     analysis using gene prediction method: Protein Homology."
                     /pseudo
                     /codon_start=1
                     /transl_table=11
                     /product="transposase"
     gene            59439..60415
                     /locus_tag="A2U20_00320"
                     /pseudo
     CDS             60591..61808
                     /locus_tag="A2U20_00325"
                     /inference="EXISTENCE: similar to AA
                     sequence:RefSeq:WP_012621934.1"
                     /note="Derived by automated computational analysis using
                     gene prediction method: Protein Homology."
                     /codon_start=1
                     /transl_table=11
                     /product="Prophage integrase IntA"
                     /protein_id="PRJNA315891:A2U20_00325"
                     /translation="MAKKVHQLVDTEIKKAKAKDKPYTLTDGGGLFLLVSITGSKSWR
                     FNYYQPITKKRTKMALGMYPTVNLSKARALRDEYKKLLADDIDPQQYIKNKQQEKLQE
                     TQNTFLAIAEQWKQKKSAEIKPATLKNHWRRLELYAFPTLGNISITMIKPLQVTELVT
                     PLFLRGVNSTGVLLLQTINEIMRFAVNRGIIEFNKCADIADTFVKSKSEHHPTIRPEH
                     LPEFFAALRNSHADLIIKSLIEFSLLTIARPSEAANAKWAEIDFEQSLWNIPAERMKM
                     KQPFTIPLSIQAVKILKKLQVITGRSLYIFQSIKKPSQPIGKQIANNTIKQMGYKGKL
                     TSHGLRSIANTYLSEKFIDLNVEIIEACLSHKSQNQVRNAYNRSTYLEQRKPLMNDWG
                     QFVEESMKSSLDL"
                     /modified_by="Tracy.Nicholson"
                     /label="intA"
     gene            60591..61808
                     /locus_tag="A2U20_00325"
                     /modified_by="Tracy.Nicholson"
                     /label="intA"
     CDS             complement(61843..62232)
                     /locus_tag="A2U20_00330"
                     /inference="EXISTENCE: similar to AA
                     sequence:RefSeq:WP_012621933.1"
                     /note="Derived by automated computational analysis using
                     gene prediction method: Protein Homology."
                     /codon_start=1
                     /transl_table=11
                     /product="transcriptional regulator"
                     /protein_id="PRJNA315891:A2U20_00330"
                     /translation="MNVHEKIRKLRETKLWSQEQMAEKMNMSLNGYARIERGETKLHL
                     DKLEQIAQILDVDIVNLISPDDRNVCLQIGDNIHLSPVYQGNNDQSLIIEIEKLKLSL
                     SYSQQIIEQKDDEIRVLKDMIDLLKSK"
     gene            complement(61843..62232)
                     /locus_tag="A2U20_00330"
     CDS             62357..62785
                     /locus_tag="A2U20_00335"
                     /inference="EXISTENCE: similar to AA
                     sequence:RefSeq:WP_012621932.1"
                     /note="Derived by automated computational analysis using
                     gene prediction method: Protein Homology."
                     /codon_start=1
                     /transl_table=11
                     /product="hypothetical protein"
                     /protein_id="PRJNA315891:A2U20_00335"
                     /translation="MFKSILKPIGHIIKFLLKVVLFLLSIFLVILLIVSFVDDKKLPT
                     ELIVFGILGICYLLFTLNSWAISSTKRVCPICKSENIELDSVKEIDRWLGKTKVREKM
                     ASGKIRERYVQCTKVKKRYTYCCQNPNCKHTYSEIHEEEK"
     gene            62357..62785
                     /locus_tag="A2U20_00335"
     CDS             62795..63568
                     /locus_tag="A2U20_00340"
                     /inference="EXISTENCE: similar to AA
                     sequence:RefSeq:WP_016687993.1"
                     /note="Derived by automated computational analysis using
                     gene prediction method: Protein Homology."
                     /codon_start=1
                     /transl_table=11
                     /product="hypothetical protein"
                     /protein_id="PRJNA315891:A2U20_00340"
                     /translation="MFSTAIIEKIGYYIYCLVDPRNNNIFYIGKGLGNRVFQHAKGAL
                     VSNINENDKISLINDIHKNGLTPLYYILRHNIQNEQQALEYEALAIDLLSIVKSNQQP
                     LTNIQGGIYSSEKGLMTLSELKRLYDPQELKTDLPIVLITINKNYRKLKQQIKSGEIN
                     ESQLEQEIYERTRGYWKTGLRRETAKYAVAVYRGWTLAAYEISYWVEAPIERQGRWGF
                     VGKILSKDSPIYQELVDKLTYSSNDAYKAPQNPITYRNC"
     gene            62795..63568
                     /locus_tag="A2U20_00340"
     CDS             63584..63934
                     /locus_tag="A2U20_00345"
                     /inference="EXISTENCE: similar to AA
                     sequence:RefSeq:WP_012621930.1"
                     /note="Derived by automated computational analysis using
                     gene prediction method: Protein Homology."
                     /codon_start=1
                     /transl_table=11
                     /product="hypothetical protein"
                     /protein_id="PRJNA315891:A2U20_00345"
                     /translation="MKNKLIISMLCILFSSMINAGVRTIELPPEQSGSTPMKCGDYIY
                     FGEKRSPYDVCMITGLLKEYERGQCISRNDYKLLEKSCSTKPDNIPLAYKMSDLSYYV
                     EYSPESDGFVPMSY"
     gene            63584..63934
                     /locus_tag="A2U20_00345"
     CDS             64087..64284
                     /locus_tag="A2U20_00350"
                     /inference="EXISTENCE: similar to AA
                     sequence:RefSeq:WP_012621929.1"
                     /note="Derived by automated computational analysis using
                     gene prediction method: Protein Homology."
                     /codon_start=1
                     /transl_table=11
                     /product="hypothetical protein"
                     /protein_id="PRJNA315891:A2U20_00350"
                     /translation="MKNIPKFPPYADADADADTDMLLEALLNKLELEDLVFLLRLLQR
                     NSQAKDLLARKIKKIFNLKLS"
     gene            64087..64284
                     /locus_tag="A2U20_00350"
     CDS             complement(64553..65095)
                     /locus_tag="A2U20_00355"
                     /inference="EXISTENCE: similar to AA
                     sequence:RefSeq:WP_006717186.1"
                     /note="Derived by automated computational analysis using
                     gene prediction method: Protein Homology."
                     /codon_start=1
                     /transl_table=11
                     /product="DNA primase"
                     /protein_id="PRJNA315891:A2U20_00355"
                     /translation="MFSQIKRIGYREVLQFKKSGKNIEQFNQYLLSLLEQLNQSQQPP
                     LHYRELKGIAKSASRWIWGRFTEVQFSQIQSNRAKKRWKVQQINKDLLIKRFGKNKPD
                     ISLKQIAKQFNVSLSTINRWGKELGWVNSKKDSTSYSNSKYQQILFLKNQGLKWREIA
                     KKLSISEGNAKMCFKRHHQM"
                     /modified_by="Tracy.Nicholson"
                     /label="dnaG"
     gene            complement(64553..65095)
                     /locus_tag="A2U20_00355"
                     /modified_by="Tracy.Nicholson"
                     /label="dnaG"
     CDS             complement(65270..65482)
                     /locus_tag="A2U20_00360"
                     /inference="EXISTENCE: similar to AA
                     sequence:RefSeq:WP_005820037.1"
                     /note="Derived by automated computational analysis using
                     gene prediction method: Protein Homology."
                     /codon_start=1
                     /transl_table=11
                     /product="replication protein RepA"
                     /protein_id="PRJNA315891:A2U20_00360"
                     /translation="MVFDLDRENSAMDWELVGLPSPNIVVQNKLNGRCHYIYALEAPI
                     CNTQNARRKPIAYFEKIRRAYVEKLG"
                     /modified_by="Tracy.Nicholson"
                     /label="repA"
     gene            complement(65270..65482)
                     /locus_tag="A2U20_00360"
                     /modified_by="Tracy.Nicholson"
                     /label="repA"
     CDS             complement(66207..67094)
                     /locus_tag="A2U20_00365"
                     /inference="EXISTENCE: similar to AA
                     sequence:RefSeq:WP_010786979.1"
                     /note="Derived by automated computational analysis using
                     gene prediction method: Protein Homology."
                     /codon_start=1
                     /transl_table=11
                     /product="membrane protein"
                     /protein_id="PRJNA315891:A2U20_00365"
                     /translation="MHNTVYKWPEPSHLYPDRGKKSYRLKRFRYRFRSILHRSLIKKF
                     EHKINSESSLKPLLIKRADYSYPLVHRFLDKRFNSQRRFNMICDNLDFLPKVLLSKNL
                     PQLWDSPICFTEVIEDFEIYLNVNEYQPMEGFWALELRYKPSGQLVYLLTFGKLENAL
                     LIAVIQGPNFEGSKELVKQLTKKCHGLRPAYLMVEAMKALTQVLGYSKLFGIPQKYQN
                     KSRFVQSTRYFVDYDTIFKESNGELKEYWELPLTLESKNLEDIPSNKRSMYRKRYTML
                     NHLLRAIASKLKSELDVVV"
                     /modified_by="Tracy.Nicholson"
     gene            complement(66207..67094)
                     /locus_tag="A2U20_00365"
     CDS             complement(67165..70029)
                     /locus_tag="A2U20_00370"
                     /inference="EXISTENCE: similar to AA
                     sequence:RefSeq:WP_012771641.1"
                     /note="Derived by automated computational analysis using
                     gene prediction method: Protein Homology."
                     /codon_start=1
                     /transl_table=11
                     /product="valine--tRNA ligase"
                     /protein_id="PRJNA315891:A2U20_00370"
                     /translation="MTQKFEMADRFDSSAVEQALYKHWESQGYFKPSEDVNAPSYCIA
                     IPPPNVTGSLHMGHAFQQTLMDTLIRFNRMEGNNTLWQAGTDHAGIATQMVVERKIAA
                     EEGKTRHDYGREAFINKIWDWKAYSGGTISQQMRRLGNSIDWDRERFTMDEGLSNAVK
                     EVFVRLHEEGLIYRGKRLVNWDPKLHTAISDLEVENKESKGSLWHFRYPLANGAKTAD
                     GKDYLVVATTRPETMLGDTAVAVHPEDERYQSLIGKTVILPLANREIPIIADDYVDRE
                     FGTGVVKITPAHDFNDYEVGKRHQLPMVNVMTLNADIRAEAEIIGSDGKPLTNYTALI
                     PADYQGLERFAARKKIVADFEALGLLEEIKPHDLKVPYGDRGGVPIEPMLTDQWYVSV
                     KPLAEVATKAVEDGEIQFVPKQYENLYFSWMRDIQDWCISRQLWWGHRIPAWYDAEGN
                     VYVARDEAEVRSKYQLNADVALKQDEDVLDTWFSSGLWTFSTLGWPEQTKELKMYHPT
                     DVLITGFDIIFFWVARMIMFTMHFIKDENGKPQVPFKTVYVTGLIRDEQGQKMSKSKG
                     NVLDPIDMIDGISLEDLLEKRTGNMMQPQLAEKIAKATRKEFENGIAPHGTDALRFTL
                     AALASNGRDINWDMKRLEGYRNFCNKLWNASRFVLTNDKLDLSAGEVEYSLADRWIQS
                     TFNRTVGEFRDALSQYRFDLAANTIYEFTWNQFCDWYLELTKPVFANGTDAQKRGASQ
                     TLVRVLEKLLRLAHPIIPFITEEIWQKVKGFAGVEGDTIMLQPFPKVEESQIDEAAEM
                     QINWLKEVIVAVRNIRAECNIAPSKGLDFLVRNLSDEHCKMLAENDRLLKAMAKLDSV
                     QVLAQGEEAPLSVAKLVGNAEVLVPMAGFINKDAELARLTKEIEKLQGEVKRIEGKLS
                     NEAFVAKAPEQVIAKEREKMQEYQDGLEKLQAQYKAIEAL"
                     /modified_by="Tracy.Nicholson"
                     /label="valS"
     gene            complement(67165..70029)
                     /locus_tag="A2U20_00370"
                     /modified_by="Tracy.Nicholson"
                     /label="valS"
     CDS             complement(70026..70961)
                     /locus_tag="A2U20_00375"
                     /inference="EXISTENCE: similar to AA
                     sequence:RefSeq:WP_005692451.1"
                     /note="Derived by automated computational analysis using
                     gene prediction method: Protein Homology."
                     /codon_start=1
                     /transl_table=11
                     /product="site-specific DNA-methyltransferase,  type III
                     restriction-modification system"
                     /protein_id="PRJNA315891:A2U20_00375"
                     /translation="MKDCIYNDDSIIAIKNIKSNSIHSIISDIPYGIDYDDWDTLHAN
                     TNSALGGSSIAQQKTSLFKRRGKPLNGWSEADKKRPQEYQEWVESWSNEWYRVLKSGS
                     SVFVFAGRQFSHRVIVAFENSGFTFKDMLGWERDKAPHRAQRISRVFEKRGDFFNQQK
                     WAGWRVANLRPIFEPILWFQKPYKIGGTLADNLIENEVGAWNENALTSWNIQQGALNH
                     SNMFKVQVTAEDRKYHITQKPLNLMKLLVELVTKEKQIVLDPFAGSASTLLAARELNR
                     HFIGFEKNKEIYDIAVKRLENTLNNKLVHQKRENQ"
                     /modified_by="Tracy.Nicholson"
                     /label="hindIIIM"
     gene            complement(70026..70961)
                     /locus_tag="A2U20_00375"
                     /modified_by="Tracy.Nicholson"
                     /label="hindIIIM"
     CDS             complement(70942..71852)
                     /locus_tag="A2U20_00380"
                     /inference="EXISTENCE: similar to AA
                     sequence:RefSeq:WP_002687478.1"
                     /note="frameshifted; Derived by automated computational
                     analysis using gene prediction method: Protein Homology."
                     /pseudo
                     /codon_start=1
                     /transl_table=11
                     /product="restriction endonuclease"
                     /modified_by="Tracy.Nicholson"
                     /label="hindIIIR"
     gene            complement(70942..71852)
                     /locus_tag="A2U20_00380"
                     /pseudo
                     /modified_by="Tracy.Nicholson"
                     /label="hindIIIR"
     CDS             complement(72071..72664)
                     /locus_tag="A2U20_00385"
                     /inference="EXISTENCE: similar to AA
                     sequence:RefSeq:WP_005711731.1"
                     /note="Derived by automated computational analysis using
                     gene prediction method: Protein Homology."
                     /codon_start=1
                     /transl_table=11
                     /product="hypothetical protein"
                     /protein_id="PRJNA315891:A2U20_00385"
                     /translation="MHNKSLAIFYCGTNGAGKSTLRSFNQDSVQIVIDSDHIAMQINP
                     DNPRLADIEAGRKAIELFKFAIRHNISFSMESTLSGKSILQRMEVAKKNFYTRLNYVG
                     VDDPKINIARVKARVKAGGHFIDEETIKRRYQISRENLIQAILLNDETFIYDNSSDSP
                     KIQLVISANKTVTKLTDKLPQWCEDLVNELLILGYAK"
     gene            complement(72071..72664)
                     /locus_tag="A2U20_00385"
     CDS             complement(72858..73289)
                     /locus_tag="A2U20_00390"
                     /inference="EXISTENCE: similar to AA
                     sequence:RefSeq:WP_005598759.1"
                     /note="Derived by automated computational analysis using
                     gene prediction method: Protein Homology."
                     /codon_start=1
                     /transl_table=11
                     /product="GNAT family N-acetyltransferase"
                     /protein_id="PRJNA315891:A2U20_00390"
                     /translation="MWQLKAFSELSTQELFEIYQTRIAVFVVEQNCAYQEVDEKDLKA
                     LHLFAKNSQKLTAYCRIIPEQDGVHIGRVLVTKEKRGTGLAKKLMTQALTVCQQQWQS
                     EKVYVQAQAYLQDFYQSLGFKPISEVYLEDGIAHLDMVKGE"
                     /modified_by="Tracy.Nicholson"
     gene            complement(72858..73289)
                     /locus_tag="A2U20_00390"
     CDS             complement(73277..73597)
                     /locus_tag="A2U20_00395"
                     /inference="COORDINATES: ab initio prediction:GeneMarkS+"
                     /note="Derived by automated computational analysis using
                     gene prediction method: GeneMarkS+."
                     /codon_start=1
                     /transl_table=11
                     /product="Putative phosphinothricin acetyltransferase
                     YwnH"
                     /protein_id="PRJNA315891:A2U20_00395"
                     /translation="MGSDHSYSQFYSRAAYDGSREISFYLDKAVHGKGIGKACVNFLI
                     EQMPNYQLHTLLAFVFGNNDQSLGLLNKMGFEIWGKLPQVADMETDFEDLVTLGLKQG
                     VCGS"
                     /modified_by="Tracy.Nicholson"
                     /label="ywnH"
     gene            complement(73277..73597)
                     /locus_tag="A2U20_00395"
                     /modified_by="Tracy.Nicholson"
                     /label="ywnH"
     CDS             complement(73612..74433)
                     /locus_tag="A2U20_00400"
                     /inference="EXISTENCE: similar to AA
                     sequence:RefSeq:WP_005711738.1"
                     /note="internal stop; Derived by automated computational
                     analysis using gene prediction method: Protein Homology."
                     /pseudo
                     /codon_start=1
                     /transl_table=11
                     /product="transposase"
     gene            complement(73612..74433)
                     /locus_tag="A2U20_00400"
                     /pseudo
     CDS             74866..75222
                     /locus_tag="A2U20_00405"
                     /inference="EXISTENCE: similar to AA
                     sequence:RefSeq:WP_007525475.1"
                     /note="Derived by automated computational analysis using
                     gene prediction method: Protein Homology."
                     /codon_start=1
                     /transl_table=11
                     /product="phosphoribosylglycinamide formyltransferase"
                     /protein_id="PRJNA315891:A2U20_00405"
                     /translation="MHKILFIIHSSPYGDEHFFSALRLALQLQEQHKSAVELKLLLMS
                     DAVSGGLAHQQPAEGYHLQQMLEILTAQGAMVKLCKTCTNARGITSLPLAEGVEIGTL
                     VELADWTVNADKVLNF"
                     /modified_by="Tracy.Nicholson"
                     /label="ychN"
     gene            74866..75222
                     /locus_tag="A2U20_00405"
                     /modified_by="Tracy.Nicholson"
                     /label="ychN"
     CDS             complement(75322..76146)
                     /locus_tag="A2U20_00410"
                     /inference="EXISTENCE: similar to AA
                     sequence:RefSeq:WP_015940019.1"
                     /note="Derived by automated computational analysis using
                     gene prediction method: Protein Homology."
                     /codon_start=1
                     /transl_table=11
                     /product="tryptophan synthase subunit alpha"
                     /protein_id="PRJNA315891:A2U20_00410"
                     /translation="MIVQSSRFSRLFAQLADKKQGGFVPFVTLCDPDFERSFEIICTL
                     VDNGADALELGFPFSDPLLDGPVIQAANDRALNAGCSTEESFQLLAKVRSTYPDIPIS
                     LLLCANLIYAQTLDKFYARCAEVGVDAVLVADIPLLAAEEYIQAAQRHDVQPVFICPP
                     NANESTIKAVAQHTRGYTYLVSRAGVTSAENQTQAANLDVLIEGLTQYQSAPILQGFG
                     IAKPEQVKEALRLGAAGAISGSATVQIIERNLDNHPQCLLELAQFVQNMKRATHLS"
                     /modified_by="Tracy.Nicholson"
                     /label="trpA"
     gene            complement(75322..76146)
                     /locus_tag="A2U20_00410"
                     /modified_by="Tracy.Nicholson"
                     /label="trpA"
     CDS             complement(76143..77339)
                     /locus_tag="A2U20_00415"
                     /inference="EXISTENCE: similar to AA
                     sequence:RefSeq:WP_015940020.1"
                     /note="Derived by automated computational analysis using
                     gene prediction method: Protein Homology."
                     /codon_start=1
                     /transl_table=11
                     /product="tryptophan synthase subunit beta"
                     /protein_id="PRJNA315891:A2U20_00415"
                     /translation="MTTILNPYFGEFGGMFVPEILVPVLQELEKAFVEAKEDPAFQQE
                     FQDLLKNYAGRPTALTCCRNLTKGSNTTLYLKREDLLHGGAHKTNQVLGQILLAKRMG
                     KTRIIAETGAGQHGVATALACAMLNIPCRIYMGAKDVERQSPNVFRMKLMGAEVIPVQ
                     KGSCSLKDACCEAMRDWAANYATTHYLLGTAAGPHPFPTIVREFQKMIGEETKRQILE
                     KEGRLPDAVIAAVGGGSNAIGMFADFIEEKSVRLIGIEPAGKGIETGEHGAPLRHGSV
                     GIYFGMRSPIMQTKDGQIEESYSISAGLDFPSVGPQHAHLHAIGRADYESITDDEALE
                     AFQALAQHEGIIPALESSHALAYALKLIKQDPTKTQLLVVNLSGRGDKDIFTVDKILT
                     AKGAIK"
                     /modified_by="Tracy.Nicholson"
                     /label="trpB"
     gene            complement(76143..77339)
                     /locus_tag="A2U20_00415"
                     /modified_by="Tracy.Nicholson"
                     /label="trpB"
     CDS             complement(77359..78828)
                     /locus_tag="A2U20_00420"
                     /inference="EXISTENCE: similar to AA
                     sequence:RefSeq:WP_015940021.1"
                     /note="monomeric bifunctional protein; functions in
                     tryptophan biosynthesis pathway;
                     phosphoribosylanthranilate is rearranged to
                     carboxyphenylaminodeoxyribulosephosphate which is then
                     closed to form indole-3-glycerol phosphate; Derived by
                     automated computational analysis using gene prediction
                     method: Protein Homology."
                     /codon_start=1
                     /transl_table=11
                     /product="bifunctional indole-3-glycerol phosphate
                     synthase/phosphoribosylanthranilate isomerase"
                     /protein_id="PRJNA315891:A2U20_00420"
                     /translation="MPQNHTQPSILKTIVQDKLLWIQHQQTHFPLSAFQNSLQPSDRD
                     FYTALQQGSAQKPAYILECKKASPSKGLIRANFNVEDIAQVYKSYASAISVLTDEKYF
                     QGDFTYIPRVRQLVNQPILCKDFIVSEYQIYLARYYQADAILLMLSVLDDETYRRLAE
                     IAHGLGMGILTETSNQTELTRAIELGAKVIGINNRDLHDLSVDIARTPPLARQIPADR
                     IIISESGIYHHHQIQQLKSDVHGFLIGSSLMGSPDLHQSVRTLIFGENKVCGLTRPQD
                     VQAVYEQGALYGGLIFAEHSPRQLSLRQAQELVVQAPLRFVGVFQNQSIDFIEKIVNQ
                     LDLFAVQLHGEETAEFIAALRQQLPQSCQIWKAISVDAPPKITLAALATKTQSKSAVK
                     IPSIPHVDRYILDSKIGNQRGGTGQPFDWSKIPQEYKSKLLLAGGINPDNIELALSQH
                     CLGLDLNSGVESLTGMKSPQKLAAVFNKILERQTPKKLS"
                     /modified_by="Tracy.Nicholson"
                     /label="trpC"
     gene            complement(77359..78828)
                     /locus_tag="A2U20_00420"
                     /modified_by="Tracy.Nicholson"
                     /label="trpC"
     CDS             complement(78841..79842)
                     /locus_tag="A2U20_00425"
                     /inference="EXISTENCE: similar to AA
                     sequence:RefSeq:WP_005567382.1"
                     /note="Derived by automated computational analysis using
                     gene prediction method: Protein Homology."
                     /codon_start=1
                     /transl_table=11
                     /product="anthranilate phosphoribosyltransferase"
                     /protein_id="PRJNA315891:A2U20_00425"
                     /translation="MQTEQLLLKIIEQTHLTSSEMQQLFTSIIQGELNPIQLTALLIA
                     LKIRGESAEEISGAVAACLNAAQPFPTPDYAFADIVGTGGDGANTINISTASAIVGAA
                     CGLKIAKHGNRSVSSKTGSSDLLTALGVNINMQADIARQALDEIGLCFLFAQQYHLGF
                     KHAVSVRQALKTRTIFNILGPLINPARPKRQLLGVYSPHLLKPYAETVAQLGHQHTFV
                     VHGCGLDEVAIHGRTDVAEIYDGKITYYSLSPLDFGFQAKPLESLRGGEPAENAQMIT
                     ALLQGQGKPEHAQAVAMNTALLMKLFGYENIKHNAQQVLDVIQSGKSVNVLSQLTRY"
                     /modified_by="Tracy.Nicholson"
                     /label="trpD"
     gene            complement(78841..79842)
                     /locus_tag="A2U20_00425"
                     /modified_by="Tracy.Nicholson"
                     /label="trpD"
     CDS             complement(79844..80443)
                     /locus_tag="A2U20_00430"
                     /inference="EXISTENCE: similar to AA
                     sequence:RefSeq:WP_010786994.1"
                     /note="Derived by automated computational analysis using
                     gene prediction method: Protein Homology."
                     /codon_start=1
                     /transl_table=11
                     /product="anthranilate synthase component II"
                     /protein_id="PRJNA315891:A2U20_00430"
                     /translation="MATIIFLDNFDSFTYNLVDQFRTLGHQVQIYRNDCDIALLEQAT
                     LAHPNTLLALSPGPGNPSEAGNLLPLIARLKGKVPMIGICLGHQALIESFGGKIVHAG
                     EVLHGKVSLISHDNLAMFESLNNPMSVARYHSLMGVELPDELIVNATYENIVMAIRHK
                     SLPICGFQFHPESILTVQGSQLLKQTIAYLMNFNRTQGI"
                     /modified_by="Tracy.Nicholson"
                     /label="trpG"
     gene            complement(79844..80443)
                     /locus_tag="A2U20_00430"
                     /modified_by="Tracy.Nicholson"
                     /label="trpG"
     CDS             complement(80455..81996)
                     /locus_tag="A2U20_00435"
                     /inference="EXISTENCE: similar to AA
                     sequence:RefSeq:WP_010786995.1"
                     /note="Derived by automated computational analysis using
                     gene prediction method: Protein Homology."
                     /codon_start=1
                     /transl_table=11
                     /product="anthranilate synthase component I"
                     /protein_id="PRJNA315891:A2U20_00435"
                     /translation="MQSVFIQTKEYHVDYCNDPIAIFATLCQNRQNTLLLESAEIQSK
                     NSLKSLLLVDAALKISCQGQQVDFEALTLNGQGVLPYIAQQLQPICEISSFDTHHLSV
                     KFSLPNPNLDEDSKLSAPSIFDGLRCLTTLYQHSDIPIFLGGLFAYDLVTNFIPMENI
                     QLKDDGLSCPDYVFYLAENLLLIDHQTLSATLQTFCFHPKAADDLNQSAVQICQNLQK
                     VEPHLPHILASTEVRTNLEDEAFKDIIRSLKHHIHIGDVFQIVPSRRFSLACPNPLRA
                     YRQLKQTNPSPYMFFMQDEAFTLFGASPESALKYSAQTRQVEIYPIAGSRPRGFDEQG
                     QIDPDLDARLELELRLDKKELAEHLMLVDLARNDVARVCESGSRHVKALMQIDRYSHI
                     MHLVSRVVGKLRPELDALHAYQACMNMGTLTGAPKIKAMQLIYLVEQQKRHSYGGAVG
                     YLSSKGNLDTCIVIRSAFVQNGIAHIQAGCGEVLDSDPQMEADETRHKAKAVINAIIQ
                     THSAI"
                     /modified_by="Tracy.Nicholson"
                     /label="trpE"
     gene            complement(80455..81996)
                     /locus_tag="A2U20_00435"
                     /modified_by="Tracy.Nicholson"
                     /label="trpE"
     CDS             complement(82308..83826)
                     /locus_tag="A2U20_00440"
                     /inference="EXISTENCE: similar to AA
                     sequence:RefSeq:WP_005711753.1"
                     /note="frameshifted; internal stop; Derived by automated
                     computational analysis using gene prediction method:
                     Protein Homology."
                     /pseudo
                     /codon_start=1
                     /transl_table=11
                     /product="sulfatase"
                     /modified_by="Tracy.Nicholson"
                     /label="yidJ"
     gene            complement(82308..83826)
                     /locus_tag="A2U20_00440"
                     /pseudo
                     /modified_by="Tracy.Nicholson"
                     /label="yidJ"
     CDS             complement(84138..84575)
                     /locus_tag="A2U20_00445"
                     /inference="EXISTENCE: similar to AA
                     sequence:RefSeq:WP_005823457.1"
                     /note="Derived by automated computational analysis using
                     gene prediction method: Protein Homology."
                     /codon_start=1
                     /transl_table=11
                     /product="DNA polymerase III subunit chi"
                     /protein_id="PRJNA315891:A2U20_00445"
                     /translation="MKQVQFYLLSQAQAGELSAQEALACDLAAKAWRQGKRVLIACET
                     EEQAFSLDEALWAREAGDFVPHNLSGEVTTYATPIEISWKGKRNAQRRDVLISLQTEL
                     PNFINSFNQIIDFVSVDETEKVQARERYKQYRQLGWQLSTEQV"
                     /modified_by="Tracy.Nicholson"
                     /label="holC"
     gene            complement(84138..84575)
                     /locus_tag="A2U20_00445"
                     /modified_by="Tracy.Nicholson"
                     /label="holC"
     CDS             complement(84681..86468)
                     /locus_tag="A2U20_00450"
                     /inference="EXISTENCE: similar to AA
                     sequence:RefSeq:WP_005713540.1"
                     /note="Derived by automated computational analysis using
                     gene prediction method: Protein Homology."
                     /codon_start=1
                     /transl_table=11
                     /product="long-chain fatty acid--CoA ligase"
                     /protein_id="PRJNA315891:A2U20_00450"
                     /translation="MASLDFHFVNRFRLQAKKWLNRTALRFREQAQWQEMSWQTFQQE
                     IDRFSYALIAQHIDIQDKIGIFANNMPRWTIADFGAMQARAVAVPIYATNTAKQVEYI
                     VNDADIKILFVGDQEQFDQVYQIANNCPQLMKIVAMKANMHLRDLPNACYWEDFLNVV
                     PNEAEFEKRLNSKQLSDLFTLIYTSGTTGEPKGVMLDYANLAHQLNAHDLALNVNEDD
                     VSLSFLPLSHIFERAWIAYVFHRGATNCYLEDTKHVRDALTTLKPTVMCAVPRFYEKI
                     YTAVWDKVEKAPLHRRALFNWAIRVGEQHYQIEQPSQWLRLQYALADKLVLTKLRALL
                     GGRIKMMPCGGAKLEASIGSFFHSIGINIKLGYGMTETTATVSCWQDKGFNPNSIGTL
                     MPNAEVKIGEENEILVRGGMVMRGYYKKPEETAKAFTEDGFLRTGDVGEMDSCGNLFI
                     TDRLKELMKTSNGKYIAPQYIEGKIGKDKFIEQIAVIADAKKYVSALIVPCFDSLEEY
                     AKQLNIKYQDRIELIKHSDIIQMFERRIHELQKELPSFEQVKRFTLLPQAFSTAMEEI
                     TPTLKLRRKVIMQRYREQIEEMYNERSLT"
                     /modified_by="Tracy.Nicholson"
                     /label="fadD"
     gene            complement(84681..86468)
                     /locus_tag="A2U20_00450"
                     /modified_by="Tracy.Nicholson"
                     /label="fadD"
     CDS             complement(86598..87695)
                     /locus_tag="A2U20_00455"
                     /inference="EXISTENCE: similar to AA
                     sequence:RefSeq:WP_006079577.1"
                     /note="Derived by automated computational analysis using
                     gene prediction method: Protein Homology."
                     /codon_start=1
                     /transl_table=11
                     /product="ISAs1 family transposase"
                     /protein_id="PRJNA315891:A2U20_00455"
                     /translation="MSVFRFFENLSDPQAYNQKHHFLDIVFLVVSAVISGANSWTEIK
                     LFGELHLDWLRKYRPFECGIPVDDTIARVIKRIEPQAFNEVFLNFINEIRTQQGREVI
                     AIDGKTLRHSFNPETQSALHSVTVWSQSRGLILSQKKSSGKQNEQQAVMEIIDSFCLK
                     NAVITVDAMNTQKKIAEKIIEKKGDYVMPLKKNHRQFQSEVEAYFHKISRDCPEMLET
                     FEEVNAERSRIDERYYRKLKVSDWLSKAEEWKGIKSVLEVCRKRSDNGKESQEKVFYI
                     SSLDVDIQILAKCVRGHWEVENKAHWVLDMVYKEDECAVTDEWGAENLAILRRLALKL
                     ARLHPKKQSMKGKLTAAGWSDEFRDELLLGV"
     gene            complement(86598..87695)
                     /locus_tag="A2U20_00455"
     CDS             88023..88334
                     /locus_tag="A2U20_00460"
                     /inference="EXISTENCE: similar to AA
                     sequence:RefSeq:WP_014268624.1"
                     /note="Derived by automated computational analysis using
                     gene prediction method: Protein Homology."
                     /codon_start=1
                     /transl_table=11
                     /product="30S ribosomal protein S10"
                     /protein_id="PRJNA315891:A2U20_00460"
                     /translation="MQNQRIRIRLKAFDHRLIDQSTAEIVETAKRTGAQVRGPIPLPT
                     RKERFTVLISPHVNKDARDQYEIRTHKRLVDIVEPTEKTVDALMRLDLAAGVDVQISL
                     G"
                     /modified_by="Tracy.Nicholson"
                     /label="rpsJ "
     gene            88023..88334
                     /locus_tag="A2U20_00460"
                     /modified_by="Tracy.Nicholson"
                     /label="rpsJ "
     CDS             88351..88977
                     /locus_tag="A2U20_00465"
                     /inference="EXISTENCE: similar to AA
                     sequence:SwissProt:Q3YWT9.1"
                     /note="Derived by automated computational analysis using
                     gene prediction method: Protein Homology."
                     /codon_start=1
                     /transl_table=11
                     /product="50S ribosomal protein L3"
                     /protein_id="PRJNA315891:A2U20_00465"
                     /translation="MIGLVGRKVGMTRIFNEDGVSIPVTVIEIEANRVTQVKTLENDG
                     YTAVQVTTGSKKASRVTKPEAGHFVKAGVEAGRGLWEFRTEGEEFTLGQEINVDIFTD
                     VKKVDVTGTSKGKGFQGGVKRWNFRTQDATHGNSLSHRVLGSIGQNQTPGRVFKGKKM
                     AGHLGAERVTVQSLEVVRVDAERKLLLVKGSVPGATNSDVIVKPAVKA"
                     /modified_by="Tracy.Nicholson"
                     /label="rplC"
     gene            88351..88977
                     /locus_tag="A2U20_00465"
                     /modified_by="Tracy.Nicholson"
                     /label="rplC"
     CDS             88993..89595
                     /locus_tag="A2U20_00470"
                     /inference="EXISTENCE: similar to AA
                     sequence:RefSeq:WP_010304939.1"
                     /note="Derived by automated computational analysis using
                     gene prediction method: Protein Homology."
                     /codon_start=1
                     /transl_table=11
                     /product="50S ribosomal protein L4"
                     /protein_id="PRJNA315891:A2U20_00470"
                     /translation="MELQVVGANALAVSETTFGREFNEALIHQVVVAYAAGARQGTRA
                     QKTRAEVSGSGKKPWRQKGTGRARSGDIKSPIWRSGGVTFAAKPQDHSQKVNKKMYRG
                     AIKSILSELVRQDRLVVVDKFEIDAPKTKVLVQKLKDMALTDALIITASLDENLFLAA
                     RNLYKVDVRDVQGIDPVSLIAFDKVVITVDAVKQIEEMLA"
                     /modified_by="Tracy.Nicholson"
                     /label="rplD"
     gene            88993..89595
                     /locus_tag="A2U20_00470"
                     /modified_by="Tracy.Nicholson"
                     /label="rplD"
     CDS             89592..89897
                     /locus_tag="A2U20_00475"
                     /inference="EXISTENCE: similar to AA
                     sequence:RefSeq:WP_005818317.1"
                     /note="Derived by automated computational analysis using
                     gene prediction method: Protein Homology."
                     /codon_start=1
                     /transl_table=11
                     /product="50S ribosomal protein L23"
                     /protein_id="PRJNA315891:A2U20_00475"
                     /translation="MIQQERLLKVLKAPHISEKATNNAEKGNTIVFKVALDANKVEIA
                     NAVEQLFEVKVDSVRTVVVKGKTKRHGAKSGRRSDWKKAYVTLQEGQSLDFVEGAAE"
                     /modified_by="Tracy.Nicholson"
                     /label="rplW"
     gene            89592..89897
                     /locus_tag="A2U20_00475"
                     /modified_by="Tracy.Nicholson"
                     /label="rplW"
     CDS             89918..90739
                     /locus_tag="A2U20_00480"
                     /inference="EXISTENCE: similar to AA
                     sequence:RefSeq:WP_017805226.1"
                     /note="Derived by automated computational analysis using
                     gene prediction method: Protein Homology."
                     /codon_start=1
                     /transl_table=11
                     /product="50S ribosomal protein L2"
                     /protein_id="PRJNA315891:A2U20_00480"
                     /translation="MAIVKCKPTSAGRRHVVKVVNTELHKGKPFAALLDTKSKTGGRN
                     NLGRITTRHIGGGHKQHYRLIDFKRNKLDIPAVVERLEYDPNRSANIALVLYKDGERR
                     YILAPKGLAAGDTIQAGASAPIKVGNSLPMRNIPVGSTVHNVELKPGKGGQIARSAGA
                     YVQIIAREGNYVTLRLRSGEMRKVLAECSATIGEVGNSEHMLRVLGKAGANRWRGIRP
                     TVRGTAMNPVDHPHGGGEGRNFGKHPVTPWGVQTKGKKTRHNKRTDKFIVRRRGK"
                     /modified_by="Tracy.Nicholson"
                     /label="rplB"
     gene            89918..90739
                     /locus_tag="A2U20_00480"
                     /modified_by="Tracy.Nicholson"
                     /label="rplB"
     CDS             90768..91043
                     /locus_tag="A2U20_00485"
                     /inference="EXISTENCE: similar to AA
                     sequence:SwissProt:Q7MYF5.1"
                     /note="Derived by automated computational analysis using
                     gene prediction method: Protein Homology."
                     /codon_start=1
                     /transl_table=11
                     /product="30S ribosomal protein S19"
                     /protein_id="PRJNA315891:A2U20_00485"
                     /translation="MPRSLKKGPFLDLHLLKKVEKAVESGDKKPIKTWSRRSMIIPSM
                     IGLTIAVHNGRQHVPVYVSDEMIGHKLGEFAPTRTYRGHAADKKAKK"
                     /modified_by="Tracy.Nicholson"
                     /label="rpsS"
     gene            90768..91043
                     /locus_tag="A2U20_00485"
                     /modified_by="Tracy.Nicholson"
                     /label="rpsS"
     CDS             91054..91386
                     /locus_tag="A2U20_00490"
                     /inference="EXISTENCE: similar to AA
                     sequence:RefSeq:WP_000447526.1"
                     /note="Derived by automated computational analysis using
                     gene prediction method: Protein Homology."
                     /codon_start=1
                     /transl_table=11
                     /product="50S ribosomal protein L22"
                     /protein_id="PRJNA315891:A2U20_00490"
                     /translation="METIAKHRYARTSAQKARLVADLIRGKKVSAALEILTFTNKKAA
                     ALVKKVLESAIANAEHNDGADVDDLKVAKIFVDEGPSMKRVMPRAKGRADRILKRTSH
                     ITVVVSDR"
                     /modified_by="Tracy.Nicholson"
                     /label="rplV"
     gene            91054..91386
                     /locus_tag="A2U20_00490"
                     /modified_by="Tracy.Nicholson"
                     /label="rplV"
     CDS             91404..92108
                     /locus_tag="A2U20_00495"
                     /inference="EXISTENCE: similar to AA
                     sequence:RefSeq:WP_000529946.1"
                     /note="Derived by automated computational analysis using
                     gene prediction method: Protein Homology."
                     /codon_start=1
                     /transl_table=11
                     /product="30S ribosomal protein S3"
                     /protein_id="PRJNA315891:A2U20_00495"
                     /translation="MGQKVHPHGIRLGIVKPWSSTWFANTQDFADNLEGDFKVRQFLN
                     KELANASVSRITIERPAKSIRVTIHTARPGIVIGKKGEDVEKLRNAVSKIAGVPAQIN
                     ISEVKKPELDAKLVADSIAAQLERRVMFRRAMKRAVQNAMRLGAKGIKVEVSGRLGGA
                     EIARSEWYREGRVPLHTLRADIDYNTAEAHTTYGVIGVKVWIFKGEILGGMAAVIESE
                     KEPAAQPKKPARKGRK"
                     /modified_by="Tracy.Nicholson"
                     /label="rpsC "
     gene            91404..92108
                     /locus_tag="A2U20_00495"
                     /modified_by="Tracy.Nicholson"
                     /label="rpsC "
     CDS             92121..92531
                     /locus_tag="A2U20_00500"
                     /inference="EXISTENCE: similar to AA
                     sequence:RefSeq:WP_017805229.1"
                     /note="Derived by automated computational analysis using
                     gene prediction method: Protein Homology."
                     /codon_start=1
                     /transl_table=11
                     /product="50S ribosomal protein L16"
                     /protein_id="PRJNA315891:A2U20_00500"
                     /translation="MLQPKRTKFRKVHKGRNRGIAGGTEVSFGSFGLKAIGRGRLTAR
                     QIEAARRAMSRAVKRQGKIWIRVFPDKPITEKPLEVRMGKGKGNVEYWVALIQPGKVL
                     YEMDGVSEEVARNAFALAAAKLPFKTTFVTKTVM"
                     /modified_by="Tracy.Nicholson"
                     /label="rplP "
     gene            92121..92531
                     /locus_tag="A2U20_00500"
                     /modified_by="Tracy.Nicholson"
                     /label="rplP "
     CDS             92531..92722
                     /locus_tag="A2U20_00505"
                     /inference="EXISTENCE: similar to AA
                     sequence:SwissProt:A3N366.1"
                     /note="Derived by automated computational analysis using
                     gene prediction method: Protein Homology."
                     /codon_start=1
                     /transl_table=11
                     /product="50S ribosomal protein L29"
                     /protein_id="PRJNA315891:A2U20_00505"
                     /translation="MKAQELRNKSVEELNGELVNLLGEQFKLRMQAATGQLQQTHQLK
                     QVRRSIAQVKTVLTEKAGE"
                     /modified_by="Tracy.Nicholson"
                     /label="rpmC "
     gene            92531..92722
                     /locus_tag="A2U20_00505"
                     /modified_by="Tracy.Nicholson"
                     /label="rpmC "
     CDS             92722..92976
                     /locus_tag="A2U20_00510"
                     /inference="EXISTENCE: similar to AA
                     sequence:RefSeq:WP_005818325.1"
                     /note="Derived by automated computational analysis using
                     gene prediction method: Protein Homology."
                     /codon_start=1
                     /transl_table=11
                     /product="30S ribosomal protein S17"
                     /protein_id="PRJNA315891:A2U20_00510"
                     /translation="MTDKIRTVQGKVVSDKMDKSFVVAIERTVKHPIYGKFIRRTTKL
                     HVHDENNEAKLGDVVEVKECRPLSKTKSHTLVRVVEKAVA"
                     /modified_by="Tracy.Nicholson"
                     /label="rpsQ"
     gene            92722..92976
                     /locus_tag="A2U20_00510"
                     /modified_by="Tracy.Nicholson"
                     /label="rpsQ"
     CDS             93288..95699
                     /locus_tag="A2U20_00515"
                     /inference="EXISTENCE: similar to AA
                     sequence:RefSeq:WP_014668014.1"
                     /note="Derived by automated computational analysis using
                     gene prediction method: Protein Homology."
                     /codon_start=1
                     /transl_table=11
                     /product="sialidase"
                     /protein_id="PRJNA315891:A2U20_00515"
                     /translation="MKRRLSKNVKCSFVPSLIFLALASNLHATTFWKSDLNENLTHIT
                     KRIGEDNFTVAEDGRLWPGIGPNGEAPGTVPLYYSRIPAMTITDDNKMVIMYDLRWNR
                     AYDQDRIDPGVSISEDGGNTWLSKTAWTFNDSKMPLRRAMDPTILYNSIDGSIYAMHG
                     TWATGNRNWYQDRFNYFQNNIWATTIYKSIDGGKTWEKNAEFSKLSNPDVFSKVSKGP
                     DNPVVSFLGGVGSGIVMRNGTLVFPIQTAHNNGIAATIMYSKDNGKTWEMPETTDLPA
                     PNQISLENMVFEMGDKLIMVGREARVRGTQADKRWAYYTEDMGKSWHAYEPASFGSST
                     AQPTQGSSIYVTLPNGRRVLLVSKPNGNNDNWARGNLALWMLDAKDPQHVYEVAIIRP
                     GSGNKAGAGYSSLAYKEGNLFVAYEDDGNITVKNLTEYMTDIQAKALEWNLPDEIEPD
                     VEKINALMHLNQGQKDELIAKLRRANDNAIAQSITLDQAMSELKLKSFALSQQAVSFE
                     KALPSNLKNFQDALASINTISESKNTTNANYLGVHDLYDSLYTMFLALNNPLDFTKYI
                     EQAKHLNEYNHDILYRSFDGVFAHYSGGSKYNKLSLGGNKTVSEKVQAGLFFEYGNKH
                     QKSYHVGMRAKYQLDNHQIAGFIRYRGVKHQDFIERNNNVDLYLNYAYQLRLSEDLSM
                     SPSFGAYISRSNRTLLDQDVAVNKRTVYAGDVGVNLMYKINDINVNIRPNIAFINDSL
                     KLSQSNDKSNVYKISSHNTIYGLATSINKAFSNGLKVGSTLELQKYGSQYSNVNLGVD
                     ISYTW"
                     /modified_by="Tracy.Nicholson"
                     /label="nanH"
     gene            93288..95699
                     /locus_tag="A2U20_00515"
                     /modified_by="Tracy.Nicholson"
                     /label="nanH"
     CDS             complement(95741..96118)
                     /locus_tag="A2U20_00520"
                     /inference="EXISTENCE: similar to AA
                     sequence:RefSeq:WP_013745008.1"
                     /note="incomplete; partial on complete genome; missing
                     start; Derived by automated computational analysis using
                     gene prediction method: Protein Homology."
                     /pseudo
                     /codon_start=1
                     /transl_table=11
                     /product="IS256 family transposase"
     gene            complement(95741..96118)
                     /locus_tag="A2U20_00520"
                     /pseudo
     CDS             96225..96410
                     /locus_tag="A2U20_00525"
                     /inference="COORDINATES: ab initio prediction:GeneMarkS+"
                     /note="Derived by automated computational analysis using
                     gene prediction method: GeneMarkS+."
                     /codon_start=1
                     /transl_table=11
                     /product="hypothetical protein"
                     /protein_id="PRJNA315891:A2U20_00525"
                     /translation="MQRMFGGILMGIGASFAGDCTITNSLVSTAYFSWQGWLATLMIM
                     LGCWTATYFVKPTQCRI"
     gene            96225..96410
                     /locus_tag="A2U20_00525"
     CDS             96398..97832
                     /locus_tag="A2U20_00530"
                     /inference="EXISTENCE: similar to AA
                     sequence:RefSeq:WP_017806053.1"
                     /note="frameshifted; internal stop; Derived by automated
                     computational analysis using gene prediction method:
                     Protein Homology."
                     /pseudo
                     /codon_start=1
                     /transl_table=11
                     /product="sulfurtransferase"
                     /modified_by="Tracy.Nicholson"
                     /label="ynjE"
     gene            96398..97832
                     /locus_tag="A2U20_00530"
                     /pseudo
                     /modified_by="Tracy.Nicholson"
                     /label="ynjE"
     CDS             97996..99537
                     /locus_tag="A2U20_00535"
                     /inference="EXISTENCE: similar to AA
                     sequence:RefSeq:WP_005564969.1"
                     /note="Derived by automated computational analysis using
                     gene prediction method: Protein Homology."
                     /codon_start=1
                     /transl_table=11
                     /product="alpha/beta hydrolase"
                     /protein_id="PRJNA315891:A2U20_00535"
                     /translation="MMKRTTLTTLSLIASISTTFAAPTTQPDPLPNLPYFNQTQDGYQ
                     LEFDDKNYRSLEMVVNGATIKFRAFEKIVYVKNPLEPDYQTINFYVPEAYFNGGSING
                     FTANTAPIFLPNAVGGYMPAKAATYDKKGFGSNADKPNAIVTALSKGYVVASVGARGR
                     TLEKDGKYTGKAPAAIIDLKSAVRYLHFNDQRMAGDANKIISNGTSAGGALSALLGAS
                     GDHRDYTEYFKQVGAAEASDAIFAVSAYCPITNLENADTAYEWEFNGLNQFSRIDMSR
                     LSATGYNDRSQSKPRIEGELTADQIKTSHELKAAFPAYINSLNLKDEKGNSLTLDKEG
                     NGSFKEYVKQGIVRAADTARKNGTDLSDKSWLTLSKDGVADMDWNGYIHSEKRMKSPP
                     AFDAFDLSSGENNLFGSETVNNQHFTPYTLERSTAKGGMVDAHIIKMMNAMNYVENPK
                     AAEHWRIRVGTSDRDTSHAISALLAIKLNMVGKQVDYATPWGVPHAGDYDLDELFKWA
                     DSIAK"
                     /modified_by="Tracy.Nicholson"
                     /label="aidH"
     gene            97996..99537
                     /locus_tag="A2U20_00535"
                     /modified_by="Tracy.Nicholson"
                     /label="aidH"
     CDS             complement(99617..100423)
                     /locus_tag="A2U20_00540"
                     /inference="EXISTENCE: similar to AA
                     sequence:RefSeq:WP_005711135.1"
                     /note="Derived by automated computational analysis using
                     gene prediction method: Protein Homology."
                     /codon_start=1
                     /transl_table=11
                     /product="type I methionyl aminopeptidase"
                     /protein_id="PRJNA315891:A2U20_00540"
                     /translation="MKNIPIRSEAEIEKLRIACKLASDVLVMIEPYVKEGISTGELDR
                     ICHEYIEQVQKAIPACLGYHGYPKATCISLNEVVCHGIPNPEKKLKKGDILNIDVTVI
                     KDGYYGDNSKMYAVGEPTIKDKRLLEVTQECLYIGLRAVKPGIRLNQIGKAIQQFAEK
                     EGFSVVREYCGHGIGDQFHCEPQVLHYFSDDGGVVLQEGMVFTIEPMINAGKKEIRLM
                     GDGWTVKTKDRSHSAQYEHQIVVTKDGCEVMTIRDEEIFEGRISRLMKNT"
                     /modified_by="Tracy.Nicholson"
                     /label="map"
     gene            complement(99617..100423)
                     /locus_tag="A2U20_00540"
                     /modified_by="Tracy.Nicholson"
                     /label="map"
     CDS             complement(100525..102357)
                     /locus_tag="A2U20_00545"
                     /inference="EXISTENCE: similar to AA
                     sequence:RefSeq:WP_015939797.1"
                     /note="Catalyzes the first step in hexosamine metabolism,
                     converting fructose-6P into glucosamine-6P using glutamine
                     as a nitrogen source; Derived by automated computational
                     analysis using gene prediction method: Protein Homology."
                     /codon_start=1
                     /transl_table=11
                     /product="glutamine--fructose-6-phosphate
                     aminotransferase"
                     /protein_id="PRJNA315891:A2U20_00545"
                     /translation="MCGIVGAVAQRDVAEILVDGLHRLEYRGYDSAGVAVLGNDHNLQ
                     IVRRVGKVKFLDEALESNPLLGGTGIAHTRWATHGEPSEVNAHPHRSGKIAVVHNGII
                     ENYEELSAELQQRGYVFQSQTDTEVIAHLVEWEFRTTPNLLDAVRKAVKQLRGAYGTV
                     VMNQDEPEHLVVARSGSPLVIGLGVGENFLASDPLALLSVTRRFIYLEEGDVAEITRR
                     TVDIYNRAGEKVERDVHEGNFESDAADKGQYRHYMQKEIFEQPVAIMNTLEGRIANGK
                     VNIEAISNNAEEILKKVEHIQIVACGTSYNAGMVARYWFESIAGVACDVEIASEFRYR
                     KFVTRPNSLLVTISQSGETADTLAALRLAKESGFMAAMTICNVASSSLVRESDFAFMT
                     RAGVEVGVASTKAFTTQLTCLLLLTTALGRLKGNVSAEQETEIVKSLQRLPAQIESAL
                     VFDKEIEKLSEDFAEKHHTLFLGRGEFYPIAMESALKLKEISYIHAEAYAAGELKHGP
                     LALIDADMPVIVVAPENDLLEKVKSNIEEVRARGGQMYVFADREAGFSSQEGYTVLTF
                     PKVDHVTAPIFYAVPLQLLSYHVALIKGTDVDQPRNLAKSVTVE"
                     /modified_by="Tracy.Nicholson"
                     /label="glmS"
     gene            complement(100525..102357)
                     /locus_tag="A2U20_00545"
                     /modified_by="Tracy.Nicholson"
                     /label="glmS"
     CDS             complement(102391..103149)
                     /locus_tag="A2U20_00550"
                     /inference="EXISTENCE: similar to AA
                     sequence:RefSeq:WP_015674187.1"
                     /note="Derived by automated computational analysis using
                     gene prediction method: Protein Homology."
                     /codon_start=1
                     /transl_table=11
                     /product="XRE family transcriptional regulator_putative
                     glucitol operon repressor"
                     /protein_id="PRJNA315891:A2U20_00550"
                     /translation="MSKRNTQQRRQIIVGLVQEQGEVSVEYLAHLFETSEVTIRKDLT
                     ALEESGFLLRRYGGAIKLPTEMNEESQEQLSKQKLAIASAAANQIRDHNRIIIDSGST
                     TGALVKALHHSGLVVMTNSLALANELIALECEPTVLMTGGTWDARSESFQGKVAANVL
                     RSYDFDQLFIGADGLDLTRGTTTFNELIGLSQVMAEVSREVIVLIESQKIGRKMPNLE
                     LEWQQIDKLITDDQLDPNVKQQIEALGVEVIVAK"
                     /modified_by="Tracy.Nicholson"
                     /label="srlR2"
     gene            complement(102391..103149)
                     /locus_tag="A2U20_00550"
                     /modified_by="Tracy.Nicholson"
                     /label="srlR2"
     CDS             complement(103285..103608)
                     /locus_tag="A2U20_00555"
                     /inference="EXISTENCE: similar to AA
                     sequence:RefSeq:WP_005711127.1"
                     /note="Derived by automated computational analysis using
                     gene prediction method: Protein Homology."
                     /codon_start=1
                     /transl_table=11
                     /product="branched-chain amino acid transport"
                     /protein_id="PRJNA315891:A2U20_00555"
                     /translation="METQNIIYMLIALVLGTQLCRFLPLFLPKTVLSSPILQKLNKML
                     PLVIMVLLVLTSLSLPKSNEGYTLFIAQIIALIGVVVSYVWLRNVLFSVGIGILGFNL
                     FLYIL"
                     /modified_by="Tracy.Nicholson"
                     /label="azlD"
     gene            complement(103285..103608)
                     /locus_tag="A2U20_00555"
                     /modified_by="Tracy.Nicholson"
                     /label="azlD"
     CDS             complement(103608..104240)
                     /locus_tag="A2U20_00560"
                     /inference="EXISTENCE: similar to AA
                     sequence:RefSeq:WP_007395153.1"
                     /note="Derived by automated computational analysis using
                     gene prediction method: Protein Homology."
                     /codon_start=1
                     /transl_table=11
                     /product="Branched-chain amino acid transport protein
                     AzlC"
                     /protein_id="PRJNA315891:A2U20_00560"
                     /translation="MGYLAAGIAYGMLATNAGMPAWFTVVMCFTVFSGTAQYAAIPFF
                     VSGAGVVSVFLSTLLMSLRFIFYTLSMHSSLPKEKLNRFFALSYLTDENFGVLTTLPQ
                     ETRQAMMFKISILGMSYWTFATIVGILLGDSVSQYIPNLDFALPCLFAILAYEQYSSQ
                     KQWKPIFIALIGFLLAGQITQTSVLLVAIIIAIIIVAFLPQSFTEKKGQV"
                     /modified_by="Tracy.Nicholson"
                     /label="azlC"
     gene            complement(103608..104240)
                     /locus_tag="A2U20_00560"
                     /modified_by="Tracy.Nicholson"
                     /label="azlC"
     CDS             complement(104804..105695)
                     /locus_tag="A2U20_00565"
                     /inference="EXISTENCE: similar to AA
                     sequence:RefSeq:WP_005823987.1"
                     /note="frameshifted; Derived by automated computational
                     analysis using gene prediction method: Protein Homology."
                     /pseudo
                     /codon_start=1
                     /transl_table=11
                     /product="hypothetical protein"
     gene            complement(104804..105695)
                     /locus_tag="A2U20_00565"
                     /pseudo
     CDS             complement(105695..106138)
                     /locus_tag="A2U20_00570"
                     /inference="EXISTENCE: similar to AA
                     sequence:RefSeq:WP_005564703.1"
                     /note="Derived by automated computational analysis using
                     gene prediction method: Protein Homology."
                     /codon_start=1
                     /transl_table=11
                     /product="HTH-type transcriptional regulator Hpr"
                     /protein_id="PRJNA315891:A2U20_00570"
                     /translation="MSNFDKLGQQMNEMDATMDAWIRKLGLGYNHYAVLYSLAAAENG
                     QCTQKQICDEWCLPKQTVFNVCKEYKGKGWIEFSESAVDKREKMMRLTADGKAKAEPI
                     WAATHQLSDKVFAKFGKRKTEQLFALMAEFCVVCREQIDKTDTVI"
                     /modified_by="Tracy.Nicholson"
                     /label="hpr"
     gene            complement(105695..106138)
                     /locus_tag="A2U20_00570"
                     /modified_by="Tracy.Nicholson"
                     /label="hpr"
     CDS             106421..108334
                     /locus_tag="A2U20_00575"
                     /inference="EXISTENCE: similar to AA
                     sequence:RefSeq:WP_005702020.1"
                     /note="Derived by automated computational analysis using
                     gene prediction method: Protein Homology."
                     /codon_start=1
                     /transl_table=11
                     /product="Restriction enzyme BgcI subunit alpha"
                     /protein_id="PRJNA315891:A2U20_00575"
                     /translation="MAKKEIKTDLWVYELLKEAGISLDPQGSSIKELNDALKTASKSG
                     KGNVGFPEYCGVVKDFVIVIEDKADTANHIKHNDKALICQNATSVRDFAVNGALHYGI
                     HLAKNTSYKKIIAIGVSGNEKRHKISPLFINERGEYKSLEDVETFTLFNEKNIGEYYT
                     TNILKEQTDEEKTTAEILKDAKELHEDLRNYGSIQDKDKPLIVSGILLALREIEYKNF
                     DIDNLNGDEIKTDGQKIYEAIQANLDRAQVKPQVKKDKLLSQFLVIRDTKAINEINST
                     LGKTPLKYYTQFIYDHIYKNIKYIHSAEDYLGRFYGEFMSYSGGDGQTLGIVLTPRHI
                     VELFCELIDLKPTDSVFDPCCGTAGFLIAAMHHMLQKTDKETEKRKIRKEQLHGIELQ
                     PYMFTIATTNMILRGDGKSNLEQEDFLKQNPAQLQLKGCNVGMMNPPYSQGSKANPNL
                     FEISFTEHLLDSLTADGKAIVIVPQSSMTGKSKEEQAIKENILKKHTLEGVITLNKNT
                     FYGVGTNPCIAVFSTGIPHEKDKIVKFINFENDGFEVQKHIGLVETISAKDKKQHLLD
                     VWFGRIEAESKFCVETTIEADDEWLHSFYYFNDEIPTEADFEKVIADYLTFEVNMITH
                     GRGYLFGLGKDDE"
                     /modified_by="Tracy.Nicholson"
                     /label="bcgIA "
     gene            106421..108334
                     /locus_tag="A2U20_00575"
                     /modified_by="Tracy.Nicholson"
                     /label="bcgIA "
     CDS             108327..108665
                     /locus_tag="A2U20_00580"
                     /inference="COORDINATES: ab initio prediction:GeneMarkS+"
                     /note="Derived by automated computational analysis using
                     gene prediction method: GeneMarkS+."
                     /codon_start=1
                     /transl_table=11
                     /product="Restriction enzyme BcgI beta subunit"
                     /protein_id="PRJNA315891:A2U20_00580"
                     /translation="MSELKLTDRTWGKFSIGDLFQIENCKCSKVSVLKEGNVPYIGAT
                     NRNNGVLSFVENKSSFITKGNCIVFICDGEGSIGYSIYKKEDFIGTTTIKVGRNAVLC
                     SSCTKPKTQS"
                     /modified_by="Tracy.Nicholson"
                     /label="bcgIB"
     gene            108327..108665
                     /locus_tag="A2U20_00580"
                     /modified_by="Tracy.Nicholson"
                     /label="bcgIB"
     CDS             complement(108858..109979)
                     /locus_tag="A2U20_00585"
                     /inference="EXISTENCE: similar to AA
                     sequence:RefSeq:WP_005608124.1"
                     /note="Derived by automated computational analysis using
                     gene prediction method: Protein Homology."
                     /codon_start=1
                     /transl_table=11
                     /product="DDE transposase"
                     /protein_id="PRJNA315891:A2U20_00585"
                     /translation="MAHYLLSSKSKTLSLKHIFRLSEDEAFQLLKANRWGNPDNIHDV
                     CCPHCGIRHNAYFLQSRKRWCCKHCQRHFYITTNTAFAFHKLPFVDILAAVLLFANEV
                     KGISAITMSRHLNISYKTAFVLCHKLREALFKTRDLTPLQGEIHEDGTLINYKLRKAN
                     FKKNQHQQRDKKTNYPKLRPTKRFIISLNQRASNDETLWGSNRTIVAMDYTENAKTIL
                     ALNHQFVKQGSDIMCDENPAYKGLDFHYTRWSVNHKECYSAKGVSNNLAESFNARFRD
                     LHRGVHHKCDNKYALHYANQAAFMSDNRQKSNGDLFSDVLKRCLWVLPLREWVGYWQG
                     NHRTQELIGMTAFSPEEISQSYFKNLNERMKYEQELLAA"
     gene            complement(108858..109979)
                     /locus_tag="A2U20_00585"
     CDS             complement(110364..110864)
                     /locus_tag="A2U20_00590"
                     /inference="EXISTENCE: similar to AA
                     sequence:RefSeq:WP_005822159.1"
                     /note="Derived by automated computational analysis using
                     gene prediction method: Protein Homology."
                     /codon_start=1
                     /transl_table=11
                     /product="hypothetical protein"
                     /protein_id="PRJNA315891:A2U20_00590"
                     /translation="MAFSKFGKYIFPVIATAFSIDVLVPSISPLQLVPTFQKEIECDD
                     YVVEETVRRFINEGIRAQNVQANKLAQFFVGHATQGLDRSNPLWDMFGRAMEGAGSIA
                     EGTTKRGQNYIAFSSFESKEISDNNGVKKCRIMANSIGNKLSGSADYITHNYIVSIKG
                     NQVTVD"
     gene            complement(110364..110864)
                     /locus_tag="A2U20_00590"
     CDS             complement(110866..111066)
                     /locus_tag="A2U20_00595"
                     /inference="EXISTENCE: similar to AA
                     sequence:RefSeq:WP_005822158.1"
                     /note="Derived by automated computational analysis using
                     gene prediction method: Protein Homology."
                     /codon_start=1
                     /transl_table=11
                     /product="hypothetical protein"
                     /protein_id="PRJNA315891:A2U20_00595"
                     /translation="MKELIYFYLIVGCYIAHRRTSHLDANSAEFLKTYLKIVCTYPKE
                     LFSKIPSLKKKESENPEKQQGE"
     gene            complement(110866..111066)
                     /locus_tag="A2U20_00595"
     CDS             111222..111632
                     /locus_tag="A2U20_00600"
                     /inference="EXISTENCE: similar to AA
                     sequence:RefSeq:WP_012621933.1"
                     /note="Derived by automated computational analysis using
                     gene prediction method: Protein Homology."
                     /codon_start=1
                     /transl_table=11
                     /product="transcriptional regulator"
                     /protein_id="PRJNA315891:A2U20_00600"
                     /translation="MNINEKIRRIRESKEWSQEQMAEKLNMSLNGYAKIERGETKLYL
                     DKLEQIAQILDIDIVELIQSGEKNICFQIESPLGSVYQGVGESSLLIEIERLKLALSH
                     ANEKENLLNKLLEQKDSEIMHLKDLIQIIKSSKL"
     gene            111222..111632
                     /locus_tag="A2U20_00600"
     CDS             complement(111652..112260)
                     /locus_tag="A2U20_00605"
                     /inference="COORDINATES: ab initio prediction:GeneMarkS+"
                     /note="Derived by automated computational analysis using
                     gene prediction method: GeneMarkS+."
                     /codon_start=1
                     /transl_table=11
                     /product="hypothetical protein"
                     /protein_id="PRJNA315891:A2U20_00605"
                     /translation="MLEYIKKVTKKEIIKEPYIENGKRCLKLSEGNEQGKLLYTFTFL
                     DVPQDSVLIRLDEKFLETRNIFISSSNDECKNKNDFEHYLCKKADYLLIDSENKTIFV
                     IELKSSSHTEEHIIAQLKGGFCILKYIEAIINNFSNLFRYKSSLNLPFDGFSYRFMSI
                     KHIKNATKGNKLQDSKNYKDFSSADKFLHLRGRDKIIYNHLV"
     gene            complement(111652..112260)
                     /locus_tag="A2U20_00605"
     CDS             complement(112269..113660)
                     /locus_tag="A2U20_00610"
                     /inference="COORDINATES: ab initio prediction:GeneMarkS+"
                     /note="Derived by automated computational analysis using
                     gene prediction method: GeneMarkS+."
                     /codon_start=1
                     /transl_table=11
                     /product="hypothetical protein"
                     /protein_id="PRJNA315891:A2U20_00610"
                     /translation="MRFNISKIGKVRSTEIELNDLTIICGKNNTAKTYITYTLYGFMD
                     FIANLKFEISDSFKNDLMIFETSEEAEVIISINRLKDFVKNDLVQQFSRTIPNLFSSK
                     NKAFNNSSLSLLDDFNIKDIDFNRLAFIGDFAIEIEKRKEGEYFSISKTSLQNESLKN
                     KDELSPDLLYFAINNEIKVIIREVILNKIPSAFISSVERSGISLFQKEITLSRSRAYD
                     EFFYSKNSIKDLFNRVNRNKFSVYPLPIRDNLKFVQNLFFRDRELSPFIQKHDYLLHE
                     FSDLIGGEYLIDNENEEIRFIPNNENLELSMMESSSSIRSLCDLGIYLKFFAEEGDLI
                     IIDEPELNLHPENQRKLARLFAKLINCGLKILITTHSDYIIKELSILCILNSRKNILP
                     NINKISNVKYELNSLLDLNRINVFLSKDTNNHVKLYACEINNIDGIILPTFDDTIQDI
                     NSIMDEIAFSSEI"
     gene            complement(112269..113660)
                     /locus_tag="A2U20_00610"
     CDS             complement(113666..114007)
                     /locus_tag="A2U20_00615"
                     /inference="EXISTENCE: similar to AA
                     sequence:RefSeq:WP_014668543.1"
                     /note="Derived by automated computational analysis using
                     gene prediction method: Protein Homology."
                     /codon_start=1
                     /transl_table=11
                     /product="XRE family transcriptional regulator"
                     /protein_id="PRJNA315891:A2U20_00615"
                     /translation="MRIFERLKLVCEERKWKLKDFSEITGLPYRTAQGYLNGSREPNS
                     EGLSIICEKTNINLNWLVCGKGAVFGEGSMDLSMTEIKLLNDFRKCNEIGKKAILVNC
                     NAVSEIIEFKG"
                     /modified_by="Tracy.Nicholson"
     gene            complement(113666..114007)
                     /locus_tag="A2U20_00615"
     CDS             114108..115142
                     /locus_tag="A2U20_00620"
                     /inference="EXISTENCE: similar to AA
                     sequence:RefSeq:WP_005605571.1"
                     /note="Derived by automated computational analysis using
                     gene prediction method: Protein Homology."
                     /codon_start=1
                     /transl_table=11
                     /product="DDE transposase"
                     /protein_id="PRJNA315891:A2U20_00620"
                     /translation="MTQHFLLTSKARTLSPIKIARLSDAEAFSMLCDIRWGSAKNVVC
                     PKCGVQHQAYFISTRNQWRCKHCKHTFSITSGTIFANHKLPIQTYLFAIALFVNAVKG
                     ISACQLSRDLNVQYKTAFTLSHKIRESLIVQRELFPLSGEIHIDGTYVHSAPRPKNKK
                     ADRVDRRLKENANPNKRGVLVMRERYSEQETSSNPLLVGAKRTITFPILSENTETVKK
                     LVAAYIEPNSRIHTDENSAYDELIVDYDLQRVNHQREYRSDDGITNNLAESYFARFKR
                     MYYGQVHKMSNIYLDNYANEVAYREDTRKLDNLTIFNDITSKCLSTPSENAWKGYWQG
                     HHRQVERLIM"
     gene            114108..115142
                     /locus_tag="A2U20_00620"
     CDS             115144..115590
                     /locus_tag="A2U20_00625"
                     /inference="EXISTENCE: similar to AA
                     sequence:RefSeq:WP_005711702.1"
                     /note="Derived by automated computational analysis using
                     gene prediction method: Protein Homology."
                     /codon_start=1
                     /transl_table=11
                     /product="ATPase involved in DNA repair"
                     /protein_id="PRJNA315891:A2U20_00625"
                     /translation="MADPIYYTQIKQKIAQFEREKEQVQAHLALVERRIALLHQALDV
                     MNISEDEVHQHNTKHFKYRVYHKRFNGKLSQLIQQVMKAEPHRSWRAEEITEAVLVAD
                     KQAYRPITKDYIESVRSACERLARREIIERVEVVRYKVIQWKWKQR"
                     /modified_by="Tracy.Nicholson"
     gene            115144..115590
                     /locus_tag="A2U20_00625"
     CDS             complement(115611..115793)
                     /locus_tag="A2U20_00630"
                     /inference="EXISTENCE: similar to AA
                     sequence:RefSeq:WP_005615962.1"
                     /note="Derived by automated computational analysis using
                     gene prediction method: Protein Homology."
                     /codon_start=1
                     /transl_table=11
                     /product="hypothetical protein"
                     /protein_id="PRJNA315891:A2U20_00630"
                     /translation="MIKAFELEGYTPDKSDFHSIVIAFAHALRRLHSQGIIEKHSIAG
                     SGQNPKIKWKLKEIGT"
     gene            complement(115611..115793)
                     /locus_tag="A2U20_00630"
     CDS             complement(116266..116853)
                     /locus_tag="A2U20_00635"
                     /inference="EXISTENCE: similar to AA
                     sequence:RefSeq:WP_010787029.1"
                     /note="Derived by automated computational analysis using
                     gene prediction method: Protein Homology."
                     /codon_start=1
                     /transl_table=11
                     /product="FMN-dependent NADH-azoreductase"
                     /protein_id="PRJNA315891:A2U20_00635"
                     /translation="MKNVLVIKSSILADNSTSNKLVDYLKSKISANVTEHDFGVNPLP
                     YYDLNAASGTRGEPQNDAQREALDLSNKLIGEVNNSDVLVFAVPMYNLGIPAQLKTYI
                     DYLNRAGVTFRYTANGPEGLIKGKKAVIVLAHGGIYKDGPADLAKMYMQTVLNFIGIT
                     DVEFVYAEGIGYGPEVAAKAVEAAKVELDRIVQMF"
                     /modified_by="Tracy.Nicholson"
                     /label="azoR"
     gene            complement(116266..116853)
                     /locus_tag="A2U20_00635"
                     /modified_by="Tracy.Nicholson"
                     /label="azoR"
     CDS             complement(117051..117536)
                     /locus_tag="A2U20_00640"
                     /inference="COORDINATES: ab initio prediction:GeneMarkS+"
                     /note="Derived by automated computational analysis using
                     gene prediction method: GeneMarkS+."
                     /codon_start=1
                     /transl_table=11
                     /product="hypothetical protein"
                     /protein_id="PRJNA315891:A2U20_00640"
                     /translation="MKICKYLKMPAYFLSMFFAMLITTTLVSTPAYAETKMVKVYTNF
                     SDQQLIDIVKKKYPTVKLIEKGEIRITSEMGIKLLILNRDDGSLTFKMYFDDDISLKS
                     INKWNATKRFLTAYIDKDGALVLQDDLHVREGISEAYLLDTLSRTFVATLLFVSEMSK
                     E"
     gene            complement(117051..117536)
                     /locus_tag="A2U20_00640"
     CDS             complement(117523..117717)
                     /locus_tag="A2U20_00645"
                     /inference="EXISTENCE: similar to AA
                     sequence:RefSeq:WP_005651280.1"
                     /note="Derived by automated computational analysis using
                     gene prediction method: Protein Homology."
                     /codon_start=1
                     /transl_table=11
                     /product="hypothetical protein"
                     /protein_id="PRJNA315891:A2U20_00645"
                     /translation="MIKEQMKNGMFAYKGLSGTYYQYDLSNPVDKQLYETDIAAQTRD
                     KLSLNLYRQLENGGGVYENL"
     gene            complement(117523..117717)
                     /locus_tag="A2U20_00645"
     CDS             complement(117911..118297)
                     /locus_tag="A2U20_00650"
                     /inference="EXISTENCE: similar to AA
                     sequence:RefSeq:WP_014992360.1"
                     /note="Derived by automated computational analysis using
                     gene prediction method: Protein Homology."
                     /codon_start=1
                     /transl_table=11
                     /product="50S ribosomal protein L17"
                     /protein_id="PRJNA315891:A2U20_00650"
                     /translation="MRHRKSGRQLNRNSSHRQALFRNLASALVSHEIIKTTLPKAKEL
                     RRVVEPLITLAKVDSVANRRLAFARTRNIETVAKLFNELGPRFANRAGGYTRILKCGF
                     RAGDNAPMAYIELVDRPEVAAEQAAE"
                     /modified_by="Tracy.Nicholson"
                     /label="rplQ"
     gene            complement(117911..118297)
                     /locus_tag="A2U20_00650"
                     /modified_by="Tracy.Nicholson"
                     /label="rplQ"
     CDS             complement(118333..119322)
                     /locus_tag="A2U20_00655"
                     /inference="EXISTENCE: similar to AA
                     sequence:SwissProt:Q6CZZ5.1"
                     /note="Derived by automated computational analysis using
                     gene prediction method: Protein Homology."
                     /codon_start=1
                     /transl_table=11
                     /product="DNA-directed RNA polymerase subunit alpha"
                     /protein_id="PRJNA315891:A2U20_00655"
                     /translation="MQGSVTEFLKPHLVNIEQISSTHAKVTLEPLERGFGHTLGNALR
                     RILLSSMPGCAVTEVEIDGVLHEYSSKEGVQEDILEVLLNLKGLAVKVQNKDDIILTL
                     TKSGIGPVTAADITHDGDVEIVNPDHVICNLTDKNASISMRIRVQRGRGYVPASARVH
                     TQDDDRPIGRLLVDARFSPVDRIAYNVEAARVEQRTDLDKLVIEMETNGTLDPEEAIR
                     RAATILAEQLAAFVDLRDVRQPEVKEEKPEFDPILLRPVDDLELTVRSANCLKAETIH
                     YIGDLVQRTEVELLKTPNLGKKSLTEIKDVLASRGLSLGMRLENWPPASIAED"
                     /modified_by="Tracy.Nicholson"
                     /label="rpoA"
     gene            complement(118333..119322)
                     /locus_tag="A2U20_00655"
                     /modified_by="Tracy.Nicholson"
                     /label="rpoA"
     CDS             complement(119354..119974)
                     /locus_tag="A2U20_00660"
                     /inference="EXISTENCE: similar to AA
                     sequence:RefSeq:WP_004410410.1"
                     /note="Derived by automated computational analysis using
                     gene prediction method: Protein Homology."
                     /codon_start=1
                     /transl_table=11
                     /product="30S ribosomal protein S4"
                     /protein_id="PRJNA315891:A2U20_00660"
                     /translation="MARYLGPKLKLSRREGTDLFLKSGVRAIESKCKIDTAPGQHGAR
                     KPRLSDYGSQLREKQKVRRIYGILERQFRNYYKEANRLKGNTGENLLVLLEGRLDNVV
                     YRMGFAATRAEARQLVSHKSIVVNGRVVNIPSYQVSVDDVIAVREKSKKQARIKASLE
                     LATQREKPTWLEVDATKMEGVFKRTPERSDLSADINEHLIVELYSK"
                     /modified_by="Tracy.Nicholson"
                     /label="rpsD"
     gene            complement(119354..119974)
                     /locus_tag="A2U20_00660"
                     /modified_by="Tracy.Nicholson"
                     /label="rpsD"
     CDS             complement(120003..120392)
                     /locus_tag="A2U20_00665"
                     /inference="EXISTENCE: similar to AA
                     sequence:SwissProt:O54296.2"
                     /note="Derived by automated computational analysis using
                     gene prediction method: Protein Homology."
                     /codon_start=1
                     /transl_table=11
                     /product="30S ribosomal protein S11"
                     /protein_id="PRJNA315891:A2U20_00665"
                     /translation="MAKTPVRARKRVKKQIVDGVAHIHASFNNTIVTITDRQGNALAW
                     ATAGGSGFRGSRKSTPFAAQVAAERCAEMVKEFGLKNLEVMVKGPGPGRESTIRALNA
                     AGFRITNITDVTPIPHNGCRPPKKRRV"
                     /modified_by="Tracy.Nicholson"
                     /label="rpsK"
     gene            complement(120003..120392)
                     /locus_tag="A2U20_00665"
                     /modified_by="Tracy.Nicholson"
                     /label="rpsK"
     CDS             complement(120409..120765)
                     /locus_tag="A2U20_00670"
                     /inference="EXISTENCE: similar to AA
                     sequence:RefSeq:WP_018356918.1"
                     /note="Derived by automated computational analysis using
                     gene prediction method: Protein Homology."
                     /codon_start=1
                     /transl_table=11
                     /product="30S ribosomal protein S13"
                     /protein_id="PRJNA315891:A2U20_00670"
                     /translation="MARIAGINIPDQKHTVIALTAIYGIGKTRAKAICAATGIAEDVK
                     IRELSEEQIEKLREEVGKFTVEGDLRREVTLSIKRLLDLGCYRGLRHRRSLPVRGQRT
                     KTNARTRKGPRKPIKK"
                     /modified_by="Tracy.Nicholson"
                     /label="rpsM "
     gene            complement(120409..120765)
                     /locus_tag="A2U20_00670"
                     /modified_by="Tracy.Nicholson"
                     /label="rpsM "
     CDS             complement(120904..121017)
                     /locus_tag="A2U20_00675"
                     /inference="EXISTENCE: similar to AA
                     sequence:SwissProt:Q6LV95.1"
                     /note="Derived by automated computational analysis using
                     gene prediction method: Protein Homology."
                     /codon_start=1
                     /transl_table=11
                     /product="50S ribosomal protein L36"
                     /protein_id="PRJNA315891:A2U20_00675"
                     /translation="MKVRASVKKMCRNCKVVKREGVVRVICSDPKHKQRQG"
                     /modified_by="Tracy.Nicholson"
                     /label="rpmJ2 "
     gene            complement(120904..121017)
                     /locus_tag="A2U20_00675"
                     /modified_by="Tracy.Nicholson"
                     /label="rpmJ2 "
     CDS             complement(121042..122364)
                     /locus_tag="A2U20_00680"
                     /inference="EXISTENCE: similar to AA
                     sequence:RefSeq:WP_017805525.1"
                     /note="Derived by automated computational analysis using
                     gene prediction method: Protein Homology."
                     /codon_start=1
                     /transl_table=11
                     /product="preprotein translocase subunit SecY"
                     /protein_id="PRJNA315891:A2U20_00680"
                     /translation="MAKQPGYQGNTQKGTGELKSRLLFVLGALIVFRIGSFIPVPGID
                     ASVLSELVRQQQGTIIDMFNMFSGGALSRASIFALGIMPYISASIIIQLLTAVHPALA
                     ELKKEGEAGRRKISKYTRYATLLLAFIQSIGISLALPNMLAGLVPNPNMLFYVTSVIS
                     LVTGTMFLMWLGEQITERGIGNGISLIIFAGIVADLPSVIGQTIEQSRQGEISLLVLL
                     LIAVVAFAVTYFVVFVERGQRRIVVNYASRQQGRMMAPARQSHLPLKVNMAGVIPAIF
                     ASSIILFPATIAQWFGTSEGFEWLFDLSQLLQPGQPLYIVLFTMAVIFFAFFYTGMQY
                     NPRDTADNLKKSGAFVPGYRPGEQTSRYIDKVMTRLTLIGALYITFVCLVPYIITSLW
                     KVSFQLGGTSLLIVVVVIMDFIAQVQSHLMSLQYDSVLKKANLKGLGQ"
                     /modified_by="Tracy.Nicholson"
                     /label="secY "
     gene            complement(121042..122364)
                     /locus_tag="A2U20_00680"
                     /modified_by="Tracy.Nicholson"
                     /label="secY "
     CDS             complement(122368..122802)
                     /locus_tag="A2U20_00685"
                     /inference="EXISTENCE: similar to AA
                     sequence:SwissProt:Q6CZY9.1"
                     /note="Derived by automated computational analysis using
                     gene prediction method: Protein Homology."
                     /codon_start=1
                     /transl_table=11
                     /product="50S ribosomal protein L15"
                     /protein_id="PRJNA315891:A2U20_00685"
                     /translation="MRLNSLSPAEGAKHSAKRLGRGIGSGLGKTGGRGHKGQKSRTGG
                     GVRRGFEGGQMPLYRRLPKFGFTSLKALHVAEIRLSDLAKVDGNVVTLDALKAANVIT
                     KDILSAKVILSGKVEKAVVVKGLGVTKGAKAAIEAAGGSIEE"
                     /modified_by="Tracy.Nicholson"
                     /label="rplO"
     gene            complement(122368..122802)
                     /locus_tag="A2U20_00685"
                     /modified_by="Tracy.Nicholson"
                     /label="rplO"
     CDS             complement(122807..122986)
                     /locus_tag="A2U20_00690"
                     /inference="EXISTENCE: similar to AA
                     sequence:SwissProt:A8GKH9.1"
                     /note="Derived by automated computational analysis using
                     gene prediction method: Protein Homology."
                     /codon_start=1
                     /transl_table=11
                     /product="50S ribosomal protein L30"
                     /protein_id="PRJNA315891:A2U20_00690"
                     /translation="MAKTIKVTQTRSSIARLPKHKATLKGLGLRHIRHTVELEDTPAV
                     RGMINQVSYMVKVEE"
                     /modified_by="Tracy.Nicholson"
                     /label="rpmD "
     gene            complement(122807..122986)
                     /locus_tag="A2U20_00690"
                     /modified_by="Tracy.Nicholson"
                     /label="rpmD "
     CDS             complement(122993..123493)
                     /locus_tag="A2U20_00695"
                     /inference="EXISTENCE: similar to AA
                     sequence:RefSeq:WP_002445361.1"
                     /note="Derived by automated computational analysis using
                     gene prediction method: Protein Homology."
                     /codon_start=1
                     /transl_table=11
                     /product="30S ribosomal protein S5"
                     /protein_id="PRJNA315891:A2U20_00695"
                     /translation="MSNIEKQAGELQEKLIAVNRVSKTVKGGRIMSFTALTVVGDGNG
                     RVGFGYGKAREVPAAIQKAMEKARRNMVNVALNEGTLQHPVKGSHTGSRVFMQPASEG
                     TGIIAGGAMRAVLEVAGVHNVLSKAYGSTNPINVVRATIDALANMKSPEMVAAKRGKT
                     VEEILG"
                     /modified_by="Tracy.Nicholson"
                     /label="rpsE"
     gene            complement(122993..123493)
                     /locus_tag="A2U20_00695"
                     /modified_by="Tracy.Nicholson"
                     /label="rpsE"
     CDS             complement(123508..123861)
                     /locus_tag="A2U20_00700"
                     /inference="EXISTENCE: similar to AA
                     sequence:SwissProt:Q6CZY6.1"
                     /note="Derived by automated computational analysis using
                     gene prediction method: Protein Homology."
                     /codon_start=1
                     /transl_table=11
                     /product="50S ribosomal protein L18"
                     /protein_id="PRJNA315891:A2U20_00700"
                     /translation="MDKKVARIRRASRARHLMREQGATRLVVHRTPRHIYAQVIAPNG
                     SEVLAAASTVEKVIKEQVKYTGNKEAAAVVGKIVAERALEKGIKAVAFDRSGFKYHGR
                     VQSLADAAREAGLQF"
                     /modified_by="Tracy.Nicholson"
                     /label="rplR"
     gene            complement(123508..123861)
                     /locus_tag="A2U20_00700"
                     /modified_by="Tracy.Nicholson"
                     /label="rplR"
     CDS             complement(123876..124409)
                     /locus_tag="A2U20_00705"
                     /inference="EXISTENCE: similar to AA
                     sequence:RefSeq:WP_004926436.1"
                     /note="Derived by automated computational analysis using
                     gene prediction method: Protein Homology."
                     /codon_start=1
                     /transl_table=11
                     /product="50S ribosomal protein L6"
                     /protein_id="PRJNA315891:A2U20_00705"
                     /translation="MSRVAKAPVAVPAGVQVTLNGQLLTVKGKNGELSREIHNAVEVK
                     YEADTLTFAPRAGIVNADAQAGTARALVNAMVIGVTEGFTKKLQLVGVGYRAQMKGNT
                     VALSLGFSHPVEHELPAGVTGECPSQTEIILKSADKQLIGQVAADIRAYRKPEPYKGK
                     GVRYADEVVRIKEAKKK"
                     /modified_by="Tracy.Nicholson"
                     /label="rplF "
     gene            complement(123876..124409)
                     /locus_tag="A2U20_00705"
                     /modified_by="Tracy.Nicholson"
                     /label="rplF "
     CDS             complement(124426..124818)
                     /locus_tag="A2U20_00710"
                     /inference="EXISTENCE: similar to AA
                     sequence:SwissProt:Q7MYG5.1"
                     /note="Derived by automated computational analysis using
                     gene prediction method: Protein Homology."
                     /codon_start=1
                     /transl_table=11
                     /product="30S ribosomal protein S8"
                     /protein_id="PRJNA315891:A2U20_00710"
                     /translation="MSMQDPIADMLTRIRNGQAANKVAISMPSSKLKVAIASVLAEEG
                     YVESFKVVEGSKPELEITLKYFQNKPVVESIQRVSRPGLRIYKRKDELPKVMGGLGIA
                     VVSTSKGVMTDRAARQAGLGGEIICYVA"
                     /modified_by="Tracy.Nicholson"
                     /label="rpsH "
     gene            complement(124426..124818)
                     /locus_tag="A2U20_00710"
                     /modified_by="Tracy.Nicholson"
                     /label="rpsH "
     CDS             complement(124855..125160)
                     /gene="rpsN"
                     /locus_tag="A2U20_00715"
                     /inference="EXISTENCE: similar to AA
                     sequence:RefSeq:WP_005599304.1"
                     /note="located in the peptidyl transferase center and
                     involved in assembly of 30S ribosome subunit; similar to
                     what is observed with proteins L31 and L33, some proteins
                     in this family contain CXXC motifs that are involved in
                     zinc binding; if two copies are present in a genome, then
                     the duplicated copy appears to have lost the zinc-binding
                     motif and is instead regulated by zinc; the proteins in
                     this group do not appear to have the zinc-binding motif;
                     Derived by automated computational analysis using gene
                     prediction method: Protein Homology."
                     /codon_start=1
                     /transl_table=11
                     /product="30S ribosomal protein S14"
                     /protein_id="PRJNA315891:A2U20_00715"
                     /translation="MAKQSMIARDVKRAKLADKFYAKREELKKIISDVNSSDEDRWAA
                     VLKLQTLPRDSSPIRQRNRCRQTGRPHGVLRKFGLSRIKVREAAMRGEIPGLKKASW"
                     /modified_by="Tracy.Nicholson"
                     /label="rpsN "
     gene            complement(124855..125160)
                     /gene="rpsN"
                     /locus_tag="A2U20_00715"
                     /modified_by="Tracy.Nicholson"
                     /label="rpsN "
     CDS             complement(125172..125711)
                     /locus_tag="A2U20_00720"
                     /inference="EXISTENCE: similar to AA
                     sequence:SwissProt:P46178.1"
                     /note="Derived by automated computational analysis using
                     gene prediction method: Protein Homology."
                     /codon_start=1
                     /transl_table=11
                     /product="50S ribosomal protein L5"
                     /protein_id="PRJNA315891:A2U20_00720"
                     /translation="MAKLHDYYRDTVVNELKAKFNYSSVMQVPRIEKITLNMGVGEAL
                     TDKKLLDNAVADLTAISGQKPLITKARKSVAGFKIRQGYPIGCKVTLRGERMWEFFER
                     LITIAVPRIRDFRGLNAKSFDGRGNYSMGVREQIIFPEIDYDKVDRVRGLDITITTTA
                     KTDEEGQALLAAFNFPFRK"
                     /modified_by="Tracy.Nicholson"
                     /label="rplE "
     gene            complement(125172..125711)
                     /locus_tag="A2U20_00720"
                     /modified_by="Tracy.Nicholson"
                     /label="rplE "
     CDS             complement(125729..126040)
                     /locus_tag="A2U20_00725"
                     /inference="EXISTENCE: similar to AA
                     sequence:RefSeq:WP_014992365.1"
                     /note="Derived by automated computational analysis using
                     gene prediction method: Protein Homology."
                     /codon_start=1
                     /transl_table=11
                     /product="50S ribosomal protein L24"
                     /protein_id="PRJNA315891:A2U20_00725"
                     /translation="MAAKIRQNDEVIVLAGKDKGKRGKVTKVLPNGKVVVEGINIITK
                     HEKPVPALGKAGGLVKKEAAIDASNVAIFNPETNKADRVGFRFEDGKKVRFFKSNEKT
                     I"
                     /modified_by="Tracy.Nicholson"
                     /label="rplX "
     gene            complement(125729..126040)
                     /locus_tag="A2U20_00725"
                     /modified_by="Tracy.Nicholson"
                     /label="rplX "
     CDS             complement(126053..126424)
                     /locus_tag="A2U20_00730"
                     /inference="EXISTENCE: similar to AA
                     sequence:RefSeq:WP_005501250.1"
                     /note="Derived by automated computational analysis using
                     gene prediction method: Protein Homology."
                     /codon_start=1
                     /transl_table=11
                     /product="50S ribosomal protein L14"
                     /protein_id="PRJNA315891:A2U20_00730"
                     /translation="MIQEQTMLDVADNSGARSVMCIKVLGGSHRRYAAIGDIIKVTVK
                     EAIPRGKVKKGDVLKAVVVRTKKGVRRPDGAVIRFDGNACVILNNNTEQPIGTRIFGP
                     VTRELRSEKFMKIISLAPEVL"
                     /modified_by="Tracy.Nicholson"
                     /label="rplN"
     gene            complement(126053..126424)
                     /locus_tag="A2U20_00730"
                     /modified_by="Tracy.Nicholson"
                     /label="rplN"
     CDS             126630..127727
                     /locus_tag="A2U20_00735"
                     /inference="EXISTENCE: similar to AA
                     sequence:RefSeq:WP_006079577.1"
                     /note="Derived by automated computational analysis using
                     gene prediction method: Protein Homology."
                     /codon_start=1
                     /transl_table=11
                     /product="ISAs1 family transposase"
                     /protein_id="PRJNA315891:A2U20_00735"
                     /translation="MSVFRFFENLSDPRAYNQKHHFLDIVFLVVSAVMSGANSWTEIK
                     LFGELHLDWLRKYRPFECGIPVDDTIARVIKRIEPQAFNEVFLNFINEIRTQQGREVI
                     AIDGKTLRHSFNPETQSALHSVTVWSQSRGLILSQKKSSGKQNEQQAVMEIIDSFCLK
                     NAVVTVDAINTQKKIAEKIIEKKGDYVMPLKKNHRQFQSEVEAYFHKISRDCPEMLET
                     FEEVNAERRRIDERYYRKLKVSDWLSKAEEWKGIKSVLEVCRKRSDNGKESQEKVFYI
                     SSLDVDIQILAKCVRGHWEVENKAHWVLDVVYKEDECAVTDEWGAENLAILRRLALNL
                     ARLHPKKQSMKGKLTAAGWSDEFRDELLLGV"
     gene            126630..127727
                     /locus_tag="A2U20_00735"
     CDS             127844..128788
                     /locus_tag="A2U20_00740"
                     /inference="EXISTENCE: similar to AA
                     sequence:RefSeq:WP_012621948.1"
                     /note="incomplete; partial on complete genome; missing
                     start; Derived by automated computational analysis using
                     gene prediction method: Protein Homology."
                     /pseudo
                     /codon_start=1
                     /transl_table=11
                     /product="ISAs1 family transposase"
     gene            127844..128788
                     /locus_tag="A2U20_00740"
                     /pseudo
     CDS             128966..129772
                     /locus_tag="A2U20_00745"
                     /inference="EXISTENCE: similar to AA
                     sequence:RefSeq:WP_013745008.1"
                     /note="frameshifted; internal stop; Derived by automated
                     computational analysis using gene prediction method:
                     Protein Homology."
                     /pseudo
                     /codon_start=1
                     /transl_table=11
                     /product="hypothetical protein"
     gene            128966..129772
                     /locus_tag="A2U20_00745"
                     /pseudo
     CDS             complement(130058..131611)
                     /locus_tag="A2U20_00750"
                     /inference="COORDINATES: ab initio prediction:GeneMarkS+"
                     /note="Derived by automated computational analysis using
                     gene prediction method: GeneMarkS+."
                     /codon_start=1
                     /transl_table=11
                     /product="hypothetical protein"
                     /protein_id="PRJNA315891:A2U20_00750"
                     /translation="MLNLTRRSLLLGLGGAAALAITPSIANSAGFKVRSAVFEIRPPK
                     RHLKHYFAFDTGIYHGLKMHNMKLKMGSVKKDEHNPLFIEGLYENPSKLWEPRIDNGY
                     PNVILDEKGVYHCYYTLFVVDPSSRSTPREKRHSAQYSTKDRQVGLAYARSNDGILWE
                     KPKLGIVDFEGSKENNIIMRDVAGTGILYEPTEVDPNKRFKLITRKEDNKKMAVAFSA
                     DGIHFSPLVEWKENSPILGADCHNSVFKDSRTNQYVLTTRLWASNFRVLAISRSDDFI
                     HWSPLEEVIRGQGYGEQTYSMTVFEYNDIYLGLVSIYKQGDNSVIDFDTLNLELYWST
                     NLTEWNKAVPEHNILIPAGAGREKYLDGEFDSATIFASSMTAGDNRIYYMGGKGRHRG
                     WRESGLGLAFVDKDRLAGMVARDPDKPMRFSTQSFKFFGEDLFILADIEANGSLSIEV
                     DKKEGFEFENAELIQVANGYYQVRFKGQSLVSVSQEKGIPFSITCINTTFWGIRGNFE
                     MDESRYWKG"
     gene            complement(130058..131611)
                     /locus_tag="A2U20_00750"
     CDS             131843..133201
                     /locus_tag="A2U20_00755"
                     /inference="EXISTENCE: similar to AA
                     sequence:RefSeq:WP_007523948.1"
                     /note="Derived by automated computational analysis using
                     gene prediction method: Protein Homology."
                     /codon_start=1
                     /transl_table=11
                     /product="GTPase and tRNA-U34 5-formylation enzyme TrmE"
                     /protein_id="PRJNA315891:A2U20_00755"
                     /translation="MKETIAAQATPIGRGGIGILRVSGPLATEVAQAVLGKCPKPRIA
                     DYLPFKDEDGTVLDQGIALFFKAPHSFTGEDVLELQGHGGQVILDLLLNRILKVKGVR
                     IARAGEFSEQAFLNNKLDLAQAEAIADLIDATSEQAARSALKSLQGEFSNKINELVDS
                     VIYLRTYVEAAIDFPDEEIDFLADGKIEAKLNEIIAQLANVRQEAKQGTILREGMKVV
                     IAGKPNAGKSSLLNALAGREAAIVTDIAGTTRDVLREHIHIDGMPLHIIDTAGLREAS
                     DEVEKIGIKRAWDEIEQADHVLLMIDSNESQADSFQQEWATFLAKLPKNIPVTVIRNK
                     VDLTGEAESLVQADNFTVIRLSAQTKVGVDLLREHLKKSMGYQSSTEGGFIARRRHLV
                     ALETAAEHLERGHIQLTQFYAGELLAEELRMVQNALSEITGQFTSDDLLGNIFSSFCI
                     GK"
                     /modified_by="Tracy.Nicholson"
                     /label="trmE"
     gene            131843..133201
                     /locus_tag="A2U20_00755"
                     /modified_by="Tracy.Nicholson"
                     /label="trmE"
     CDS             complement(133488..134309)
                     /locus_tag="A2U20_00760"
                     /inference="EXISTENCE: similar to AA
                     sequence:RefSeq:WP_005620429.1"
                     /note="Derived by automated computational analysis using
                     gene prediction method: Protein Homology."
                     /codon_start=1
                     /transl_table=11
                     /product="Putative NAD(P)-dependent oxidoreductase YbbO"
                     /protein_id="PRJNA315891:A2U20_00760"
                     /translation="MKTILITGCSSGIGYATAHYLKQQGWRVIASCRKAEDVQRLQFE
                     GFECVELDVTNSAQIAQVFDYIQQSGGLDAVFCNAGYGQPGTVEDIPREALREIFETN
                     VFGAWEVMNYALKLFRQHNHGRILINSSILGFAAMHFRGAYNSTKFALEGMADTLRHE
                     LHGSNIYVSLIEPGPIQSKFRPNSVVKLQQYIDIENSFHKEAYQQQLARLNTKGNANP
                     FTLPAIECAKVCLDALNAKQPKARYQVTFPTKLFWWLRRILPTKAFDFCCRKGGG"
                     /modified_by="Tracy.Nicholson"
                     /label="ybbO"
     gene            complement(133488..134309)
                     /locus_tag="A2U20_00760"
                     /modified_by="Tracy.Nicholson"
                     /label="ybbO"
     CDS             complement(134306..136027)
                     /locus_tag="A2U20_00765"
                     /inference="EXISTENCE: similar to AA
                     sequence:RefSeq:WP_015939915.1"
                     /note="Derived by automated computational analysis using
                     gene prediction method: Protein Homology."
                     /codon_start=1
                     /transl_table=11
                     /product="protein-disulfide reductase DsbD"
                     /protein_id="PRJNA315891:A2U20_00765"
                     /translation="MFKIIFTLFSLSTFYLPATASLFSSQPKFLPGDQAFAFSSQQQA
                     DQLQLAWQIADGYYLYKKEIAISSNNAKLGEPQFPTAERYQDEFFGEVEIYRNQLTIP
                     VALEANATGQVVVRYQGCTKGFCYPPEEVTLDLQAATSADNVAKNTADVTAISIAQPK
                     AEQNQLAETLAENRLAIFWFFVLGLGLAFTPCVLPMLPLLSAIVIGSKQRPNSLRAFL
                     LSLSYVQGMAVTYTLLGLLVAAIGLPFQVALQSPPVLIGLSLLFILLAMSMFGLFTLQ
                     LPHRWQQKLNQLSQQQQGGSFFSVFVMGMIAGLVASPCTSAPLSGALLYVAQSGDLLT
                     GGLALYLLALGMGIPLMLVTLFGNRILPKSGDWLLKVKTLFGFVMLALPVFLLSRVLP
                     TFIEPLLWSALAIAFLLWLNEQCNGLQGWKKVFRLLVLATLVVASKPWLDLAWQPMPA
                     NQTQSNHFKRIHSLAELEQQLTANKGKKVMLDLYADWCVACKEFEKYTFVDPKVQAKL
                     AEMAVLQIDMTKNSGENDELMKHFQVLGLPTILFFDEQGRELSQSRVTGFMQAGDFVQ
                     WLNGLTQ"
                     /modified_by="Tracy.Nicholson"
                     /label="dsbD"
     gene            complement(134306..136027)
                     /locus_tag="A2U20_00765"
                     /modified_by="Tracy.Nicholson"
                     /label="dsbD"
     CDS             complement(136118..137362)
                     /locus_tag="A2U20_00770"
                     /inference="EXISTENCE: similar to AA
                     sequence:RefSeq:WP_015939914.1"
                     /note="Derived by automated computational analysis using
                     gene prediction method: Protein Homology."
                     /codon_start=1
                     /transl_table=11
                     /product="UDP-N-acetyl-D-mannosamine dehydrogenase"
                     /protein_id="PRJNA315891:A2U20_00770"
                     /translation="MAVFEQIVVVGLGYIGLPTAAAFALAGLQVIGIDCNPRVIEQIN
                     QGRSHLHEPELAQAVLQAVSSGHFYASTEPTFADAFIIAVPTPLQANRQPDLTAIQSA
                     VKSIAPYLRQGNLVVLESTSPVGTTEQLAQWIEKERPDLSIPTDVAVAYCPERVLPSN
                     IWHELYHNDRVIGGLTPNCTQQAVALYQLFAKGECITTDSRLAEMCKLTENSFRDVNI
                     AFANELSMICDQLNVNVWELIRIANRHPRVSILQPGAGVGGHCIAIDPWFIVAQSEHA
                     RLIRTAREVNDSKAFWVIDKIKSCLAECAVATNRKISDLTLACLGITFKANVSDLRES
                     PALAITEYFADWHQGKLWLVEPHIAQLPASLAEKVEWVDFAQGITADVVVFLVDHLAF
                     QQHAKRHLSPTWLVDTRGAWTD"
                     /modified_by="Tracy.Nicholson"
                     /label="wecC"
     gene            complement(136118..137362)
                     /locus_tag="A2U20_00770"
                     /modified_by="Tracy.Nicholson"
                     /label="wecC"
     CDS             complement(137362..138450)
                     /locus_tag="A2U20_00775"
                     /inference="EXISTENCE: similar to AA
                     sequence:RefSeq:WP_011848613.1"
                     /note="Derived by automated computational analysis using
                     gene prediction method: Protein Homology."
                     /codon_start=1
                     /transl_table=11
                     /product="UDP-N-acetylglucosamine 2-epimerase"
                     /protein_id="PRJNA315891:A2U20_00775"
                     /translation="MAPLVKRLQQEGAFTIQVCVTGQHRQLLYPVLSLFDIQPDFDLN
                     IMKSGQDLANITSRILLGVSEVLAQSQPDLVLVHGDTTTTFAASLACYYQRVPIAHIE
                     AGLRTGNRFSPYPEEANRHLTSVLANYHFAPTDKAKANLLAEHHAEDRIWVTGNTVID
                     ALMMMSQKITQNRPLTQQLQQQFPFLDSHKKLILVTGHRRENFGDGFERICHALRILA
                     EQHTDIQIVYPVHLNPNVIEPTQRLLANIDNLFLLEPQPYLPFIYLMQQAYLILTDSG
                     GIQEEAPALHKPVLLMREITERPEAVLAGTVKLVGTNAEHIVQSVKALLNDPQQYQQM
                     SHAQNPYGDGNASERIVAVIKQLAQGTM"
                     /modified_by="Tracy.Nicholson"
                     /label="wecB"
     gene            complement(137362..138450)
                     /locus_tag="A2U20_00775"
                     /modified_by="Tracy.Nicholson"
                     /label="wecB"
     CDS             complement(138505..139233)
                     /locus_tag="A2U20_00780"
                     /inference="EXISTENCE: similar to AA
                     sequence:RefSeq:WP_005602246.1"
                     /note="Derived by automated computational analysis using
                     gene prediction method: Protein Homology."
                     /codon_start=1
                     /transl_table=11
                     /product="putative ECA polysaccharide chain length
                     modulation protein"
                     /protein_id="PRJNA315891:A2U20_00780"
                     /translation="MLSAIGGVAGWFGATTQTAYWKAEAQFEVPKVTDLGNYYSLHNT
                     YNLLKNDLATNDLAIINSAYKEFTRNVKSPDILQHFLVQNEIVKQLAAKQNKPVSLEA
                     QQLASSFHFNEATNTLSTTLINPNEAVTLLTDFIAFSTLQTRADLNTELITKWKVLFQ
                     QVKQLAETSTGTAQQEWTTKLNLMRSVQPLDNQLTAYRLVKSPTVPTKPEAPKDQLLW
                     AAIGGGIGLLLGFFVVLFINRKKN"
                     /modified_by="Tracy.Nicholson"
                     /label="wzzE"
     gene            complement(138505..139233)
                     /locus_tag="A2U20_00780"
                     /modified_by="Tracy.Nicholson"
                     /label="wzzE"
     CDS             complement(139312..140376)
                     /locus_tag="A2U20_00785"
                     /inference="EXISTENCE: similar to AA
                     sequence:RefSeq:WP_005819007.1"
                     /note="catalyzes the formation of
                     alpha-N-acetylglucosaminyl-pyrophosphoryl-undecaprenyl
                     from alpha-N-acetylglucosaminyl 1-phosphate and the lipid
                     carrier undecaprenyl phosphate; Derived by automated
                     computational analysis using gene prediction method:
                     Protein Homology."
                     /codon_start=1
                     /transl_table=11
                     /product="undecaprenyl-phosphate
                     alpha-N-acetylglucosaminyl 1-phosphate transferase"
                     /protein_id="PRJNA315891:A2U20_00785"
                     /translation="MWLTFIAVFLVSFISLIAMRPVAEKIGLVDKPNFRKRHQGVIPL
                     IGGISLYLGNLAFYLLEWEQMRLPELYLIALTILLVIGVLDDRFDLSPFLRVGIQAVL
                     AEAMIYSGLSIENLGQLIAPFSLEIGVLGVVLTVFITIGVINAFNMIDGIDGLLAGLS
                     SVSFAGLGTLMLLDEQYTLAYWCFGIILVLLPYAMFNLSVFGAKWKVFMGDSGSTLIG
                     FTIIWILLLSTQGQGHSISPITGLWLIAVPLIDMVAVFFRRLKKGKSPFRPDRLHIHH
                     LMMRAGLTSRQALAVITFGAGLCATFGVIGEVYYWNQWVMFVAFVSLFFLYSYSIVHA
                     WRITRFVRRHKRRARRKQTV"
                     /modified_by="Tracy.Nicholson"
                     /label="wecA "
     gene            complement(139312..140376)
                     /locus_tag="A2U20_00785"
                     /modified_by="Tracy.Nicholson"
                     /label="wecA "
     CDS             140521..141804
                     /locus_tag="A2U20_00790"
                     /inference="EXISTENCE: similar to AA
                     sequence:RefSeq:WP_005825420.1"
                     /note="Derived by automated computational analysis using
                     gene prediction method: Protein Homology."
                     /codon_start=1
                     /transl_table=11
                     /product="glutamate-1-semialdehyde-2,1-aminomutase"
                     /protein_id="PRJNA315891:A2U20_00790"
                     /translation="MTTSQSLFEKAQRVIPGGVNSPVRAFKGVGGTPVFIDSAKGAYI
                     TDSEGKRYIDYVGSWGPMVLGHNHPAIIEAVLKAVPNGLSFGAPTAIEIELAELVCKL
                     VPSIEMVRMVSSGTEATMSAIRLARGYTKRDKIIKFEGCYHGHSDSLLVKAGSGALTL
                     GQPSSPGVPEDFAKHTLTCEYNNLASVKQAFEQYPNDIACLIIEPVAGNMNCIPPKEG
                     FLQGLRELCTQYGAVFIIDEVMTGFRVALGGAQSYYGVTPDLTTLGKIIGGGMPVGAF
                     GGKKEIMEFIAPTGPVYQAGTLSGNPIAMSAGLACLTELSKAGNERLLAEKTKTLAEG
                     FKALADKHGIPMTVQYVGGMFGLFFTEQAKIESYQDVMKCDVKAFNTFFHKMLEKGVY
                     LAPSAFEAGFMSLAHSYEDIAYTLEMADLALAEMK"
                     /modified_by="Tracy.Nicholson"
                     /label="hemL"
     gene            140521..141804
                     /locus_tag="A2U20_00790"
                     /modified_by="Tracy.Nicholson"
                     /label="hemL"
     CDS             complement(142231..143235)
                     /locus_tag="A2U20_00795"
                     /inference="EXISTENCE: similar to AA
                     sequence:RefSeq:WP_015939910.1"
                     /note="Derived by automated computational analysis using
                     gene prediction method: Protein Homology."
                     /codon_start=1
                     /transl_table=11
                     /product="cell filamentation protein Fic"
                     /protein_id="PRJNA315891:A2U20_00795"
                     /translation="MSKSEIVSSVAEYLTFMTATGESQVNAIYADENVWLSQKMMGQL
                     YDVEVPTINYHLKKVFDDNELDENSVIRNFRITADDGKNYQTKHYNLSAIIAVGYKVN
                     SERAVQFRKWATEIIQTYTIKGFAMDDERLKNDGTRLGKKYFEEQLARIREIRLSERK
                     FYQKITDIYATSIDYDRAATATKRFFATVQNKLHWAIHGHTAAELIVERANSSKPNMG
                     LATWKDAPQGKIYPFDVVVAKNYLSDNELAQLQRLVSAYLDMAEDMALRQIPMTMQDW
                     ETRLNRFLDATDRAVLQDAGKVTAEIAKAHALSEFEKYRVIQDQHFESDFDRLLKGEG
                     "
                     /modified_by="Tracy.Nicholson"
                     /label="fic"
     gene            complement(142231..143235)
                     /locus_tag="A2U20_00795"
                     /modified_by="Tracy.Nicholson"
                     /label="fic"
     CDS             complement(143333..143806)
                     /locus_tag="A2U20_00800"
                     /inference="EXISTENCE: similar to AA
                     sequence:RefSeq:WP_004250566.1"
                     /note="Derived by automated computational analysis using
                     gene prediction method: Protein Homology."
                     /codon_start=1
                     /transl_table=11
                     /product="restriction endonuclease"
                     /protein_id="PRJNA315891:A2U20_00800"
                     /translation="MQDICDIYSGVRLTKQEMINGNLPFIGASDSNNGITAFIANTNA
                     SLDRNILGVNYNGSVVENFYHPYECLFSDDVKRLKIKSERVGKYAYLFLKTVILKQKS
                     KYQYGYKFNAERMKKQKILLPVNTDNQPDWENIERYMQQLELEKIVCYLKSKHYS"
                     /modified_by="Tracy.Nicholson"
                     /label="bcgIB"
     gene            complement(143333..143806)
                     /locus_tag="A2U20_00800"
                     /modified_by="Tracy.Nicholson"
                     /label="bcgIB"
     CDS             complement(143848..144477)
                     /locus_tag="A2U20_00805"
                     /inference="EXISTENCE: similar to AA
                     sequence:RefSeq:WP_005702018.1"
                     /note="incomplete; partial on complete genome; missing
                     start; Derived by automated computational analysis using
                     gene prediction method: Protein Homology."
                     /pseudo
                     /codon_start=1
                     /transl_table=11
                     /product="restriction endonuclease"
                     /modified_by="Tracy.Nicholson"
                     /label="bcgIB2"
     gene            complement(143848..144477)
                     /locus_tag="A2U20_00805"
                     /pseudo
                     /modified_by="Tracy.Nicholson"
                     /label="bcgIB2"
     CDS             144995..145177
                     /locus_tag="A2U20_00810"
                     /inference="EXISTENCE: similar to AA
                     sequence:RefSeq:WP_005615962.1"
                     /note="Derived by automated computational analysis using
                     gene prediction method: Protein Homology."
                     /codon_start=1
                     /transl_table=11
                     /product="hypothetical protein"
                     /protein_id="PRJNA315891:A2U20_00810"
                     /translation="MIKAFELEGYTPDKSDFHSIVIAFAHALRRLHSQGIIEKHSIAG
                     SGQNPKIKWKLKEIGT"
     gene            144995..145177
                     /locus_tag="A2U20_00810"
     CDS             complement(145198..145644)
                     /locus_tag="A2U20_00815"
                     /inference="EXISTENCE: similar to AA
                     sequence:RefSeq:WP_005711702.1"
                     /note="Derived by automated computational analysis using
                     gene prediction method: Protein Homology."
                     /codon_start=1
                     /transl_table=11
                     /product="ATPase involved in DNA repair"
                     /protein_id="PRJNA315891:A2U20_00815"
                     /translation="MADPIYYTQIKQKIAQFEREKEQVQAHLALVERRIALLHQALDV
                     MNISEDEVHQHNTKHFKYRVYHKRFNGKLSQLIQQVMKAEPHRSWRAEEITEAVLVAD
                     KQAYRPITKDYIESVRSACERLARREIIERVEVVRYKVIQWKWKQR"
                     /modified_by="Tracy.Nicholson"
     gene            complement(145198..145644)
                     /locus_tag="A2U20_00815"
     CDS             complement(145646..146680)
                     /locus_tag="A2U20_00820"
                     /inference="EXISTENCE: similar to AA
                     sequence:RefSeq:WP_005605571.1"
                     /note="Derived by automated computational analysis using
                     gene prediction method: Protein Homology."
                     /codon_start=1
                     /transl_table=11
                     /product="DDE transposase"
                     /protein_id="PRJNA315891:A2U20_00820"
                     /translation="MTQHFLLTSKARTLSPIKIARLSDAEAFSMLCDIRWGSAKNVVC
                     PKCGVQHQAYFISTRNQWRCKHCKHTFSITSGTIFANHKLPIQTYLFAIALFVNAVKG
                     ISACQLSRDLNVQYKTAFTLSHKIRESLIVQRELFPLSGEIHIDGTYVHSAPRPKNKK
                     ADRVDRRLKENANPNKRGVLVMRERYSEQETSSNPLLVGAKRTITFPILSENTETVKK
                     LVAAYIEPNSRIHTDENSAYDELIVDYDLQRVNHQREYRSDDGITNNLAESYFARFKR
                     MYYGQVHKMSNIYLDNYANEVAYREDTRKLDNLTIFNDITSKCLSTPSENAWKGYWQG
                     HHRQVERLIM"
     gene            complement(145646..146680)
                     /locus_tag="A2U20_00820"
     CDS             146782..147123
                     /locus_tag="A2U20_00825"
                     /inference="EXISTENCE: similar to AA
                     sequence:RefSeq:WP_014668543.1"
                     /note="Derived by automated computational analysis using
                     gene prediction method: Protein Homology."
                     /codon_start=1
                     /transl_table=11
                     /product="hypothetical protein"
                     /protein_id="PRJNA315891:A2U20_00825"
                     /translation="MRIFERLKLVCEERKWKLKDFSEITGLPYRTAQGYLNGSREPNS
                     EGLSIICEKTNINLNWLVCGKGAVFGEGSMDLSMTEIKLLNDFRKCNEIGKKAILVNC
                     NAVSEIIEFKG"
     gene            146782..147123
                     /locus_tag="A2U20_00825"
     CDS             147129..148520
                     /locus_tag="A2U20_00830"
                     /inference="COORDINATES: ab initio prediction:GeneMarkS+"
                     /note="Derived by automated computational analysis using
                     gene prediction method: GeneMarkS+."
                     /codon_start=1
                     /transl_table=11
                     /product="hypothetical protein"
                     /protein_id="PRJNA315891:A2U20_00830"
                     /translation="MRFNISKIGKVRSTEIELNDLTIICGKNNTAKTYITYTLYGFMD
                     FIANLKFEISDSFKNDLMIFETSEEAEVIISINRLKDFVKNDLVQQFSRTIPNLFSSK
                     NKAFNNSSLSLLDDFNIKDIDFNRLAFIGDFAIEIEKRKEGEYFSISKTSLQNESLKN
                     KDELSPDLLYFAINNEIKVIIREVILNKIPSAFISSVERSGISLFQKEITLSRSRAYD
                     EFFYSKNSIKDLFNRVNRNKFSVYPLPIRDNLKFVQNLFFRDRELSPFIQKHDYLLHE
                     FSDLIGGEYLIDNENEEIRFIPNNENLELSMMESSSSIRSLCDLGIYLKFFAEEGDLI
                     IIDEPELNLHPENQRKLARLFAKLINCGLKILITTHSDYIIKELSILCILNSRKNILP
                     NINKISNVKYELNSLLDLNRINVFLSKDTNNHVKLYACEINNIDGIILPTFDDTIQDI
                     NSIMDEIAFSSEI"
     gene            147129..148520
                     /locus_tag="A2U20_00830"
     CDS             148529..149137
                     /locus_tag="A2U20_00835"
                     /inference="COORDINATES: ab initio prediction:GeneMarkS+"
                     /note="Derived by automated computational analysis using
                     gene prediction method: GeneMarkS+."
                     /codon_start=1
                     /transl_table=11
                     /product="hypothetical protein"
                     /protein_id="PRJNA315891:A2U20_00835"
                     /translation="MLEYIKKVTKKEIIKEPYIENGKRCLKLSEGNEQGKLLYTFTFL
                     DVPQDSVLIRLDEKFLETRNIFISSSNDECKNKNDFEHYLCKKADYLLIDSENKTIFV
                     IELKSSSHTEEHIIAQLKGGFCILKYIEAIINNFSNLFRYKSSLNLPFDGFSYRFMSI
                     KHIKNATKGNKLQDSKNYKDFSSADKFLHLRGRDKIIYNHLV"
     gene            148529..149137
                     /locus_tag="A2U20_00835"
     CDS             complement(149157..149567)
                     /locus_tag="A2U20_00840"
                     /inference="EXISTENCE: similar to AA
                     sequence:RefSeq:WP_012621933.1"
                     /note="Derived by automated computational analysis using
                     gene prediction method: Protein Homology."
                     /codon_start=1
                     /transl_table=11
                     /product="transcriptional regulator"
                     /protein_id="PRJNA315891:A2U20_00840"
                     /translation="MNINEKIRRIRESKEWSQEQMAEKLNMSLNGYAKIERGETKLYL
                     DKLEQIAQILDIDIVELIQSGEKNICFQIESPLGSVYQGVGESSLLIEIERLKLALSH
                     ANEKENLLNKLLEQKDSEIMHLKDLIQIIKSSKL"
     gene            complement(149157..149567)
                     /locus_tag="A2U20_00840"
     CDS             149723..149923
                     /locus_tag="A2U20_00845"
                     /inference="EXISTENCE: similar to AA
                     sequence:RefSeq:WP_005822158.1"
                     /note="Derived by automated computational analysis using
                     gene prediction method: Protein Homology."
                     /codon_start=1
                     /transl_table=11
                     /product="hypothetical protein"
                     /protein_id="PRJNA315891:A2U20_00845"
                     /translation="MKELIYFYLIVGCYIAHRRTSHLDANSAEFLKTYLKIVCTYPKE
                     LFSKIPSLKKKESENPEKQQGE"
     gene            149723..149923
                     /locus_tag="A2U20_00845"
     CDS             149925..150425
                     /locus_tag="A2U20_00850"
                     /inference="EXISTENCE: similar to AA
                     sequence:RefSeq:WP_005822159.1"
                     /note="Derived by automated computational analysis using
                     gene prediction method: Protein Homology."
                     /codon_start=1
                     /transl_table=11
                     /product="hypothetical protein"
                     /protein_id="PRJNA315891:A2U20_00850"
                     /translation="MAFSKFGKYIFPVIATAFSIDVLVPSISPLQLVPTFQKEIECDD
                     YVVEETVRRFINEGIRAQNVQANKLAQFFVGHATQGLDRSNPLWDMFGRAMEGAGSIA
                     EGTTKRGQNYIAFSSFESKEISDNNGVKKCRIMANSIGNKLSGSADYITHNYIVSIKG
                     NQVTVD"
     gene            149925..150425
                     /locus_tag="A2U20_00850"
     CDS             150810..151931
                     /locus_tag="A2U20_00855"
                     /inference="EXISTENCE: similar to AA
                     sequence:RefSeq:WP_005608124.1"
                     /note="Derived by automated computational analysis using
                     gene prediction method: Protein Homology."
                     /codon_start=1
                     /transl_table=11
                     /product="DDE transposase"
                     /protein_id="PRJNA315891:A2U20_00855"
                     /translation="MAHYLLSSKSKTLSLKHIFRLSEDEAFQLLKANRWGNPDNIHDV
                     CCPHCGIRHNAYFLQSRKRWCCKHCQRHFYITTNTAFAFHKLPFVDILAAVLLFANEV
                     KGISAITMSRHLNISYKTAFVLCHKLREALFKTRDLTPLQGEIHEDGTLINYKLRKAN
                     FKKNQHQQRDKKTNYPKLRPTKRFIISLNQRASNDETLWGSNRTIVAMDYTENAKTIL
                     ALNHQFVKQGSDIMCDENPAYKGLDFHYTRWSVNHKECYSAKGVSNNLAESFNARFRD
                     LHRGVHHKCDNKYALHYANQAAFMSDNRQKSNGDLFSDVLKRCLWVLPLREWVGYWQG
                     NHRTQELIGMTAFSPEEISQSYFKNLNERMKYEQELLAA"
     gene            150810..151931
                     /locus_tag="A2U20_00855"
     CDS             152039..152305
                     /locus_tag="A2U20_00860"
                     /inference="EXISTENCE: similar to AA
                     sequence:RefSeq:WP_006122108.1"
                     /note="Derived by automated computational analysis using
                     gene prediction method: Protein Homology."
                     /codon_start=1
                     /transl_table=11
                     /product="hypothetical protein"
                     /protein_id="PRJNA315891:A2U20_00860"
                     /translation="MWENRLKCDERNALNSIFGAKDIRNFTAVKIVFWVLCNCYIIPD
                     DSVFKVIWLAIKEASKKWTMPIQNWKLTMNRFMIDCGDRLDDHR"
     gene            152039..152305
                     /locus_tag="A2U20_00860"
     CDS             complement(152454..153380)
                     /locus_tag="A2U20_00865"
                     /inference="EXISTENCE: similar to AA
                     sequence:RefSeq:WP_005818168.1"
                     /note="Derived by automated computational analysis using
                     gene prediction method: Protein Homology."
                     /codon_start=1
                     /transl_table=11
                     /product="cell division protein FtsX"
                     /protein_id="PRJNA315891:A2U20_00865"
                     /translation="MLNSLNAQTRFILRSVWQDLLKRKFGTFLTVLVITVSLTIPTVS
                     YLLWKNTSHAATEFYPEPELTVYLHKNLAEHDINAVVERIRQFDTDKVDSLNYISRQQ
                     SLDEFRSWSGFGEALDILDDNPLPAVVLLKPKKTFTSPENMLELRNGLQNIKGVQEVR
                     LDNGWLEKLTAITQLIARVAVTCTLLMLIAVFLVISNSIRSDVSNSKASIDVMQLLGA
                     TDHFISRPFLYIGMIYGLLGSLLAMLFSLMTISYFTGVVRYVSDMFTVKFELHGFDVS
                     EAIFIMALSIFLGWLSAKIATNRYIQKIGGKW"
                     /modified_by="Tracy.Nicholson"
                     /label="ftsX"
     gene            complement(152454..153380)
                     /locus_tag="A2U20_00865"
                     /modified_by="Tracy.Nicholson"
                     /label="ftsX"
     CDS             complement(153390..154043)
                     /locus_tag="A2U20_00870"
                     /inference="EXISTENCE: similar to AA
                     sequence:SwissProt:P44871.1"
                     /note="Derived by automated computational analysis using
                     gene prediction method: Protein Homology."
                     /codon_start=1
                     /transl_table=11
                     /product="cell division ATP-binding protein FtsE"
                     /protein_id="PRJNA315891:A2U20_00870"
                     /translation="MIRFTNVSKAYKGGGRPALQGINFHLAEGEMKYITGHSGAGKTT
                     LLKLIMGIERANGGQVMFNGHDITLLAERELPFLRRQIGMVHQNYSLLSDRSILDNVA
                     LPLIIMGVNQTVAEREARLALARVGLENKANFRPLHLSGGEQQRVDIARAIVHRPLLL
                     LADEPTGNLDDKLSFEIFRLFEEFNKAGTTVLIATHDTNIIAQRPKPCLELEEGHLK"
                     /modified_by="Tracy.Nicholson"
                     /label="ftsE"
     gene            complement(153390..154043)
                     /locus_tag="A2U20_00870"
                     /modified_by="Tracy.Nicholson"
                     /label="ftsE"
     CDS             complement(154043..155446)
                     /locus_tag="A2U20_00875"
                     /inference="EXISTENCE: similar to AA
                     sequence:RefSeq:WP_006249932.1"
                     /note="Derived by automated computational analysis using
                     gene prediction method: Protein Homology."
                     /codon_start=1
                     /transl_table=11
                     /product="signal recognition particle-docking protein
                     FtsY"
                     /protein_id="PRJNA315891:A2U20_00875"
                     /translation="MSDEKKKKGFWSWLGFGKKEDVEQTEATEEKVEEKAEVQPEEIT
                     ERAVSSEQDFAKDEEVIEENITTENVAEAPTEVVEDVIVEQTAEEAAETTTETVEQAV
                     VEPSAETTESSDEQTEELHISEQNPPLVEDETKQDVEDEPQAEESVQTDEYQEKPTSE
                     GGFFSRLIKGLIKTKQSIGSGFRNFFSGKKIDDELFEELEEQLLVADLGMPTTTKIIK
                     NLTEHATKQQLRDAELLYQQLKVELADVLKPVAQPLVLEDKKPYVILMVGVNGVGKTT
                     TIGKLARKFQAEGKSVMLAAGDTFRAAAVEQLQVWGERNNIPVVAQSTGADSASVIFD
                     AMQSAAAKGIDVLIADTAGRLQNKNNLMDELKKIVRVMKKYDETAPHEIMLTLDAGTG
                     QNAISQAKLFNEAVGLTGITLTKLDGTAKGGVIFAIADQFNIPIRFIGVGEKIDDLRP
                     FDAEEFIEALFTHEDEK"
                     /modified_by="Tracy.Nicholson"
                     /label="ftsY"
     gene            complement(154043..155446)
                     /locus_tag="A2U20_00875"
                     /modified_by="Tracy.Nicholson"
                     /label="ftsY"
     CDS             155545..156132
                     /locus_tag="A2U20_00880"
                     /inference="EXISTENCE: similar to AA
                     sequence:RefSeq:WP_015939943.1"
                     /note="Derived by automated computational analysis using
                     gene prediction method: Protein Homology."
                     /codon_start=1
                     /transl_table=11
                     /product="16S rRNA (guanine(966)-N(2))-methyltransferase
                     RsmD"
                     /protein_id="PRJNA315891:A2U20_00880"
                     /translation="MKKTRISTQNRPAGEVRVIAGLWRGRKLPVLNAEGLRPTTDRVK
                     ETLFNWLMMDIAGSRCLDCFAGSGSLGIEALSRQAQAVVFLEKFADAANQLKKNLVSL
                     KAENGKVIQTDTLQFLAQKNSEMPFDLVFVDPPFHQGFVPQVLTALEQNGWLAENALI
                     YVETEKNHSPLVLPEHWQVIKEKTAGQVVSRLVRT"
                     /modified_by="Tracy.Nicholson"
                     /label="rsmD"
     gene            155545..156132
                     /locus_tag="A2U20_00880"
                     /modified_by="Tracy.Nicholson"
                     /label="rsmD"
     CDS             complement(156190..156507)
                     /locus_tag="A2U20_00885"
                     /inference="EXISTENCE: similar to AA
                     sequence:RefSeq:WP_005714225.1"
                     /note="internal stop; Derived by automated computational
                     analysis using gene prediction method: Protein Homology."
                     /pseudo
                     /codon_start=1
                     /transl_table=11
                     /product="30S ribosomal protein S15"
     gene            complement(156190..156507)
                     /locus_tag="A2U20_00885"
                     /pseudo
     CDS             complement(156525..156992)
                     /locus_tag="A2U20_00890"
                     /inference="EXISTENCE: similar to AA
                     sequence:RefSeq:WP_018372408.1"
                     /note="Derived by automated computational analysis using
                     gene prediction method: Protein Homology."
                     /codon_start=1
                     /transl_table=11
                     /product="GNAT family N-acetyltransferase"
                     /protein_id="PRJNA315891:A2U20_00890"
                     /translation="MIRPAKADDVARIAELLYQVHAVHVEARPDIFQAGKRKYSDEEI
                     LALMADEQKPIFVYEDENGTVQGYAFCIYQITQGIPALFDRKVLYIDDLCVDASQRGK
                     KIGEKLYQYVVDFAKANACDSVTLHVWNDNQGAFRFYERLGLEPLKTLMEQKL"
                     /modified_by="Tracy.Nicholson"
                     /label="mshD"
     gene            complement(156525..156992)
                     /locus_tag="A2U20_00890"
                     /modified_by="Tracy.Nicholson"
                     /label="mshD"
     CDS             complement(157001..157426)
                     /locus_tag="A2U20_00895"
                     /inference="EXISTENCE: similar to AA
                     sequence:RefSeq:WP_005714222.1"
                     /note="Derived by automated computational analysis using
                     gene prediction method: Protein Homology."
                     /codon_start=1
                     /transl_table=11
                     /product="MarR family transcriptional regulator"
                     /protein_id="PRJNA315891:A2U20_00895"
                     /translation="MPPFDKLVELAAQLSSIYASVAKQHQLTLNELHFLYSIGRYGAT
                     SPTAIGDKWSLPKQTVTSVCKQLDQKGFLAFLPDENDKRSKLIALSASGKIFIDPIIA
                     RLTEAELQVSQQFGMEKFEQLLDDTEMVLNQLATQLNTI"
                     /modified_by="Tracy.Nicholson"
                     /label="hpr2"
     gene            complement(157001..157426)
                     /locus_tag="A2U20_00895"
                     /modified_by="Tracy.Nicholson"
                     /label="hpr2"
     CDS             complement(157413..157838)
                     /locus_tag="A2U20_00900"
                     /inference="EXISTENCE: similar to AA
                     sequence:RefSeq:WP_005714220.1"
                     /note="Derived by automated computational analysis using
                     gene prediction method: Protein Homology."
                     /codon_start=1
                     /transl_table=11
                     /product="membrane protein"
                     /protein_id="PRJNA315891:A2U20_00900"
                     /translation="MTFYKHIFHSVLFEIGAIAIGTVAVLLAGDFSLEAAAGTGIAMS
                     VMAMVLNFFFNYVFDKIFTGKREERSLKLRILHTACFECTLLLFTIPVVAYLLNLSLW
                     HAFLADIGLSLLIMLYTLVFNWLYDITRVKFLERKNAPL"
                     /modified_by="Tracy.Nicholson"
     gene            complement(157413..157838)
                     /locus_tag="A2U20_00900"
     CDS             complement(157948..158568)
                     /locus_tag="A2U20_00905"
                     /inference="EXISTENCE: similar to AA
                     sequence:RefSeq:WP_007849311.1"
                     /note="Derived by automated computational analysis using
                     gene prediction method: Protein Homology."
                     /codon_start=1
                     /transl_table=11
                     /product="disulfide bond formation protein DsbA"
                     /protein_id="PRJNA315891:A2U20_00905"
                     /translation="MLLALLAYISTLCGWCYGASATLQKLNEIYPLTLTPTGLFYQSG
                     RKMDADFASYAWGNDQRIEKLTGQPFSQAYLENVLQGQGEFNSANSLLALTAVQQIAP
                     EQELAVLSALQTARYVDGLDNADFAVVEQVSHKLNLSQAVSLLSKQSTQTALAQRLQF
                     GQQLAHHCGVQGVPQLIVEKDERLHIVPSQLLYGAGVSLVDYVRRL"
                     /modified_by="Tracy.Nicholson"
                     /label="dsbA2"
     gene            complement(157948..158568)
                     /locus_tag="A2U20_00905"
                     /modified_by="Tracy.Nicholson"
                     /label="dsbA2 "
     CDS             158508..158831
                     /locus_tag="A2U20_00910"
                     /inference="EXISTENCE: similar to AA
                     sequence:RefSeq:WP_005821925.1"
                     /note="incomplete; partial on complete genome; missing
                     start; Derived by automated computational analysis using
                     gene prediction method: Protein Homology."
                     /pseudo
                     /codon_start=1
                     /transl_table=11
                     /product="LysR family transcriptional regulator"
     gene            158508..158831
                     /locus_tag="A2U20_00910"
                     /pseudo
     CDS             159063..159527
                     /locus_tag="A2U20_00915"
                     /inference="EXISTENCE: similar to AA
                     sequence:RefSeq:WP_003795503.1"
                     /note="Derived by automated computational analysis using
                     gene prediction method: Protein Homology."
                     /codon_start=1
                     /transl_table=11
                     /product="IS1595 family transposase"
                     /protein_id="PRJNA315891:A2U20_00915"
                     /translation="MKSYFEPQIYSVIQPNSAILFYRKIREVISNHLALEADEVFDGQ
                     IELDESYFGGPRKGKRGRGAAGKVAVFGILKRQGKVFTVVVNDTKTTTLMPVIARKIK
                     PDSWGYTDTYRSYDALDVSEFHHERINHSELFTVKQNHINGTENFVYYSHIN"
     gene            159063..159527
                     /locus_tag="A2U20_00915"
     CDS             complement(159581..161062)
                     /locus_tag="A2U20_00920"
                     /inference="EXISTENCE: similar to AA
                     sequence:SwissProt:B8F6G2.1"
                     /note="Derived by automated computational analysis using
                     gene prediction method: Protein Homology."
                     /codon_start=1
                     /transl_table=11
                     /product="ketol-acid reductoisomerase"
                     /protein_id="PRJNA315891:A2U20_00920"
                     /translation="MANYFNTLNLREKLDQLGRCRFMDRSEFADGCNFLKGKKIVIVG
                     CGAQGLNQGLNMRDSGLDIAYALRAEAIAEKRASFTRASENGFKVGTYQELIPTADLV
                     INLTPDKQHSKVVADVMPLMKQGAAFGYSHGFNIVEEGEQIRKDITVVMTAPKCPGTE
                     VREEYKRGFGVPTLIAVHPENDPKGEGMAIAKAWASATGGDRAGVLESSFVAEVKSDL
                     MGEQTILCGMLQAGSIVCYDKLVADGKDPAYASKLIQYGWETITEALKQGGITLMMDR
                     LSNSAKIRAFELAEEIKEQLNFLYLKHMDDIISGEFSSTMMADWANGDANLLKWREET
                     GKTAFENSPKADGIKISEQEYFDNGVVMVAMVKAGVEMAFDAMVASGIYEESAYYESL
                     HELPLIANTIARKRLYEMNVVISDTAEYGNYLFSHVATPILAEKLIPMLQKGDLGEPT
                     PTVEIDNVYLRDINDAIRNHPVELIGQELRGYMTDMKRIAVGD"
                     /modified_by="Tracy.Nicholson"
                     /label="ilvC"
     gene            complement(159581..161062)
                     /locus_tag="A2U20_00920"
                     /modified_by="Tracy.Nicholson"
                     /label="ilvC"
     CDS             complement(161211..161744)
                     /locus_tag="A2U20_00925"
                     /inference="EXISTENCE: similar to AA
                     sequence:RefSeq:WP_004283469.1"
                     /note="incomplete; partial on complete genome; missing
                     start; Derived by automated computational analysis using
                     gene prediction method: Protein Homology."
                     /pseudo
                     /codon_start=1
                     /transl_table=11
                     /product="tryptophan synthase subunit beta"
                     /modified_by="Tracy.Nicholson"
                     /label="trpB2"
     gene            complement(161211..161744)
                     /locus_tag="A2U20_00925"
                     /pseudo
                     /modified_by="Tracy.Nicholson"
                     /label="trpB2"
     CDS             161832..162359
                     /locus_tag="A2U20_00930"
                     /inference="EXISTENCE: similar to AA
                     sequence:RefSeq:WP_005134479.1"
                     /note="catalyzes the hydrolysis of pyrophosphate to
                     phosphate; Derived by automated computational analysis
                     using gene prediction method: Protein Homology."
                     /codon_start=1
                     /transl_table=11
                     /product="inorganic pyrophosphatase"
                     /protein_id="PRJNA315891:A2U20_00930"
                     /translation="MGLENVPAGKELPDDIYVVIEIPANSDPIKYEVDKESGAIFVDR
                     FMATAMFYPANYGYVNHTLSSDGDPVDVLVPTPYPLQPGSVIRCRPVGVLKMTDEAGG
                     DAKVVAVPHSKLTKEYDHIKNVGDLPALLKAQIQHFFESYKALEAGKWVKVEGWGDVN
                     EARQEILESFERAKK"
                     /modified_by="Tracy.Nicholson"
                     /label="ppa"
     gene            161832..162359
                     /locus_tag="A2U20_00930"
                     /modified_by="Tracy.Nicholson"
                     /label="ppa"
     CDS             162426..163181
                     /locus_tag="A2U20_00935"
                     /inference="EXISTENCE: similar to AA
                     sequence:RefSeq:WP_005713220.1"
                     /note="Derived by automated computational analysis using
                     gene prediction method: Protein Homology."
                     /codon_start=1
                     /transl_table=11
                     /product="Type-1 restriction-modification system
                     endonuclease"
                     /protein_id="PRJNA315891:A2U20_00935"
                     /translation="MKFFKNLSVIAICSLLLTACVSTAQINQEAESNYAKVKQEARAK
                     SMLDTSSTTAHRIHSVFNKMKLYAERANKTGVPFQWEIIVLKLSELNAWAMPGGKMAF
                     YTGLVDKLNLSDDEIAVVMGHEMAHALQEHGKSDRTVSTVTGIVGVLADVAVTATTGV
                     DTEGLLSAGVDLVANKPFSRSQETEADEVGLMLMAESGYNPEAAPNVWVKMSQANGSS
                     GLSIFSTHPSNEDRQANLARLVPKAKEIYNRKK"
                     /modified_by="Tracy.Nicholson"
                     /label="hsdR "
     gene            162426..163181
                     /locus_tag="A2U20_00935"
                     /modified_by="Tracy.Nicholson"
                     /label="hsdR "
     CDS             complement(163298..164209)
                     /locus_tag="A2U20_00940"
                     /inference="EXISTENCE: similar to AA
                     sequence:RefSeq:WP_005713219.1"
                     /note="Derived by automated computational analysis using
                     gene prediction method: Protein Homology."
                     /codon_start=1
                     /transl_table=11
                     /product="mechanosensitive ion channel protein MscS"
                     /protein_id="PRJNA315891:A2U20_00940"
                     /translation="MSTTEKTKEIIPEITLPPEAKEIITDVKNLELQQLLENWIIPYG
                     TKLLIAIAIFVIGRYLARAISTLIGKAVLASSKDEMLQGFVRSIAYFLFLLITVIASL
                     SQLGINTSSLVALIGAAGLAIGLALQNSLQNFAAGVMLLIFKPFNKGDFIEAGGKSGK
                     VEQMGILMLELRTVDNKTVLIPNGKVFADSITNYSRNETRRIDFIFDISYESDIEKAK
                     EIIAQILFEDENVLHYPEPTIAVGNLAASSVQLFVRPWVQTNNYSTTQFAILEKVKIG
                     FDKAGISIPYNQLDLHLPEQTSVTFTK"
                     /modified_by="Tracy.Nicholson"
                     /label="mscS"
     gene            complement(163298..164209)
                     /locus_tag="A2U20_00940"
                     /modified_by="Tracy.Nicholson"
                     /label="mscS"
     CDS             164299..165258
                     /locus_tag="A2U20_00945"
                     /inference="EXISTENCE: similar to AA
                     sequence:RefSeq:WP_005822715.1"
                     /note="Derived by automated computational analysis using
                     gene prediction method: Protein Homology."
                     /codon_start=1
                     /transl_table=11
                     /product="23S rRNA pseudouridine(955/2504/2580) synthase"
                     /protein_id="PRJNA315891:A2U20_00945"
                     /translation="MTTEKVISASVQFFTISDDEAGQRLDNFLLAKLKGVPKSLIYRI
                     VRKGEVRVNKGRIKPEYKLQADDIVRVPPVRVAEKNEAPISTKLNKVAELEHQILYED
                     EVMLVINKPSGIAVHGGSGLSFGVIEALRALRPQARFLELVHRIDRDTSGLLLVAKKR
                     SALRSLHEQLREKVVQKDYLALVRGQWQSHVKVIKAPLLKNELASGERIVRVSEEGKP
                     SETRFVIEERYPIATLVKASPVTGRTHQIRVHTQYAGHPIALDDKYGDREFGQKMQQA
                     GLNRLFLHAHSIRFVHPKTGEEMVVTAPLDKQLKAVLAKLRVK"
                     /modified_by="Tracy.Nicholson"
                     /label="rluC "
     gene            164299..165258
                     /locus_tag="A2U20_00945"
                     /modified_by="Tracy.Nicholson"
                     /label="rluC "
     CDS             complement(165328..166410)
                     /locus_tag="A2U20_00950"
                     /inference="EXISTENCE: similar to AA
                     sequence:RefSeq:WP_005717981.1"
                     /note="Derived by automated computational analysis using
                     gene prediction method: Protein Homology."
                     /codon_start=1
                     /transl_table=11
                     /product="glycerophosphodiester phosphodiesterase"
                     /protein_id="PRJNA315891:A2U20_00950"
                     /translation="MKLTKFALGLVATAVLAGCSTSTPVATQSDKLIIAHRGASGYLP
                     EHTLESKALAFGQQADYLEQDLAMTKDNRLVVIHDHFLDGLTDVAKKFPNRARKDGRY
                     YVADFTLKEIQTLEMTENFKVEDGKQVQVYPNRFPMWKSDFKIHTFEDEIEFIQGLEK
                     STGKKIGIYPEIKAPWLHHQEGKDIALETLKVLKKYGYDQKSDLVYLQTFDFNELKRI
                     KTELLPKLGMDVKLVQLVAYTDWHETEEKDKSGKWVNYNYDWMFKPGAMAEVAKYADG
                     VGPGWYMLIDKEKSKVGNIVYTPLVKELAQYKMELHPYTVRKDALPEFFTNIDEMYDA
                     LLNKAGATGVFTDFPDTGVEFLKKGK"
                     /modified_by="Tracy.Nicholson"
                     /label="glpQ"
     gene            complement(165328..166410)
                     /locus_tag="A2U20_00950"
                     /modified_by="Tracy.Nicholson"
                     /label="glpQ"
     CDS             complement(166475..167920)
                     /locus_tag="A2U20_00955"
                     /inference="EXISTENCE: similar to AA
                     sequence:RefSeq:WP_005596379.1"
                     /note="Derived by automated computational analysis using
                     gene prediction method: Protein Homology."
                     /codon_start=1
                     /transl_table=11
                     /product="glycerol-3-phosphate transporter"
                     /protein_id="PRJNA315891:A2U20_00955"
                     /translation="MFGPFKPAPHIPELPKEKIDSTYNRLRWQVFAGIFFGYAAYYFV
                     RANFDLAQKGLIEAGMYTKAELGVIGTAAGLAYGLSKFFMATISDRSNPRVFLPFGLL
                     LSGLCMTMMGLMPWATSGILVMWVMIFLNGWFQGMGWPPCGRTMVHWWSKSERGTIVS
                     IWNCAHNLGGMVPGAMVLLASAIYFSNYGVEATAKDVWQQALYYPGIAAMVAAIPIYL
                     VMRDTPQSCGLPPVEKWRNDYPDDYNEKTYEHDLTAKEILVTYVLKNKLLWYIAIANV
                     FVYLIRYGVLKWSPVYLGEVKHFNIKGTAWAYTIYELAAIPGTLLCGWVSDKLFKGKR
                     GLTGFIFMILTTAAVVALWMNPATPEAELAQYAGKGWYENPYQLMDFILMTTIGFLIY
                     GPVMLIGLHALELAPKKAAGTAAGFTGLFGYLGGTVSASAVVGWAAEYYGWDGGFYVM
                     IAGGVLAVLLMFITMLEEGKHKAKLEDSYGK"
                     /modified_by="Tracy.Nicholson"
                     /label="glpT "
     gene            complement(166475..167920)
                     /locus_tag="A2U20_00955"
                     /modified_by="Tracy.Nicholson"
                     /label="glpT "
     CDS             168200..169891
                     /locus_tag="A2U20_00960"
                     /inference="EXISTENCE: similar to AA
                     sequence:RefSeq:WP_005655019.1"
                     /note="Derived by automated computational analysis using
                     gene prediction method: Protein Homology."
                     /codon_start=1
                     /transl_table=11
                     /product="sn-glycerol-3-phosphate dehydrogenase subunit A"
                     /protein_id="PRJNA315891:A2U20_00960"
                     /translation="MKISPHMYKNVEDFSPLTTDVIIIGGGATGAGIARDCALRGIDC
                     ILLERRDIATGATGRNHGLLHSGARYAVNDRESATECIEENKILRRIARHCIDETEGL
                     FITLPEDDLAYQKTFIQACTESGIEAVAIDPKLAMQMEPSVNPALVGAVVVPDGSIDP
                     FRLTASNMLDATENGAKVFTYCEVKGLIREGGKVIGVNVYDHKNRVERQFFAPVVVNA
                     GGIWGQGIAEYADLKIRMFPAKGALLVMGHCINKMVINRCRKPADADILVPGDTISVI
                     GTTSSRIPYDQIDNMIVTPEEVDILFREGEKLAPSLRHTRVLRAYAGVRPLVATDDDP
                     SGRNVSRGIVLLDHQERDGLEGFITITGGKLMTYRLMAEWATDLVCKKLNKTDRCVTT
                     EKALPGSSESRAETNSKVISLPSTIRYSAVYRHGSRATRLLDKERLDRSLVCECEAVT
                     AGEVRYAVDELSVNNLVDLRRRTRVGMGTCQAELCACRAAGLMTRFEVATPRQSTTQL
                     ASFMEERWRGIEPIAWGDAIREADFTSWIYYSLLGLNDVKPLAEQAQQGTDSNEF"
                     /modified_by="Tracy.Nicholson"
                     /label="glpA"
     gene            168200..169891
                     /locus_tag="A2U20_00960"
                     /modified_by="Tracy.Nicholson"
                     /label="glpA"
     CDS             169881..171164
                     /locus_tag="A2U20_00965"
                     /inference="EXISTENCE: similar to AA
                     sequence:RefSeq:WP_005713214.1"
                     /note="Derived by automated computational analysis using
                     gene prediction method: Protein Homology."
                     /codon_start=1
                     /transl_table=11
                     /product="anaerobic glycerol-3-phosphate dehydrogenase
                     subunit B"
                     /protein_id="PRJNA315891:A2U20_00965"
                     /translation="MNFDVVIIGGGLAGLTCGVALQEQGKRCVIINNGQAAIDFSSGS
                     MDLLSRLPSGEFVADFYKSYATFAKQLPQHSYSLLGKEKVLAKATQFEQLATSLKLDL
                     VGSTAQNHLRVTPLGGLRGAWLSPNSVPTVKGSEPFPYKTIAILGIEGYHDFQPQLLA
                     DNLKQNPQFTHCELSTGYLNIPELDQLRNNAREFRSVNIAQVLEHKLAFRDLVAEIKT
                     ATKGAEAIFLPACFGLDDQSFFNQLQQAVEATIFELPTLPPSLLGIRQHKQLRHRFER
                     LGGLMLNGDRALKADIENGKVQRIYTQLHQDNAISAEHFVLATGSYFSNGLKADFDRI
                     FEPVFQADIVGCKDFNETDRLSWTANRFSSPQPYQSAGVAINEKCQVRKDGQFMANLY
                     ATGNVIGGFNSLELGCGSGVAVVTALAVAEEIVGA"
                     /modified_by="Tracy.Nicholson"
                     /label="glpB "
     gene            169881..171164
                     /locus_tag="A2U20_00965"
                     /modified_by="Tracy.Nicholson"
                     /label="glpB "
     CDS             171166..172443
                     /locus_tag="A2U20_00970"
                     /inference="EXISTENCE: similar to AA
                     sequence:RefSeq:WP_015939720.1"
                     /note="Derived by automated computational analysis using
                     gene prediction method: Protein Homology."
                     /codon_start=1
                     /transl_table=11
                     /product="sn-glycerol-3-phosphate dehydrogenase subunit C"
                     /protein_id="PRJNA315891:A2U20_00970"
                     /translation="MNNIQRLIEQAQQNTHSAVVHHGFDESFESCIKCTACTAVCPVS
                     RNNPMYPGPKQSGPDGERLRLKSPELYDEALKYCTNCKRCEVACPSDVKIGDIIVRAR
                     NRHLDRQNKPLMHKLRDAILSNTDIMGKMNTPLAPIVNTITGLKATKFLLEKTIKVSR
                     HRSLPKYAFGSFRNWYMKKEQERQALYREKVAYYHGCYVNYNNPQLGKELIDVFNAMD
                     IGVMLLEKEKCCGLPLAVNGFPERAKGLAKFNLAELEKVVMNRELDVVGTSSSCTMNL
                     RDEYHHVLGMNNAKVRPHVHIVTKYLYELFNQGKKPKFKQMPLRIAYHTACHVDKAGW
                     APYTLDVLKHIPGIEIVMLPSQCCGIAGTYGFKAENYETSQAIGNPLFQHINNGGFDY
                     VVSECETCKWQIDMSTNLTCLHPINLLAIALER"
                     /modified_by="Tracy.Nicholson"
                     /label="glpC "
     gene            171166..172443
                     /locus_tag="A2U20_00970"
                     /modified_by="Tracy.Nicholson"
                     /label="glpC "
     tRNA            complement(172846..172921)
                     /locus_tag="A2U20_00975"
                     /product="tRNA-Asn"
                     /inference="COORDINATES: profile:tRNAscan-SE:1.23"
                     /anticodon="(pos:complement(172886..172888),aa:Asn,seq:gtt
                     )"
     gene            complement(172846..172921)
                     /locus_tag="A2U20_00975"
     tRNA            complement(172940..173015)
                     /locus_tag="A2U20_00980"
                     /product="tRNA-Phe"
                     /inference="COORDINATES: profile:tRNAscan-SE:1.23"
                     /anticodon="(pos:complement(172980..172982),aa:Phe,seq:gaa
                     )"
     gene            complement(172940..173015)
                     /locus_tag="A2U20_00980"
     CDS             complement(173139..174233)
                     /locus_tag="A2U20_00985"
                     /inference="EXISTENCE: similar to AA
                     sequence:RefSeq:WP_018652456.1"
                     /note="Derived by automated computational analysis using
                     gene prediction method: Protein Homology."
                     /codon_start=1
                     /transl_table=11
                     /product="murein transglycosylase C"
                     /protein_id="PRJNA315891:A2U20_00985"
                     /translation="MNKYKKFLPLLVLLPFLASCGSDTPTRKGSKKPRPDYSKNTNGL
                     DILMGQFSRNIDQIWGVNELLQASQKDYVKYTDKYYTRSHISFEDGQITIETLADHNR
                     LRNSIIHTLLMGSDATGIDLFASGDVPISNNPFLAGQVVDQYGRSVTNMAVANDFATY
                     LLQNKLKTRRLKNGHTVTYVTIPMIANHVEVRARRYLPLVRQMSKRYGIDMSLILGIM
                     EVESAFNPYAVSYANAIGLMQVVPRTAGRDIFARKGFGGQPNRDYLYNPSQNIDAGTM
                     FLTILRDEYLEGITDPTSKRYAMISAYNSGAGAVLRVFDNDKLMAIERINNLDPSAIY
                     RILTTAHPSSQARNYLVKVNKAQQKYRNVR"
                     /modified_by="Tracy.Nicholson"
                     /label="mltC"
     gene            complement(173139..174233)
                     /locus_tag="A2U20_00985"
     CDS             complement(174244..174519)
                     /locus_tag="A2U20_00990"
                     /inference="EXISTENCE: similar to AA
                     sequence:RefSeq:WP_015674328.1"
                     /note="Derived by automated computational analysis using
                     gene prediction method: Protein Homology."
                     /codon_start=1
                     /transl_table=11
                     /product="oxidative damage protection protein"
                     /protein_id="PRJNA315891:A2U20_00990"
                     /translation="MARNVFCAYLKQEAEGLDFQLYPGELGKRIFDSISKQAWAEWIK
                     KQTMLVNEKKLNMMNPEHRQLLETEMVNFLFEGKEVHIEGYVPVESK"
     gene            complement(174244..174519)
                     /locus_tag="A2U20_00990"
     CDS             complement(174509..175654)
                     /locus_tag="A2U20_00995"
                     /inference="EXISTENCE: similar to AA
                     sequence:RefSeq:WP_005711082.1"
                     /note="Derived by automated computational analysis using
                     gene prediction method: Protein Homology."
                     /codon_start=1
                     /transl_table=11
                     /product="A/G-specific adenine glycosylase"
                     /protein_id="PRJNA315891:A2U20_00995"
                     /translation="MKKEKSEFPLAQSRVDAPFAKGVLAWYQQYGRKHLPWQQNKTLY
                     GVWLSEVMLQQTQVATVIPYFERFVQRFPTIVNLANAPIDEVLHLWTGLGYYARARNL
                     HKAAQQIRDEFGGQFPTDFTDVFALSGVGRSTAGAVLSSVLDAPYPILDGNVKRVLSR
                     YFAVEGWSGEKAVENKLWDLTARVTPTSQVADFNQAMMDLGAMICTRSKPKCSLCPLE
                     KGCQANAQQAWSDFPAKKPKKVLPERQSYFLILKQGTKVLLEKREAKGLWGGLYVFPQ
                     FEDLDDLKRSVSGRNVQFTQLIAFRHTFSHFHLDIYPILAELSLQRNAEILPLGVAEN
                     QGNYHLRVSSTADYWYDLTQPSEVGLATPIKRILDELTLTLGQKNGA"
                     /modified_by="Tracy.Nicholson"
                     /label="mutY"
     gene            complement(174509..175654)
                     /locus_tag="A2U20_00995"
                     /modified_by="Tracy.Nicholson"
                     /label="mutY"
     CDS             complement(175810..176049)
                     /locus_tag="A2U20_01000"
                     /inference="EXISTENCE: similar to AA
                     sequence:RefSeq:WP_005711081.1"
                     /note="Derived by automated computational analysis using
                     gene prediction method: Protein Homology."
                     /codon_start=1
                     /transl_table=11
                     /product="putative FAD assembly factor SdhE"
                     /protein_id="PRJNA315891:A2U20_01000"
                     /translation="MNRFRIEWECRRGMRELDKMIMPFYQEHFDSLTAEQQRTFVEML
                     RYTDPELFRWFMNQDTPPTEALQEMVRLIQSKLVY"
                     /modified_by="Tracy.Nicholson"
                     /label="sdhE"
     gene            complement(175810..176049)
                     /locus_tag="A2U20_01000"
                     /modified_by="Tracy.Nicholson"
                     /label="sdhE"
     CDS             complement(176049..176993)
                     /locus_tag="A2U20_01005"
                     /inference="EXISTENCE: similar to AA
                     sequence:SwissProt:P57960.1"
                     /note="Derived by automated computational analysis using
                     gene prediction method: Protein Homology."
                     /codon_start=1
                     /transl_table=11
                     /product="4-hydroxy-3-methylbut-2-enyl diphosphate
                     reductase"
                     /protein_id="PRJNA315891:A2U20_01005"
                     /translation="MNIILANPRGFCAGVDRAISIVELALEIHGAPIYVRHEVVHNRF
                     VVDGLKAKGAIFVEELDEVPDGAIVIFSAHGVSQSVRHEAKRRELKVFDATCPLVTKV
                     HMQVARASKKGTKAILIGHEGHPEVVGTMGQYDNEKGGIFLVEDVEDIAKLGLKEDED
                     LTFMTQTTLSIDDTSDVIEALKQKYPAIQGPRKNDICYATTNRQQAVRELAKLAQLVL
                     VVGSKNSSNSNRLAELASRMGTPSQLIDGPQDIDPNWLQGVTTIGITAGASAPEILVQ
                     SVVDHLKTLGVTKVEELEGCEENTVFEVPRELRITEVN"
                     /modified_by="Tracy.Nicholson"
                     /label="ispH "
     gene            complement(176049..176993)
                     /locus_tag="A2U20_01005"
                     /modified_by="Tracy.Nicholson"
                     /label="ispH "
     CDS             complement(176994..177482)
                     /locus_tag="A2U20_01010"
                     /inference="EXISTENCE: similar to AA
                     sequence:RefSeq:WP_015674061.1"
                     /note="Derived by automated computational analysis using
                     gene prediction method: Protein Homology."
                     /codon_start=1
                     /transl_table=11
                     /product="Lipoprotein signal peptidase "
                     /protein_id="PRJNA315891:A2U20_01010"
                     /translation="MKKTGLSWLWLSVVVLITDLLSKYIVVQRFELYESVNVLPIFNL
                     TYVRNYGAAFSFLADHSGWQKYFFLGLAIVISIALIVMLFKNKAELKLQNSAYALIIG
                     GAIGNAVDRAYNGYVVDFLDFYWDIYHYPVFNIADIGIVVGAGLLILESILEHRKSKK
                     SN"
                     /modified_by="Tracy.Nicholson"
                     /label="lspA "
     gene            complement(176994..177482)
                     /locus_tag="A2U20_01010"
                     /modified_by="Tracy.Nicholson"
                     /label="lspA "
     CDS             complement(177491..177829)
                     /locus_tag="A2U20_01015"
                     /inference="EXISTENCE: similar to AA
                     sequence:RefSeq:WP_015674060.1"
                     /note="indirectly regulates nitrogen metabolism; at high
                     nitrogen levels P-II prevents the phosphorylation of NR-I,
                     the transcriptional activator of the glutamine synthetase
                     gene (glnA); at low nitrogen levels P-II is uridylylated
                     to form PII-UMP and interacts with an adenylyltransferase
                     (GlnE) that activates GlnA; Derived by automated
                     computational analysis using gene prediction method:
                     Protein Homology."
                     /codon_start=1
                     /transl_table=11
                     /product="putative nitrogen regulatory protein P-II"
                     /protein_id="PRJNA315891:A2U20_01015"
                     /translation="MKKIEAIIKPFKLDDVREALTDVGITGMTVTEVKGFGRQKGHTE
                     LYRGAEYAIDFLPKVKLEIIVADEQVDECIEAIIDTAQTGKIGDGKIFVYDVERVIRI
                     RTGEENEEAI"
                     /modified_by="Tracy.Nicholson"
                     /label="glnB"
     gene            complement(177491..177829)
                     /locus_tag="A2U20_01015"
     CDS             complement(177838..178431)
                     /locus_tag="A2U20_01020"
                     /inference="EXISTENCE: similar to AA
                     sequence:RefSeq:WP_006249992.1"
                     /note="Derived by automated computational analysis using
                     gene prediction method: Protein Homology."
                     /codon_start=1
                     /transl_table=11
                     /product="molybdopterin adenylyltransferase"
                     /protein_id="PRJNA315891:A2U20_01020"
                     /translation="MPTCLSKETLKIGLVSVSDRASAGVYADQGIPELQAWLQTAITT
                     PFELETRLIPDEQAVIEQTLIELVDNLACHLVLTTGGTGPAKRDVTPDATLAVAHREM
                     PGFGEQMRQVSLHFVPTAILSRQVGAIRHSSLILNLPGQPKAIKETLEGVKDQDGKVL
                     VRGIFSAVPYCLQLLSDIYIETYPEICESFRPKSARR"
                     /modified_by="Tracy.Nicholson"
                     /label="mogA"
     gene            complement(177838..178431)
                     /locus_tag="A2U20_01020"
                     /modified_by="Tracy.Nicholson"
                     /label="mogA"
     CDS             complement(178484..178846)
                     /locus_tag="A2U20_01025"
                     /inference="EXISTENCE: similar to AA
                     sequence:RefSeq:WP_015939715.1"
                     /note="Derived by automated computational analysis using
                     gene prediction method: Protein Homology."
                     /codon_start=1
                     /transl_table=11
                     /product="putative Inner membrane protein YbaN"
                     /protein_id="PRJNA315891:A2U20_01025"
                     /translation="MKALFILLGFISIILGLIGIIVPGLPTTPFLLLALYCFGKSSER
                     LTQWFLSTTIYSKYLKSFDQTRAMTLKQKISILAFSVPFCIFAFFVIPHIIGKLILIA
                     VIIFQYYYFIFKIKTLEK"
                     /modified_by="Tracy.Nicholson"
                     /label="ybaN"
     gene            complement(178484..178846)
                     /locus_tag="A2U20_01025"
                     /modified_by="Tracy.Nicholson"
                     /label="ybaN"
     CDS             complement(179048..179809)
                     /locus_tag="A2U20_01030"
                     /inference="EXISTENCE: similar to AA
                     sequence:RefSeq:WP_005822582.1"
                     /note="Derived by automated computational analysis using
                     gene prediction method: Protein Homology."
                     /codon_start=1
                     /transl_table=11
                     /product="biotin--[acetyl-CoA-carboxylase] ligase"
                     /protein_id="PRJNA315891:A2U20_01030"
                     /translation="MGFDQHLITSALTQGQALVFKEIDSTNEYLLTHYKTLPSGSLCV
                     AESQTAGRGRRGRQWYSPESQNVYFSMLWHYPSLDIPQLSSLSLVVSVLIAETFQTLN
                     VPHIQIKWPNDIYYQGKKMGGILIESRVDKTGIYLVIGIGLNLGMNAVDKNVVTQAWS
                     DLSEHQIDRSQLVAELAKRLQNALVTYPQTTFEPYAERWQQFDIFRHQAVRLITENEE
                     IHGISLGINEEGELILQQGEIIRRFATGEMSLRGN"
                     /modified_by="Tracy.Nicholson"
                     /label="birA "
     gene            complement(179048..179809)
                     /locus_tag="A2U20_01030"
                     /modified_by="Tracy.Nicholson"
                     /label="birA "
     CDS             complement(179816..180844)
                     /locus_tag="A2U20_01035"
                     /inference="EXISTENCE: similar to AA
                     sequence:RefSeq:WP_005625243.1"
                     /note="Derived by automated computational analysis using
                     gene prediction method: Protein Homology."
                     /codon_start=1
                     /transl_table=11
                     /product="UDP-N-acetylenolpyruvoylglucosamine reductase"
                     /protein_id="PRJNA315891:A2U20_01035"
                     /translation="MSQTLTPFHTFHLPAKASVIIEFNSIEQLLTEWQKADHAQQPIL
                     LLGQGSNVLFLDDFDGTVLVNKLKGIEHRQDEHFHYLQVAGGENWHELVQWTLQQGIG
                     GLENLALIPGVAGSAPIQNIGAYGVEFERVCDCVDVLNLKTGELFRLTKNECEFGYRE
                     SVFKHQYREHYAIVAVGLKLAKVWQPVLNYGSLAQFDPNTVTPQQVFDEVCTVRRTKL
                     PNPDEFGNAGSFFKNPVVEFAKFQQIQTAYPNIPHYPQADGSVKLPAGWLIDQANLKG
                     FQIGGAAVHTQQALVLINKENATGADVVALAKEVRRQVREKFGVELHPEVRFMGRQGE
                     VDSEFVTR"
                     /modified_by="Tracy.Nicholson"
                     /label="murB"
     gene            complement(179816..180844)
                     /locus_tag="A2U20_01035"
                     /modified_by="Tracy.Nicholson"
                     /label="murB"
     CDS             complement(180848..181711)
                     /locus_tag="A2U20_01040"
                     /inference="EXISTENCE: similar to AA
                     sequence:RefSeq:WP_011272075.1"
                     /note="Derived by automated computational analysis using
                     gene prediction method: Protein Homology."
                     /codon_start=1
                     /transl_table=11
                     /product="YicC family protein"
                     /protein_id="PRJNA315891:A2U20_01040"
                     /translation="MIYSMTAFAHLELKKEWGNAVWEIRSVNQRFLETYFRLPEAFRN
                     LEMTLRERLRTTLTRGKVECSLRIELNANQNNGLALNQEYAKQVISSLQWLKETAQEG
                     EINLVDILRFPGVVDNQNQDLDQISQDLLDGFEQILVEFIAMRGREGANLQALIQQRL
                     DAIATEATKVQAQMPSVLQWQKDRLQQRFDELNLQLDPQRLEQEMVLLAQKVDVAEEL
                     DRLQLHVKETTSILKKGGAVGRKLDFMMQELNREANTLASKSINADVTNSAVELKVLI
                     EQMREQIQNLE"
                     /modified_by="Tracy.Nicholson"
                     /label="yicC"
     gene            complement(180848..181711)
                     /locus_tag="A2U20_01040"
                     /modified_by="Tracy.Nicholson"
                     /label="yicC"
     CDS             181802..182536
                     /locus_tag="A2U20_01045"
                     /inference="EXISTENCE: similar to AA
                     sequence:SwissProt:B8F6D8.1"
                     /note="Derived by automated computational analysis using
                     gene prediction method: Protein Homology."
                     /codon_start=1
                     /transl_table=11
                     /product="ribonuclease PH"
                     /protein_id="PRJNA315891:A2U20_01045"
                     /translation="MRPNNRPVDQTRPVKITRNYTRYAEGSVLVEFGETKVLCNATVE
                     ETVPRFLKGQQQGWVTAEYGMLPRATHSRTQREAAKGKQGGRTMEIQRLIARSLRAVV
                     DLKALGERTITVDCDVIQADGGTRTASITGACVALHDAINKLIADGLLKENPMKGLVA
                     AISVGIVDGQAVCDLEYVEDSNAETDMNVVMVEGGRLVEVQGTAEGEPFSHMELLQLL
                     DLAQKGIEQLFEAQRQALNATSDVIR"
                     /modified_by="Tracy.Nicholson"
                     /label="rph"
     gene            181802..182536
                     /locus_tag="A2U20_01045"
                     /modified_by="Tracy.Nicholson"
                     /label="rph"
     CDS             complement(182645..183523)
                     /gene="ppnK"
                     /locus_tag="A2U20_01050"
                     /inference="EXISTENCE: similar to AA
                     sequence:RefSeq:WP_005823090.1"
                     /note="catalyzes the phosphorylation of NAD to NADP;
                     Derived by automated computational analysis using gene
                     prediction method: Protein Homology."
                     /codon_start=1
                     /transl_table=11
                     /product="NAD(+) kinase"
                     /protein_id="PRJNA315891:A2U20_01050"
                     /translation="MHRRFQTIAIVGKPRHDIALETHLAVYNWLKDRKYNVLVEEKIA
                     TQLNLANPMSIAEIGEWADLVIVIGGDGNMLGMARQLAKYRVPLIGINRGNLGFLTDI
                     APQTAFEQLHSCLERGEFMIEERFLLDAKIEQNGKIIEANNALNEVVVHSSQIARTID
                     FEVSIDGKFAFSQRSDGLIIGTPTGSTAYSLSAGGPILTPNLNAIALVPMNPHSLSSR
                     PLVVDGDSVISMRFAEYNQSNLVISCDSQRLLPFSPDERILVQKSPDKLSLLHLKDYN
                     YFNVLGSKLGWLSKLF"
                     /modified_by="Tracy.Nicholson"
                     /label="ppnK "
     gene            complement(182645..183523)
                     /gene="ppnK"
                     /locus_tag="A2U20_01050"
                     /modified_by="Tracy.Nicholson"
                     /label="ppnK "
     CDS             complement(183787..185319)
                     /locus_tag="A2U20_01055"
                     /inference="EXISTENCE: similar to AA
                     sequence:RefSeq:WP_005618615.1"
                     /note="Derived by automated computational analysis using
                     gene prediction method: Protein Homology."
                     /codon_start=1
                     /transl_table=11
                     /product="aspartate aminotransferase family protein"
                     /protein_id="PRJNA315891:A2U20_01055"
                     /translation="MADISKHKQALFCNDAQSIADYQRSMETAVQAVSNWLQNEKMYT
                     GGSIKQLRSEIAFNPSKEGLGVAKSLDRLIELFLNKSLKVHHPHSLAHLHCPTMVTSQ
                     IAEVLINATNQSMDSWDQSPAGSLMEVQLIEWLREKVGYGKGQAGVFTSGGTQSNLMG
                     VLLARDACIAKHWKNADGTEWSVQRNGIPPDAMQKVKVVCSENAHFSVQKNMAMMGMG
                     FQSVVTVPCNENAQMDTNALEATLAKLYLEGKVVACVVATAGTTDAGAIDPLKAIRAI
                     TNKFGVWLHVDAAWGGALLLSNEYRHFLDGIELTDSITLDFHKHFFQSISCGAFLLKD
                     ENEYRYIDYKADYLNSEYDEEHGVPNLVAKSLQTTRRFDALKLWFTVEALGENLYGSM
                     IDHGVKLTRAVADYIKETDGLELLVEPQFASVLFRVVPQGYPAEFVDTLNQNVADELF
                     ARGEANIGVTKVNNIQSLKMTTLSPIATLENVQALLAQVLSEAERIKDAIAKGEYTPA
                     ID"
                     /modified_by="Tracy.Nicholson"
                     /label="ddc"
     gene            complement(183787..185319)
                     /locus_tag="A2U20_01055"
                     /modified_by="Tracy.Nicholson"
                     /label="ddc"
     CDS             complement(185444..186808)
                     /locus_tag="A2U20_01060"
                     /inference="EXISTENCE: similar to AA
                     sequence:RefSeq:WP_000117543.1"
                     /note="Derived by automated computational analysis using
                     gene prediction method: Protein Homology."
                     /codon_start=1
                     /transl_table=11
                     /product="diaminobutyrate--2-oxoglutarate transaminase"
                     /protein_id="PRJNA315891:A2U20_01060"
                     /translation="MTTIPVNPINQATNEYYLTRQNEMESNVRSYPRKLPLAIAKAQG
                     CWVTDVEGNEYLDCLAGAGTLALGHNHPAVIQAIQDVLASGLPLHTLDLTTPLKDAFT
                     EELLSFFPKGEYRLQFCGPSGADGTEAAIKLAKTYTGRGNVIAFSGGYHGMTHGSLSM
                     TGNLNAKNAVQNLMAGVQFMPYPHEYRCPLGIGGKEGVDALTYYFENFIEDVESGVVK
                     PAAVILEAIQGEGGVVTAPVKWLQKIREVTKKHGIVLILDEVQAGFCRSGKMFAFEHA
                     GIEPDVVVMSKAVGGSLPLAVLAIKKEFDAWQPAGHTGTFRGNQLAMATGYASLKIMR
                     EQNLAKNAEERGAFLKAELQKLAQQYPCIGNVRGKGLMMGIEIVDERQPQDRIGSYPA
                     DSGLAAEIQKACFKNKLLLERGGRGGNVVRILCPLIITQAECEEMIKRFSKSVADALS
                     TVRG"
                     /modified_by="Tracy.Nicholson"
                     /label="dat"
     gene            complement(185444..186808)
                     /locus_tag="A2U20_01060"
                     /modified_by="Tracy.Nicholson"
                     /label="dat"
     CDS             complement(187094..188089)
                     /locus_tag="A2U20_01065"
                     /inference="EXISTENCE: similar to AA
                     sequence:RefSeq:WP_015939708.1"
                     /note="Derived by automated computational analysis using
                     gene prediction method: Protein Homology."
                     /codon_start=1
                     /transl_table=11
                     /product="phosphate acyltransferase"
                     /protein_id="PRJNA315891:A2U20_01065"
                     /translation="MGGDFGPRITIPALSLALAQHPILSCILFGDQAEISPYLNKLSP
                     DIQQRIELVHTTKVIEADLPFVQAIRQSKGSSMRLAIEAVENGNAQGCVSGGNTGVLM
                     GLAKQLIEPLPNIDRPALTSLIPTINGNSSVMLDLGANVEADSELLLQFAEMGNVFAE
                     VMLDLVYPRLALLNIGTEEHKGTQQIRDAHQQLKQCNHLNYIGFLEGDKLMNHLADVI
                     VCDGFSGNVALKTLEGAAKNILSLFKKTTEDSHLCRNTKRYLLRLIFYRYYKKLQQIN
                     PDRHNGATLLGLSSVVVKSHGGASERAFFYAIDYAKQQIKNNIPTKISQRLILNN"
                     /modified_by="Tracy.Nicholson"
                     /label="plsX"
     gene            complement(187094..188089)
                     /locus_tag="A2U20_01065"
                     /modified_by="Tracy.Nicholson"
                     /label="plsX"
     CDS             complement(188146..188307)
                     /locus_tag="A2U20_01070"
                     /inference="EXISTENCE: similar to AA
                     sequence:RefSeq:WP_015431862.1"
                     /note="Derived by automated computational analysis using
                     gene prediction method: Protein Homology."
                     /codon_start=1
                     /transl_table=11
                     /product="50S ribosomal protein L32"
                     /protein_id="PRJNA315891:A2U20_01070"
                     /translation="MAVQQNKKSRSRRDMRRSHDALTTAAVSVDARGETHLRHHVTAD
                     GYYRGRKIK"
                     /modified_by="Tracy.Nicholson"
                     /label="rpmF"
     gene            complement(188146..188307)
                     /locus_tag="A2U20_01070"
                     /modified_by="Tracy.Nicholson"
                     /label="rpmF"
     CDS             complement(188328..188852)
                     /locus_tag="A2U20_01075"
                     /inference="EXISTENCE: similar to AA
                     sequence:RefSeq:WP_005621677.1"
                     /note="Derived by automated computational analysis using
                     gene prediction method: Protein Homology."
                     /codon_start=1
                     /transl_table=11
                     /product="putative large ribosomal RNA subunit
                     accumulation proteinYceD"
                     /protein_id="PRJNA315891:A2U20_01075"
                     /translation="MQKVKLPLTIDPYKDAQRRMDYEGYISANLLSRLGESVGQVLGD
                     AQVTLSLYVDPQKLTVVKGTAKVDVELDCQRCSNPFTQTLDCTFCFSPVSNMDQADNL
                     PEIYEPIEVDSFGEINLLDMIEDEFILSLPLVPMHTDEHCEVSESELVFGELPEELAK
                     KPNPFAILANLKKN"
                     /modified_by="Tracy.Nicholson"
                     /label="yceD"
     gene            complement(188328..188852)
                     /locus_tag="A2U20_01075"
                     /modified_by="Tracy.Nicholson"
                     /label="yceD"
     CDS             189038..189862
                     /locus_tag="A2U20_01080"
                     /inference="EXISTENCE: similar to AA
                     sequence:RefSeq:WP_018650734.1"
                     /note="Derived by automated computational analysis using
                     gene prediction method: Protein Homology."
                     /codon_start=1
                     /transl_table=11
                     /product="2,3,4,5-tetrahydropyridine-2,6-dicarboxylate
                     N-succinyltransferase"
                     /protein_id="PRJNA315891:A2U20_01080"
                     /translation="MSLQAIIEAAFERRAEITPKTVDAQTRAAVEEVIKGLDNGSLRV
                     AEKIDGEWVVNQWVKKAVLLSFRINDNEIIDGAETKYYDKVPTKYGKYSEEQFKADGI
                     RAVPGAVVRQGSHIEKNVVLMPSFVNIGAYVGEGTMVDTWVTVGSCAQIGKNVHLSGG
                     VGIGGVLEPLQANPTIIGDNCFIGARSEIVEGVIVEDGCVISMGVFIGQSTKIYDRET
                     GEIHYGRVPAGSVVVSGSLPSKDGKYNLYCAVIVKKVDEKTRGKVGINDLLRSIEE"
                     /modified_by="Tracy.Nicholson"
                     /label="dapD"
     gene            189038..189862
                     /locus_tag="A2U20_01080"
                     /modified_by="Tracy.Nicholson"
                     /label="dapD"
     CDS             189910..190521
                     /locus_tag="A2U20_01085"
                     /inference="COORDINATES: ab initio prediction:GeneMarkS+"
                     /note="Derived by automated computational analysis using
                     gene prediction method: GeneMarkS+."
                     /codon_start=1
                     /transl_table=11
                     /product="Phosphatidylglycerophosphatase C"
                     /protein_id="PRJNA315891:A2U20_01085"
                     /translation="MKHIFFDLDGTLHKEDIEFAFMRFLLRKRILNLLIFLPVYPLAS
                     MIYAFFPTARWSLNILNFLITFGCSTSQMEKYLVDFKDYFSLTPLPQVQQALHQHLAQ
                     QDQIWIISGSPVELISHFYADLLQQPNVHLIGSSLVHQYGAILLKERRLAENKVKMLD
                     ERVQPAIQFDVGYSDSMMDLPMFKRCKKAMLITQEGKIVPFNM"
                     /modified_by="Tracy.Nicholson"
                     /label="pgpC "
     gene            189910..190521
                     /locus_tag="A2U20_01085"
                     /modified_by="Tracy.Nicholson"
                     /label="pgpC "
     CDS             190647..191948
                     /locus_tag="A2U20_01090"
                     /inference="EXISTENCE: similar to AA
                     sequence:RefSeq:WP_005577108.1"
                     /note="Derived by automated computational analysis using
                     gene prediction method: Protein Homology."
                     /codon_start=1
                     /transl_table=11
                     /product="Magnesium and cobalt efflux protein CorC"
                     /protein_id="PRJNA315891:A2U20_01090"
                     /translation="MGLSESILIIILLVIASAIISAGEISLASVRKLKLQNLINEGNE
                     KAQKVLKFQEEPGQFITVVQIAQNVIAVLGGMFGEGSLTPYIYRFLSQYSQVAWLETA
                     SSWISFTLVTVAFIIFSDLIPKRLAIANPEKVAMKMVNLMSFSIILFKPFVLLLDPLA
                     NALFRLFRIPTVREETMTSDDIVAIVDAGAEAGVLKAQEHYLIENIFDMQQRTVTSTM
                     TIREYIVFLDKSFNRQQIIETLKENSHSKLIITDGSLDKILGYVESHTLLTLYLQEEN
                     VKLIDSRVLRKALFIPDTLSLFEVLELFKSSGEDFAVIINEYALVVGIVTLNDVMSIV
                     MGELVSNEEEQIVRRDEDSWLVDGSTPLEDVMRALDIEAFPNQENYETISGFMMYMLR
                     KVPKKTDFVLYDKYKFEIIDTENFKIDQLMVSFRKDRKSEE"
                     /modified_by="Tracy.Nicholson"
                     /label="corC2"
     gene            190647..191948
                     /locus_tag="A2U20_01090"
                     /modified_by="Tracy.Nicholson"
                     /label="corC2"
     CDS             191950..192285
                     /locus_tag="A2U20_01095"
                     /inference="EXISTENCE: similar to AA
                     sequence:RefSeq:WP_013442595.1"
                     /note="Derived by automated computational analysis using
                     gene prediction method: Protein Homology."
                     /codon_start=1
                     /transl_table=11
                     /product="arsenate reductase (glutaredoxin)"
                     /protein_id="PRJNA315891:A2U20_01095"
                     /translation="MLTIYHNPKCSKSRETLAIIQAAGIEPIIIEYLNVPLDITVIKR
                     LITESGLSVREAIRTDVEAYQQITPEMSDNDIFALIAQYPNLLNRPFVSGQKGTKLCR
                     PPELVNTLL"
                     /modified_by="Tracy.Nicholson"
                     /label="arsC"
     gene            191950..192285
                     /locus_tag="A2U20_01095"
                     /modified_by="Tracy.Nicholson"
                     /label="arsC"
     CDS             192297..192740
                     /locus_tag="A2U20_01100"
                     /inference="EXISTENCE: similar to AA
                     sequence:RefSeq:WP_014992257.1"
                     /note="Derived by automated computational analysis using
                     gene prediction method: Protein Homology."
                     /codon_start=1
                     /transl_table=11
                     /product="type II 3-dehydroquinate dehydratase"
                     /protein_id="PRJNA315891:A2U20_01100"
                     /translation="MKTILLLNGPNLNMLGKREPHIYGSQTLSDIEQHLKQQAEAQGF
                     AFDYFQANGEEPLINRIHQGFQKVDFIIINPGAFTHTSVALRDALLSVAIPFVEVHLS
                     NVHAREPFRHHSYLSDVAKGGICGLGAKGYDYALDYAIQFLKSGK"
                     /modified_by="Tracy.Nicholson"
                     /label="aroQ"
     gene            192297..192740
                     /locus_tag="A2U20_01100"
                     /modified_by="Tracy.Nicholson"
                     /label="aroQ"
     CDS             192937..193407
                     /locus_tag="A2U20_01105"
                     /inference="EXISTENCE: similar to AA
                     sequence:RefSeq:WP_005622043.1"
                     /note="Derived by automated computational analysis using
                     gene prediction method: Protein Homology."
                     /codon_start=1
                     /transl_table=11
                     /product="acetyl-CoA carboxylase, biotin carboxyl carrier
                     protein"
                     /protein_id="PRJNA315891:A2U20_01105"
                     /translation="MDIRKIKKLIELVEESGITELEVSEEEGTVRISRAAPAVAPAAV
                     QYVAAPQAAPAPIATPAPAAQTAPAAAPAPTAEVAGHAILSPMVGTFYRSPSPEAAPF
                     VEVGKTVKVGDTLCIVEAMKMMNRIESDKAGVIKAILVNHGEAVEFDQKLFIIE"
                     /modified_by="Tracy.Nicholson"
                     /label="accB"
     gene            192937..193407
                     /locus_tag="A2U20_01105"
                     /modified_by="Tracy.Nicholson"
                     /label="accB"
     CDS             193486..194829
                     /locus_tag="A2U20_01110"
                     /inference="EXISTENCE: similar to AA
                     sequence:RefSeq:WP_015431873.1"
                     /note="Derived by automated computational analysis using
                     gene prediction method: Protein Homology."
                     /codon_start=1
                     /transl_table=11
                     /product="acetyl-CoA carboxylase biotin carboxylase
                     subunit"
                     /protein_id="PRJNA315891:A2U20_01110"
                     /translation="MLKKVVIANRGEIALRILRACRELGIKTVAVHSTADRELKHVLL
                     ADETVCIGPAPSTKSYLNIPAIIAAAEVTGADAIHPGYGFLSENANFAEQVENSGFIF
                     IGPTADVIRLMGDKVSAINAMKKAGVPCVPGSGGPIGNDVAKNKEIAQKIGYPVIIKA
                     SGGGGGRGMRVVHHEKDLEESIAMTKAEAKAAFNNDMVYMEKYLENPRHIEIQVLADT
                     HGNAVYLAERDCSMQRRHQKVVEEAPAPGITPELRQFIGERCANACREIGYRGAGTFE
                     FLFENGEFYFIEMNTRLQVEHPVTEMITGIDLVKEQLRVAAGLPISVKQEDIKVRGHA
                     IECRINAEDPSTFLPSPGKITRLHVPGGLGVRWDSHIYAGYSVPPHYDSMIGKLITFA
                     ENRDIAIRRMENALSETIVEGIKTNIPLHKQILSDENFCKGGTNIHYLEKKLGLK"
                     /modified_by="Tracy.Nicholson"
                     /label="accC "
     gene            193486..194829
                     /locus_tag="A2U20_01110"
                     /modified_by="Tracy.Nicholson"
                     /label="accC "
     CDS             complement(194916..195299)
                     /locus_tag="A2U20_01115"
                     /inference="EXISTENCE: similar to AA
                     sequence:RefSeq:WP_006719191.1"
                     /note="Derived by automated computational analysis using
                     gene prediction method: Protein Homology."
                     /codon_start=1
                     /transl_table=11
                     /product="autonomous glycyl radical cofactor GrcA"
                     /protein_id="PRJNA315891:A2U20_01115"
                     /translation="MIKGVQITESTNKNLLNSFWLLDEEKNEARCLVAKGDFQEDQIV
                     AISELGQVSYREVPVNVAPTIKVEGGQHLNVNVLRRETLEDAVKNPEKYPQLTIRVSG
                     YAVRFNSLTPEQQRDVITRTFTESL"
                     /modified_by="Tracy.Nicholson"
                     /label="grcA"
     gene            complement(194916..195299)
                     /locus_tag="A2U20_01115"
                     /modified_by="Tracy.Nicholson"
                     /label="grcA"
     CDS             195495..196157
                     /locus_tag="A2U20_01120"
                     /inference="EXISTENCE: similar to AA
                     sequence:SwissProt:A3MZ80.1"
                     /note="Derived by automated computational analysis using
                     gene prediction method: Protein Homology."
                     /codon_start=1
                     /transl_table=11
                     /product="uracil-DNA glycosylase"
                     /protein_id="PRJNA315891:A2U20_01120"
                     /translation="MNSWTDAIGEEKTQPYFQHILQYVHQERLVGKVIYPPQNEVFSA
                     FALTEFKDVKVVILGQDPYHGPNQAHGLSFSVKPGIVPPPSLVNMYKELSQDVGFQIP
                     SHGYLIEWAKQGVLLLNTVLTVEQGKAHSHANIGWETFTDKVIHQLNLHRENLVFLLW
                     GSHAQKKGQFIDRSRHCVLTAPHPSPLSAHRGFLGCRHFSKTNDYLRSHGVEEINWQL
                     PL"
                     /modified_by="Tracy.Nicholson"
                     /label="ung"
     gene            195495..196157
                     /locus_tag="A2U20_01120"
                     /modified_by="Tracy.Nicholson"
                     /label="ung"
     CDS             complement(196188..197354)
                     /locus_tag="A2U20_01125"
                     /inference="EXISTENCE: similar to AA
                     sequence:RefSeq:WP_005711046.1"
                     /note="Derived by automated computational analysis using
                     gene prediction method: Protein Homology."
                     /codon_start=1
                     /transl_table=11
                     /product="chorismate mutase"
                     /protein_id="PRJNA315891:A2U20_01125"
                     /translation="MSLDLSDIRQQITQIDRNLLKLLSERHRLAFDVVRSKEITKKPL
                     RDVEREKQLLQELVSFAQAENYQLDPQYVTQIFQRIIEDSVLTQQHYLQNKLNQNQEN
                     VAIAFLGMRGSYSHLASRQFMKNSTASLVELSCESFDSVFEKVQQDEADYGVLPLENT
                     TSGSINEVYDLLQHTDLTLVGELAYPIKHCVLGTNNADFAQVDTIYTHPQPAQQCSQF
                     IQSLDKVHIKYCESSSHAMQLVARLNKPNCVALGNEDGGKLYGLSVLKSGIANQENNI
                     TRFIVVAKNPVNVSPQVQTKTLLLMTTTQQAGALVDALMVFKQHGIRMIKLESRPIYG
                     KPWEEMFYVELDANIHNENTQNALKELETVTSFLKVLGCYPSEIIEPVQINNIS"
                     /modified_by="Tracy.Nicholson"
                     /label="pheA"
     gene            complement(196188..197354)
                     /locus_tag="A2U20_01125"
                     /modified_by="Tracy.Nicholson"
                     /label="pheA"
     CDS             197584..197805
                     /locus_tag="A2U20_01130"
                     /inference="EXISTENCE: similar to AA
                     sequence:RefSeq:WP_005603958.1"
                     /note="Derived by automated computational analysis using
                     gene prediction method: Protein Homology."
                     /codon_start=1
                     /transl_table=11
                     /product="hypothetical protein"
                     /protein_id="PRJNA315891:A2U20_01130"
                     /translation="MLNIFTKPFEQETLDDWAKLSVDIAKVAILAIPVILYGKDILLI
                     KFINIFLLSCGIYSALIAGRKLRKMKEGD"
     gene            197584..197805
                     /locus_tag="A2U20_01130"
     CDS             198018..200051
                     /locus_tag="A2U20_01135"
                     /inference="EXISTENCE: similar to AA
                     sequence:RefSeq:WP_005711045.1"
                     /note="Derived by automated computational analysis using
                     gene prediction method: Protein Homology."
                     /codon_start=1
                     /transl_table=11
                     /product="oligopeptidase A"
                     /protein_id="PRJNA315891:A2U20_01135"
                     /translation="MSNPLLNNTGLPKFSQIQPEHVVPAIEQLIQQCRDTIEQVSQID
                     TPTWENFYLPQAITGDKLSRAWSPVGHLNAVKNSPELREAYQACLPMLSEYSTWVGQH
                     QGLYQGYVKLKNSPEFATYSLAQKKAIENSLRDFELSGISLPADKQKRYGEISARLSE
                     LSSQFSNNVLDATMGWDIVIEDNADLKGLPESALDGAKLSAQSKEKSGYRFTLEFPSY
                     LPVMTYCENRELRQKMYEAYNTRASDQGPNAGKWDNSAIMAETLELRLELAKLLGFES
                     YAELSLATKMAENPTQVVDFLEGLANRSKEQGKKELAELKAFAKESYGVSELQPWDIA
                     FYSEKQKQALYAINDEELRPYFPEERVLSGLFELVKRIFGMRVEEQKEFDSYHENVRF
                     FNIFDETGRLRGSFYLDLYARENKRGGAWMDDCINQKRLADGSLQKPVAYLTCNFNKP
                     IGDKPALFTHDEVTTLFHEFGHGIHHMLTEIDVGDVSGINGVPWDAVELPSQFLENWC
                     WEEDALAFISGHYQTGEPLPKEKLTQLLKAKNFQAAMFVLRQLEFGLFDFRLHMSEPK
                     ENIVLDTLKAVKAQVAVVELPTFVRTPHSFSHIFAGGYAAGYYSYLWAEVLSADAFAR
                     FEEEGIFNREVGQSFLDNILTRGGSEEPMVLFERFRGRKPTLDALLRHKGIAR"
                     /modified_by="Tracy.Nicholson"
                     /label="prlC"
     gene            198018..200051
                     /locus_tag="A2U20_01135"
                     /modified_by="Tracy.Nicholson"
                     /label="prlC"
     ncRNA           200226..200606
                     /ncRNA_class="RNase_P_RNA"
                     /gene="rnpB"
                     /locus_tag="A2U20_01140"
                     /product="RNase P RNA component class A"
                     /inference="COORDINATES: nucleotide
                     motif:Rfam:12.0:RF00010"
                     /inference="COORDINATES: profile:INFERNAL:1.1.1"
                     /note="Derived by automated computational analysis using
                     gene prediction method: cmsearch."
                     /db_xref="RFAM:RF00010"
     gene            200226..200606
                     /gene="rnpB"
                     /locus_tag="A2U20_01140"
                     /modified_by="Tracy.Nicholson"
                     /label="rnpB "
     CDS             200728..201369
                     /locus_tag="A2U20_01145"
                     /inference="EXISTENCE: similar to AA
                     sequence:RefSeq:WP_007524347.1"
                     /note="Derived by automated computational analysis using
                     gene prediction method: Protein Homology."
                     /codon_start=1
                     /transl_table=11
                     /product="ABC transporter substrate-binding protein"
                     /protein_id="PRJNA315891:A2U20_01145"
                     /translation="MLKRFLIGTISLLLSFSVFAHPHSFLDMKNKVLIQQGKLEGFEL
                     YWTLDEITSAELIYEINSSKDKKQAMNKILRELDESAVSTHYFSELYNQQNEPIKFKA
                     KPHNSSVEIQHNRIIYHFTLLLAEPKAVKGQSFRFFTFEPSYYLAMNYEKASDVSSTE
                     QNLCKVEMIEPTVNQSLRLYASTLDKNETPDMPAERGLSLGAQFAQKVSIVCQ"
                     /modified_by="Tracy.Nicholson"
                     /label="rcnB"
     gene            200728..201369
                     /locus_tag="A2U20_01145"
                     /modified_by="Tracy.Nicholson"
                     /label="rcnB"
     CDS             201360..202337
                     /locus_tag="A2U20_01150"
                     /inference="EXISTENCE: similar to AA
                     sequence:RefSeq:WP_018651057.1"
                     /note="Derived by automated computational analysis using
                     gene prediction method: Protein Homology."
                     /codon_start=1
                     /transl_table=11
                     /product="cobalt transporter"
                     /protein_id="PRJNA315891:A2U20_01150"
                     /translation="MSIKAKYWAGIAVGLVALFAIYQAYPYLLFKVSEWQREFNVALS
                     GALNRLNENQKQAGLTLMAVSFIYGVFHAVGPGHGKFILTSYLSFEQTKLPQAVKITL
                     LSALVQGLVAIGLVTIIVVIFTLSRSYFNLALKWVERGSFVVMMLFGLYWCYQALKSV
                     RAKPKGFQIRHLQKIAPKSPLITAHHQHSADCSCGHKHLPSSSEIATATDWKSTLMLI
                     FSIGLRPCSGAILVLFLAYTLDLYLWGVASALLMATGTGLTLTLFACLVLFARRKAAH
                     ISGWYLSFSAHKRSVLFGKLLIGLLLIGFGFTLFHSSLLDTSQNLLFKR"
                     /modified_by="Tracy.Nicholson"
                     /label="rcnA"
     gene            201360..202337
                     /locus_tag="A2U20_01150"
                     /modified_by="Tracy.Nicholson"
                     /label="rcnA"
     CDS             202652..204100
                     /locus_tag="A2U20_01155"
                     /inference="EXISTENCE: similar to AA
                     sequence:RefSeq:WP_005596696.1"
                     /note="Derived by automated computational analysis using
                     gene prediction method: Protein Homology."
                     /codon_start=1
                     /transl_table=11
                     /product="sodium:alanine symporter family protein"
                     /protein_id="PRJNA315891:A2U20_01155"
                     /translation="MDSIVSIFEDVLKWIVNTIDGPLWDITVLTLLGVGLFFTITTGL
                     VQLRLLPRSIREMWSGRAAEGESLTPFQAFATGLASRVGVGNIGGVATAIALGGPGAV
                     FWMWITALIGMSSAFAESSLAQVYKVRDPNGMFRGGPAYYIKRGLKAPWLAIAFAITL
                     IFTFGFAFNAVQANSIVEATRNAWEWDPHYVGIVLVIVTAAIIFGGVKRIGQVSAKVV
                     PMMALFYLIMAMIILGMNIERVPEVLNKIITSAFDFSAMAGGIFGSLFSQAMLMGIKR
                     GLFSNEAGMGSAPNSAATSDAKHPASQGLIQMLGVFVDTIIVCTCTAIIILMSNDYGS
                     ESLRGVSLTQKALEFHIGEFGLHFLAFILLLFCYTSIIGNYAYAESNIRYIRNKPSFV
                     LAFRLIVLFFVYFGAVRDGGIVWAFADTVMASMAMINLVSIVLLAPIVWVILKDYQKQ
                     VKAGVEQPVFKIEDHPELIRRGVDPLIWKSKE"
                     /modified_by="Tracy.Nicholson"
                     /label="alsT"
     gene            202652..204100
                     /locus_tag="A2U20_01155"
                     /modified_by="Tracy.Nicholson"
                     /label="alsT"
     CDS             204401..206374
                     /locus_tag="A2U20_01160"
                     /inference="EXISTENCE: similar to AA
                     sequence:RefSeq:WP_005632207.1"
                     /note="Derived by automated computational analysis using
                     gene prediction method: Protein Homology."
                     /codon_start=1
                     /transl_table=11
                     /product="2',3'-cyclic-nucleotide 2'-phosphodiesterase"
                     /protein_id="PRJNA315891:A2U20_01160"
                     /translation="MMNRRRFLQIGATTVLAISANRFAFAAGDSKVFLRVIGTTDIHS
                     FLTDFDYYKDAPTTKFGFTRAATLIEQARKEAKNSVLVDNGDLIQGNPIADYQAAVGY
                     KEGKSNPAIDALNLMKYDVGTLGNHEFNYGLKYLDDAIKEAKFPIINANIVKPGTDEP
                     VYQPYFIQKKEVVDEDGVKHTLNVGYIGFVPPQVMVWDKAHLDGKVEARDIVKIAEKY
                     VPILKKAGADLIVALAHTGPSDEPYKEGAENSAFYLADVKGIDAVIFGHSHRLFPNKE
                     FAKSPNVDIEKGTVKGIPESMAGYWANNISVVDLTLAKQKGKWLVVDGKAVLRPIYDN
                     EKKAATVENHPEVAALLQPVHEATRKFVSQPIGKATDNMYSYLALVQDDPTVQIVNQA
                     QKAYVENIVKGLPQLAGLPILSAGAPFKAGGRKNDPNGYTEVNKGELTFRNAADLYLY
                     PNTLVVVKVTGEELKEWLECSAGMFKQIDPANEQPQSLLDWEGFRTYNFDVIDGVQYQ
                     YDITQPARYDGECKLINDKAHRVMNLTYNGKPVDPKAEFLIATNNYRAYSNKFPGTGE
                     SHIVFAAPDENRQILANYITAESKANGQVSPAADKNWRIAPIAAKGKLDVRFETSPSD
                     KAKAFIAEKAQYPMSFVGTDETGFAIYQIDLTK"
                     /modified_by="Tracy.Nicholson"
                     /label="cpdB"
     gene            204401..206374
                     /locus_tag="A2U20_01160"
                     /modified_by="Tracy.Nicholson"
                     /label="cpdB"
     CDS             206462..206800
                     /locus_tag="A2U20_01165"
                     /inference="EXISTENCE: similar to AA
                     sequence:RefSeq:WP_006250545.1"
                     /note="transfers sulfur from TusBCD complex to MnmA;
                     involved in thiouridation of U34 position of some tRNAs;
                     Derived by automated computational analysis using gene
                     prediction method: Protein Homology."
                     /codon_start=1
                     /transl_table=11
                     /product="sulfurtransferase TusE"
                     /protein_id="PRJNA315891:A2U20_01165"
                     /translation="MLHFIELNHQQYPTDEHGYLKNLDDWSPELAVVIAQKDNLELSE
                     AHWEIVYFVREFYQEYKTSPAIRMLVKALSQKFGEEKGSSRYLQRLFPEGPAKQATKI
                     AGLPKPAKCL"
                     /modified_by="Tracy.Nicholson"
                     /label="tusE"
     gene            206462..206800
                     /locus_tag="A2U20_01165"
                     /modified_by="Tracy.Nicholson"
                     /label="tusE"
     CDS             206809..207831
                     /locus_tag="A2U20_01170"
                     /inference="EXISTENCE: similar to AA
                     sequence:RefSeq:WP_005821152.1"
                     /note="Derived by automated computational analysis using
                     gene prediction method: Protein Homology."
                     /codon_start=1
                     /transl_table=11
                     /product="ADP-heptose--LPS heptosyltransferase I"
                     /protein_id="PRJNA315891:A2U20_01170"
                     /translation="MNSPQSICILRLSAIGDVCHTLAVVQAIQRQYPRAEITWIIGKT
                     ESMLMQGIPNVTLVPYDKKTGWKGIFALWKQLRGKRFDYLLNMQTALRASILSLGIRA
                     KQKVGFNRDRAREGQWLFTNKKVEQTASPHVLDGQMMFAKAIGVQDLRPTWDLPVSEA
                     DLAYTSQFIDKQRKNLVIAPCSSKKEKDWLPENYGQIAQFALAQNINVIIAGSPSVYE
                     MEVAVKIQQLAPNCLNLAGKTNLKQLAALIRQADLVLSSDSGPAHIATTQNTTVIGLY
                     AIHNPRRTGPYLDLDKVVSVYDQAVLESRGKSWDQLPWATSAKGDGLMERISVEQVKQ
                     KIQDYL"
                     /modified_by="Tracy.Nicholson"
                     /label="rfaQ"
     gene            206809..207831
                     /locus_tag="A2U20_01170"
                     /modified_by="Tracy.Nicholson"
                     /label="rfaQ"
     CDS             208119..209180
                     /locus_tag="A2U20_01175"
                     /inference="EXISTENCE: similar to AA
                     sequence:RefSeq:WP_014991925.1"
                     /note="Derived by automated computational analysis using
                     gene prediction method: Protein Homology."
                     /codon_start=1
                     /transl_table=11
                     /product="3-deoxy-7-phosphoheptulonate synthase"
                     /protein_id="PRJNA315891:A2U20_01175"
                     /translation="MNIVFNQDSLHNVNICDEKVLLTPKGLKQEFPLPEHLRKQIEKS
                     RKVISDIIHKRDKRQLIVIGPCSIHDPVSALEYARKLKVLADKVSDKLYIVMRVYFEK
                     PRTTVGWKGLINDPNLNGTFDVEKGLRIARKLLLDLAELGLPLATEALDPISPQYLAD
                     LFSWSAIGARTTESQTHREMASGLSMVVGFKNGTDGNLGVAINAMQASAMGHSFIGIN
                     QQGQVTVLHTKGNPDGHVILRGGKSPNFEAQYVQECEQALRKAGLPEAIMIDCSHGNS
                     NKDYRRQPLVAENVLQQLVAGNQSIIGLMIESHLFAGNQSSEQPFEQMQYGVSITDAC
                     IDWQTTETLLTDFAETLRK"
                     /modified_by="Tracy.Nicholson"
                     /label="aroF"
     gene            208119..209180
                     /locus_tag="A2U20_01175"
                     /modified_by="Tracy.Nicholson"
                     /label="aroF"
     CDS             209182..210303
                     /locus_tag="A2U20_01180"
                     /inference="EXISTENCE: similar to AA
                     sequence:RefSeq:WP_005711028.1"
                     /note="Derived by automated computational analysis using
                     gene prediction method: Protein Homology."
                     /codon_start=1
                     /transl_table=11
                     /product="bifunctional chorismate mutase/prephenate
                     dehydrogenase"
                     /protein_id="PRJNA315891:A2U20_01180"
                     /translation="MNPLNPIREQIDQVDQQLIELLSKRLSLVAEVGKIKHQHGLPIY
                     APEREASMIAARRQEAESQGVPADLIEDVLRRLMRESYANENKHGFKATNEQVRKIVV
                     VGGRGKLGGLFARYFELSGYSVERLDRDDWEQAEQIMHGVDLVVVCVPIANTLDTLER
                     LQPYLNEQMILADLTSVKAQPLAKMLEVHSGAVVGLHPMFGPDIASFAKQVIACCHGR
                     FAERYQWLLDQMRIWGAKIEEIDAKEHDHAMTYIQALRHFSTFAYGLHLSQQAVKLPQ
                     LLALSSPIYRLELAMIGRLFAQDAKLYAEIIADKPENLDVIASLQQSFEKSLAFFQQN
                     DKQSFIDAFEKVHCWFGDYSEQFLKESRNLLQQASDLRG"
                     /modified_by="Tracy.Nicholson"
                     /label="tyrA"
     gene            209182..210303
                     /locus_tag="A2U20_01180"
                     /modified_by="Tracy.Nicholson"
                     /label="tyrA"
     CDS             complement(210395..211342)
                     /locus_tag="A2U20_01185"
                     /inference="EXISTENCE: similar to AA
                     sequence:RefSeq:WP_005823915.1"
                     /note="Derived by automated computational analysis using
                     gene prediction method: Protein Homology."
                     /codon_start=1
                     /transl_table=11
                     /product="homoserine kinase"
                     /protein_id="PRJNA315891:A2U20_01185"
                     /translation="MTLRIYAPASSANLSVGFDSLGTAISPIDGSLLGDVVQIEECSQ
                     PFELESVGYFVRKLPKEPQKNIVYQAYVLFSERLKLRGGVVKNLRLTLEKNMPIGSGL
                     GSSACSIVAALVALNQFHDEPFSKMELLEMMGELEGRISGSIHYDNVAPCYLGGLQLM
                     TQSLGNICQPIPFFDEWYWVLAYPGIEVSTAEARASLPKSYTRQEMISQARYLGSFVH
                     ACHTRQDVLAAIMMKDLIAEPYRESLLPNFAEVRQGCKDLGALAVGISGSGPTMFAIA
                     PDLEHAQKLVAYLEKDYLQNNEGFIHICKVDNLGARELK"
                     /modified_by="Tracy.Nicholson"
                     /label="thrB "
     gene            complement(210395..211342)
                     /locus_tag="A2U20_01185"
                     /modified_by="Tracy.Nicholson"
                     /label="thrB "
     CDS             complement(211602..214046)
                     /locus_tag="A2U20_01190"
                     /inference="EXISTENCE: similar to AA
                     sequence:RefSeq:WP_007527073.1"
                     /note="Derived by automated computational analysis using
                     gene prediction method: Protein Homology."
                     /codon_start=1
                     /transl_table=11
                     /product="bifunctional aspartate kinase/homoserine
                     dehydrogenase I"
                     /protein_id="PRJNA315891:A2U20_01190"
                     /translation="MRVLKFGGTSLANPERFLQAADIIEKAHLADQAAGVLSAPAKIT
                     NHLVAVVDKAQTGESYESHLTEATDIFNNIINGLYAVNNNFDREGLSAFIKAELDDIC
                     NIAAEAAKNKFCPDNIGATVHSRGEKLSIAMMKAWFEAKGYEVTRVDPVEKLLANGSY
                     LESSVDIAESTKRIEALSIPKKNVVLMAGFTAGNEQGELVLLGRNGSDYSAACLAACL
                     KADVCEIWTDVDGVYTCDPRLVPDAICLESMSYQEAMELSYFGAKVIHPRTIGPLVPL
                     NIPCLIKNTHNPEAAGTIINGNVVNDNLKVKGITNLDNVAMFNVSGSGMQGMVGMAAR
                     VFTAMSQAGISVNLITQSSSEYSISFCVPVKAVEKALTALNSTFAQELKEGLLDPVEV
                     IKDLSIVSVVGDGMRTAKGIAARFFSALAQANISIVAIAQGSSERSISAVVPLNKAIE
                     AVKATHKALFNNKKVVDVFLVGVGGVGGELIEQITTQKEYLAKKDIEIRVCALANSNK
                     MLLNENGLSLDNWRADLESATQPSDFDVLLSFIKLHHVVNPVFVDCTTAQSVANLYSR
                     ALKEGFHVITPNKKANTSSYAYYQEMRENARQSQHKFLYETNVGAGLPVIENLQNLLA
                     AGDEVEKFEGILSGSLSFIFGKLEEGATLSEATNIAKEKGFTEPDPRDDLSGQDVARK
                     LLILARECGYPLELGDIEVEGVLPKGFSEGKTAAEFLAMLPELDAEFAKRVENATACG
                     NVLRYVGSIENGKCRVAIKEVNGDDPLYKVKNGENALAFYTRYYSPIPLLLRGYGAGN
                     DVTAAGIFADILRTLK"
                     /modified_by="Tracy.Nicholson"
                     /label="thrA"
     gene            complement(211602..214046)
                     /locus_tag="A2U20_01190"
                     /modified_by="Tracy.Nicholson"
                     /label="thrA"
     CDS             complement(214437..215231)
                     /locus_tag="A2U20_01195"
                     /inference="EXISTENCE: similar to AA
                     sequence:RefSeq:WP_018651705.1"
                     /note="Derived by automated computational analysis using
                     gene prediction method: Protein Homology."
                     /codon_start=1
                     /transl_table=11
                     /product="acyl-[acyl-carrier-protein]--UDP-N-
                     acetylglucosamine O-acyltransferase"
                     /protein_id="PRJNA315891:A2U20_01195"
                     /translation="MQLIDASAKIHPTALIEEGAKIGANVEIGAFCVIGKDVRIGAGT
                     KIHSHVVIQGDTEIGEDNQIFQFASIGEINQDLKYQGEPTKTIIGHRNRIRESVTIHR
                     GTVQGGGVTRVGNDNLFMINCHIAHDCSIGNRCIIANNGTLAGHVTLDDFVIVGGMSA
                     IHQFVVVGSHVMLGGGSMVSQDVPPYVMAQGNHAQPFGVNLEGLKRRGFEKATMHAIR
                     NVYKLIYRSGKTLEEAIPEIEQYAKTEAAVSLFLDFFKRSRRGIIR"
                     /modified_by="Tracy.Nicholson"
                     /label="lpxA "
     gene            complement(214437..215231)
                     /locus_tag="A2U20_01195"
                     /modified_by="Tracy.Nicholson"
                     /label="lpxA "
     CDS             complement(215259..215726)
                     /locus_tag="A2U20_01200"
                     /inference="EXISTENCE: similar to AA
                     sequence:RefSeq:WP_018651704.1"
                     /note="Derived by automated computational analysis using
                     gene prediction method: Protein Homology."
                     /codon_start=1
                     /transl_table=11
                     /product="3-hydroxyacyl-[acyl-carrier-protein]
                     dehydrataseFabZ"
                     /protein_id="PRJNA315891:A2U20_01200"
                     /translation="MTTKLQTENREPRIIEVTEIMEMLPHRYPFLLVDRVVDFEEGKW
                     LRAVKNVSVNEPCFTGHFPNQPVFPGVLILEAMAQATGVLAIKSYGKLKENELYYFAA
                     VDNARFKRPVVPGDQMIIEVTFVKERRGITAFTGKVYVDDTLVCEADLMCASK"
                     /modified_by="Tracy.Nicholson"
                     /label="fabZ"
     gene            complement(215259..215726)
                     /locus_tag="A2U20_01200"
                     /modified_by="Tracy.Nicholson"
                     /label="fabZ"
     CDS             complement(215745..216770)
                     /locus_tag="A2U20_01205"
                     /inference="EXISTENCE: similar to AA
                     sequence:RefSeq:WP_018651703.1"
                     /note="Derived by automated computational analysis using
                     gene prediction method: Protein Homology."
                     /codon_start=1
                     /transl_table=11
                     /product="UDP-3-O-(3-hydroxymyristoyl)glucosamine
                     N-acyltransferase"
                     /protein_id="PRJNA315891:A2U20_01205"
                     /translation="MAEFRLIELAEQIGGTLKGNADLAILSIAPLDKATSNQITFISN
                     AKYRPQLAQCQAGAIIVSEADVEFCAEGQNLIVVGNPYVAYAILAQYMDTTPNPAENI
                     AESAVISPDAKLGHNVSVGANAVIESGVEIGDDAVIGAGCFVGKNSKIGARTKLWANV
                     SVYHNVQIGSDCLIQSSAVIGSDGFGYANEKGQWIKIPQTGGVIIGNRVEIGACTCID
                     RGALDPTVIEDNVIIDNLCQIAHNVHIGYGTAIAGGVVMAGSLKVGRFCQIGGASVIN
                     GHMEICDGAIITGMGMVMRPITEKGIYSSGIPLQTNKEWRKTAALVMNIDEMNKRLKA
                     LEKRLAE"
                     /modified_by="Tracy.Nicholson"
                     /label="lpxD "
     gene            complement(215745..216770)
                     /locus_tag="A2U20_01205"
                     /modified_by="Tracy.Nicholson"
                     /label="lpxD "
     CDS             complement(216770..217573)
                     /locus_tag="A2U20_01210"
                     /inference="EXISTENCE: similar to AA
                     sequence:RefSeq:WP_018651702.1"
                     /note="Derived by automated computational analysis using
                     gene prediction method: Protein Homology."
                     /codon_start=1
                     /transl_table=11
                     /product="membrane protein"
                     /protein_id="PRJNA315891:A2U20_01210"
                     /translation="MKNLFKLAAVASALAFSANTVNANEKIGFVDPNFLIQNHPLTIE
                     ANDKFTKFMKDTESKFAPREKQLAAENKALSDEEKALLDERKKIEEDAQKLQKEQVTL
                     EAAMKKKVAQLEKDAPRLKAKEIQARQNKINAEAKPFQNKVSALQQREVEFGKKAEEF
                     QKRADEFQKKVAAFQEEIAKVQKESGVITPEQVQQKVVEDINAKIKQVAESKGYTLVL
                     PPSVALYAKDGNAADITEEILVAMGGKMPEAPKTQAPAAEVTKPEEVKK"
                     /modified_by="Tracy.Nicholson"
     gene            complement(216770..217573)
                     /locus_tag="A2U20_01210"
     CDS             complement(217648..220065)
                     /locus_tag="A2U20_01215"
                     /inference="EXISTENCE: similar to AA
                     sequence:RefSeq:WP_005600511.1"
                     /note="Derived by automated computational analysis using
                     gene prediction method: Protein Homology."
                     /codon_start=1
                     /transl_table=11
                     /product="outer membrane protein assembly factor BamA"
                     /protein_id="PRJNA315891:A2U20_01215"
                     /translation="MKKLLLSTLLVANGVAFASPFVIKDIRIDGIQTSVSQTMIPTLP
                     VKVGQLATDNDIANVIRHLFVQNRFQNISATREGDILIIKVVENPVINNVDIEGNSAI
                     PKEPLEQNLKANLITKGELFNSTKLDAFKSALIEHYHSIGRYNATIDTVITNSDNGGV
                     NIKLDIKEGDVAYVKAINFEGNQAFTSKVLMKQLDIQPDVSWFNIFQSSKFEQTAYNQ
                     DLENLRNFYMNQGYAKFNVEAEQPVFSDDKKEVSLTYKINEGIPYTVSEIRIIGNTAK
                     LDNELNEQLKYYKTGELFSKNELSKIEDNIKQVFGNNGFASAKIELHPTFDDTNKTIR
                     LTFVVDAGQRVYVRQIRFEGNDVTADSTLRREMRQQEGAWLSTSLAALGKARLERTGF
                     YDSVEMSYPNVPNTADQVDIVYKIKERNTGSINFGVGYGTESGLSYQAGIKQDNFLGM
                     GSTISLNGTRNDYGTSINLGYTEPYFTKDGVSLGGNIFYEDYDNSKNNSVASYKRQTY
                     GVNSTLGFPVNEYNSYFLGLGYTQDLIKNAQREFNRELYVQSMKFPIDNDLNVYKKIE
                     ANDFDFSFGWNYNSLNRGFLPTEGTLTSISGRITTPGSDNKYYKVSIDFKNYLPVNRE
                     HKWVISTKANIAYANGFSGKELPFYQTYTAGGIGSLRGFAYGAIGPKAIYLGKDNNGN
                     IRFNSVNGDIVGGNAMASATLELITPTPFVSEKYQHNVRTSLFVDAATVLNTKWKTNP
                     VVNDIQYNYSSLENFKDYKRFRASTGIAFQWNSPIGPLVFSYAKPIKKYQGDEIEQFQ
                     FSIGGSF"
                     /modified_by="Tracy.Nicholson"
                     /label="bamA"
     gene            complement(217648..220065)
                     /locus_tag="A2U20_01215"
                     /modified_by="Tracy.Nicholson"
                     /label="bamA"
     CDS             complement(220116..221435)
                     /locus_tag="A2U20_01220"
                     /inference="EXISTENCE: similar to AA
                     sequence:RefSeq:WP_018651700.1"
                     /note="Derived by automated computational analysis using
                     gene prediction method: Protein Homology."
                     /codon_start=1
                     /transl_table=11
                     /product="RIP metalloprotease RseP"
                     /protein_id="PRJNA315891:A2U20_01220"
                     /translation="MTSMLAFFILICVLVFVHEYGHFWAARKCGVKVLRFSIGFGKVL
                     WRKKDKQGTEFAFSLIPLGGYVQMHNGEAEHQLPDSQSLHTKSVLQRAFIVLAGPVAN
                     FLFAILAYWAVFNVGVPTVKPVIGSVIPDSIAAYAKLETELEIKTVDNRSVQDWEDVT
                     LALLGKIGEAEVVIEGNHIDENISRQFTLDLRNWNVDGNKENPLTTLGIRPKSATIEP
                     IIKNVVENSVSAKSGILAGDKIISVNQQPFEWRYLLEQVQTGNIIDLTIERNNQQLAF
                     QLQPEYSKEDERYLIGLVPTYQPLESKYRSELKYDILSAFGKSLEKVVSLSYTILQFI
                     GNLITGELSLSNMGGPISMAKGAGATAEIGFVYYLGFMALISVNLAVMNLFPILPLDG
                     GQLVLLTGEAVRRKPVPEAFQLRFQQIGGMFVVGLMLFALFNDLIHF"
                     /modified_by="Tracy.Nicholson"
                     /label="rseP"
     gene            complement(220116..221435)
                     /locus_tag="A2U20_01220"
                     /modified_by="Tracy.Nicholson"
                     /label="rseP"
     CDS             complement(221445..222314)
                     /locus_tag="A2U20_01225"
                     /inference="EXISTENCE: similar to AA
                     sequence:RefSeq:WP_005622689.1"
                     /note="Derived by automated computational analysis using
                     gene prediction method: Protein Homology."
                     /codon_start=1
                     /transl_table=11
                     /product="phosphatidate cytidylyltransferase"
                     /protein_id="PRJNA315891:A2U20_01225"
                     /translation="MLKERILSAIVMIILAVVALFWLSPLAFTIGLSAIVVLGMWEWA
                     QFAGFKRPIARTIVAFVVTCLLIFPIMVGTSYIQATRFLTDETTPLLFIGGFWWLVAS
                     ALVVSYPKSADVWAKSVVAKFIFGFCTLIPFLIGTLALRFYQYNLDQYQGTYLLLYVF
                     LLVWGADSGAYFAGRAFGKHKLAPKVSPSKSWEGAIGGVITSAVIATIFLSVVPANVF
                     GRELNTSAFVVLSVITVAISILGDLSESMFKRQVGIKDSSNLIPGHGGILDRIDSLTA
                     AVPIFAIGFFFFL"
                     /modified_by="Tracy.Nicholson"
                     /label="cdsA"
     gene            complement(221445..222314)
                     /locus_tag="A2U20_01225"
                     /modified_by="Tracy.Nicholson"
                     /label="cdsA"
     CDS             complement(222332..223000)
                     /locus_tag="A2U20_01230"
                     /inference="EXISTENCE: similar to AA
                     sequence:RefSeq:WP_018651698.1"
                     /note="Derived by automated computational analysis using
                     gene prediction method: Protein Homology."
                     /codon_start=1
                     /transl_table=11
                     /product="di-trans,poly-cis-decaprenylcistransferase"
                     /protein_id="PRJNA315891:A2U20_01230"
                     /translation="MDGNGRWAKQQGKLRIFGHQNGVKAVRSAINFAAKHGIKVLTLY
                     AFSSENWSRPEAEVSALMAVFMKALDFEVKKLHKNNIRLKIIGDKSAFSESLQNRIAQ
                     SEALTANNTGLILNIAANYGGYWDITQATKQIALQVKNGELSVDEITPDYFQRHLVTE
                     DQPQVDLLIRTSGEQRISNFLLWQIAYAELVFSPVLWPDFDEKAFTDAIIAYQQRDRR
                     FGGC"
                     /modified_by="Tracy.Nicholson"
                     /label="uppS"
     gene            complement(222332..223000)
                     /locus_tag="A2U20_01230"
                     /modified_by="Tracy.Nicholson"
                     /label="uppS"
     CDS             complement(223154..223861)
                     /locus_tag="A2U20_01235"
                     /inference="EXISTENCE: similar to AA
                     sequence:RefSeq:WP_018651697.1"
                     /note="Derived by automated computational analysis using
                     gene prediction method: Protein Homology."
                     /codon_start=1
                     /transl_table=11
                     /product="hydroxyacylglutathione hydrolase"
                     /protein_id="PRJNA315891:A2U20_01235"
                     /translation="MLQITPIPALSDNYIWILQKERQAIIVDPAEAQAVLAFLAKHQL
                     NPTAILLTHNHHDHTDGVAGLVAQFPDMLIYGSEEVSQFANQIVYPEQQFELLGLKVR
                     VIESAGHTAQHISYLIENEYLFCGDALFSGGCGRVFTGDYQAQFDALQRFKALPDFVQ
                     VYAGHEYTQSNLKFAEVVMATNCVLMEYQERADILRSQYKPTLPSTIGIEKQINPFMQ
                     AVTLDEFISLRKQKDNF"
                     /modified_by="Tracy.Nicholson"
                     /label="gloB"
     gene            complement(223154..223861)
                     /locus_tag="A2U20_01235"
                     /modified_by="Tracy.Nicholson"
                     /label="gloB"
     CDS             complement(223946..224860)
                     /locus_tag="A2U20_01240"
                     /inference="EXISTENCE: similar to AA
                     sequence:RefSeq:WP_005711013.1"
                     /note="Derived by automated computational analysis using
                     gene prediction method: Protein Homology."
                     /codon_start=1
                     /transl_table=11
                     /product="N-acetylglucosamine kinase"
                     /protein_id="PRJNA315891:A2U20_01240"
                     /translation="MVYYGLDIGGTKIELAAFNEKLEKLHSERVPTPQTSYEDWLRTV
                     ETLVRNADAKFGEQGTVGLGVPGFVNHKTGLAEIANIAVVHGNKIIQDLEARLGREVR
                     VENDANCLALSEAWDESNLQYSTVLGLIIGTGFGGGIVLNGKAHSGQIGMAGEVGHIQ
                     LNYHALKLLGWDKAPIYKCGCGNMACLDSYVSGRGFEMLYNDLVGEKVDAKNIIQRFY
                     DKDEKTVEFVEKYIELMAISVANYITVLDPDMIVFGGGLSNFDYIYEALPKALPKYLL
                     RNAEVPVIKKALHGDSSGVRGAAALFLK"
                     /modified_by="Tracy.Nicholson"
                     /label="nagK"
     gene            complement(223946..224860)
                     /locus_tag="A2U20_01240"
                     /modified_by="Tracy.Nicholson"
                     /label="nagK"
     CDS             complement(224863..225585)
                     /locus_tag="A2U20_01245"
                     /inference="EXISTENCE: similar to AA
                     sequence:RefSeq:WP_005622693.1"
                     /note="Derived by automated computational analysis using
                     gene prediction method: Protein Homology."
                     /codon_start=1
                     /transl_table=11
                     /product="phosphatidylglycerophosphatase"
                     /protein_id="PRJNA315891:A2U20_01245"
                     /translation="MVKKLSFLTLLMLFIPATAWLIGWQWNLQTNLGVNVFDWALFIL
                     TETGSTPYALITCVLFMLWLMWLARTRYSWFLVGFICATSVVGTQAIKEGAKAVFKEP
                     RPFVTQMFQADTEAFYALPKAEQETAVLKFVQPENQFVVEHQADELGYSFPSGHTIFG
                     VSWLLMFAGLLFGIRGQAVIFAQFFVILWAGLMLISRLRLGMHYPIDLFVSTLIAWVF
                     HLIIFLWVIPLLEKWILFKKRG"
                     /modified_by="Tracy.Nicholson"
                     /label="pgpB "
     gene            complement(224863..225585)
                     /locus_tag="A2U20_01245"
                     /modified_by="Tracy.Nicholson"
                     /label="pgpB "
     CDS             complement(225876..227150)
                     /locus_tag="A2U20_01250"
                     /inference="EXISTENCE: similar to AA
                     sequence:RefSeq:WP_005597842.1"
                     /note="Derived by automated computational analysis using
                     gene prediction method: Protein Homology."
                     /codon_start=1
                     /transl_table=11
                     /product="isochorismate synthase"
                     /protein_id="PRJNA315891:A2U20_01250"
                     /translation="MSVFSQLKQQLYQQLQQKPVAQGLVQLQAEIAIDLENQQLLAWL
                     KAQPLFPHYYWQNRDTEQTIVAVGAVQTFEHLDDVEQFSKQSDLMVVGGIEFEGQCHF
                     VLPRLLLVKNEKNITAWLNLDGRHFESEQKECIALLAQFEQTAELHPIENSLLSTKVA
                     CDFSRWQHNIELAIEQIQQQQMNKVVLANATTKTFTHLISPYVLLFASQQKNLGCYHF
                     LWSEKQGEAFIGSTPERLYLRQQRQFFTEALAGTVAVTDDPVKTEQNALWLLNDQKNI
                     YENWLVVDDICSHLADCATDIQVSDAEIKRLHNVQHLRRKIQTQLTEQVSDADCLARI
                     HPTAAVAGLPRPKAKQFIQQQECFERGWYAGALGYFTPEQAEFCVMLRSALIQANQIT
                     FYAGAGIVEKSDPQSEWQEIDRKARAMVGLME"
                     /modified_by="Tracy.Nicholson"
                     /label="menF"
     gene            complement(225876..227150)
                     /locus_tag="A2U20_01250"
                     /modified_by="Tracy.Nicholson"
                     /label="menF"
     CDS             227297..228514
                     /locus_tag="A2U20_01255"
                     /inference="EXISTENCE: similar to AA
                     sequence:RefSeq:WP_005818863.1"
                     /note="broad specificity; family IV; in Corynebacterium
                     glutamicum this protein can use glutamate,
                     2-aminobutyrate, and aspartate as amino donors and
                     pyruvate as the acceptor; Derived by automated
                     computational analysis using gene prediction method:
                     Protein Homology."
                     /codon_start=1
                     /transl_table=11
                     /product="aminotransferase"
                     /protein_id="PRJNA315891:A2U20_01255"
                     /translation="MERFAKTDKLAHVRYDIRGPIHKEATRLEEEGHKILKLNIGNPA
                     PFGFEAPAEILVDVIRNLPTAQGYCDSKGLYSARKAIVQYYQLKGMRDLDVGDVYIGN
                     GVSELITMSMQALLNDGDEILIPMPDYPLWTAAATLAGGKAVHYLCDEENEWFPDIED
                     IKSKITPRTKAILVINPNNPTGAVYSRQLLLDIVAIAREHNLIIFSDEIYEKIVYDGA
                     VHHHLAPLAPDLLTVTYNGLSKAYRVAGFRQGWMVLNGPKNQAKGFIEGLDMLASMRL
                     CANTPMQHAIQTALGGYQSINEFILPGGRLLEQRNKAHELLTKIPGISCVKPKGAMYM
                     FPKIDTEMYGIKDDQKFVYDLLQQEKVLLVQGSGFNWHKPDHFRVVTLPYVDQLEEAI
                     GRLAKFLQSYRQD"
                     /modified_by="Tracy.Nicholson"
                     /label="alaA"
     gene            227297..228514
                     /locus_tag="A2U20_01255"
                     /modified_by="Tracy.Nicholson"
                     /label="alaA"
     CDS             228681..229562
                     /locus_tag="A2U20_01260"
                     /inference="EXISTENCE: similar to AA
                     sequence:RefSeq:WP_005711009.1"
                     /note="Derived by automated computational analysis using
                     gene prediction method: Protein Homology."
                     /codon_start=1
                     /transl_table=11
                     /product="permease/transport protein rarD"
                     /protein_id="PRJNA315891:A2U20_01260"
                     /translation="MIKGITFSVTASILFGVLYYLSTHLKPLSGEEIYGFRMWVSLPF
                     VISALFIFKKNDEFNRYLKRLKQHPHLILVLLTTTAVTGSQMWLFLYAPNNGYAIDVS
                     IGYLLMPIAMVAVGRFLFNETLSLLKIISIISASVGVFITLMTAGSLSWATSMVLIGY
                     PVYFSLRKHFDMSHLSSFVCEIILMLPIATYFMLNTDMQFVTENNPNFYFWLVLLGIV
                     SGTALIGYIMASSLVPINVLGLLSYIEPLAMLIVAFIIGEVLDQSSYILMVCLMLSIC
                     LLVLDGIIAIRKQRRGE"
                     /modified_by="Tracy.Nicholson"
                     /label="rarD"
     gene            228681..229562
                     /locus_tag="A2U20_01260"
                     /modified_by="Tracy.Nicholson"
                     /label="rarD"
     CDS             229562..230428
                     /locus_tag="A2U20_01265"
                     /inference="EXISTENCE: similar to AA
                     sequence:RefSeq:WP_005711008.1"
                     /note="Derived by automated computational analysis using
                     gene prediction method: Protein Homology."
                     /codon_start=1
                     /transl_table=11
                     /product="permease/transport protein rarD"
                     /protein_id="PRJNA315891:A2U20_01265"
                     /translation="MLKGILFSLSANILFGAGYYFAVLLRPLESDSIFGFRIVVLMPF
                     ILLVIFLFHQQKAFKDLYYRVKQAPYLIFILLLLALNTAIQLWLFLWAPNNNQAIEVS
                     IGYLLLPIVAVALGKLVFKEHFTLLKWLALFFATLGVTINIVLTASISWATFVAGFGY
                     PIYIVLRRYFHINNLATFFVELLLLLPFAIYYIAQVDQASILMQNEYLYFYLALLGLV
                     NGMAFILYIASSNLLPINVLGLLGYAEPLVMLFISFAIGEVLEAKSYILMACLAVSII
                     LLSVDSFRKVKP"
                     /modified_by="Tracy.Nicholson"
                     /label="rarD2"
     gene            229562..230428
                     /locus_tag="A2U20_01265"
                     /modified_by="Tracy.Nicholson"
                     /label="rarD2"
     CDS             230428..232641
                     /locus_tag="A2U20_01270"
                     /inference="EXISTENCE: similar to AA
                     sequence:RefSeq:WP_005818856.1"
                     /note="Derived by automated computational analysis using
                     gene prediction method: Protein Homology."
                     /codon_start=1
                     /transl_table=11
                     /product="primosomal protein N'"
                     /protein_id="PRJNA315891:A2U20_01270"
                     /translation="MNLIQIALPVPLARYFDYLLPTHFENVVKGARVVVPFGRQRKIG
                     IVVDFPTTSDIPTEKLKPIEQLLDEQALFDAEMWQLLQWASRYYHAPFGEVLQSALPV
                     KLRQGESSERTASDYFVVTENGRKALSNGVVQKAKKQQELLSKLAEFANFFEKPTACS
                     PAVWKALFEKGYLEKLEIPFNVQSWQEKLGEQPICNTQNRLTLNKQQTLVVSRLHYQQ
                     GFGAFLLNGVTGSGKTEVYLQVIEEVLKRGEQVLVLVPEIGLTPQTIQRFQARFNVEI
                     DALHSHLNDTQRLNAWLRAKNGESAIVIGTRSALFTQFQQLGLIIIDEEHDGSFKQQD
                     GWRYHARDLAVLRAKNNNIPIILGSATPSFESLQNVQNGKFIELQLNARAGNAQFSKQ
                     TLIDLKKQRIYSGLSEKLLAMMQSHLEKGNQVMLFLNRRGFAPVLLCHECGWIADCPS
                     CDKPFTYHQKQRVLRCHHCASQKAIPRQCGHCGSVNLITTGIGTEQLEQVLAQRFPQY
                     SITRIDRDSTARKGSLEQHLAEIQAGKSQILIGTQMLAKGHHFPNVTLVAIVNVDSSL
                     FSTDYRAEERLAQLYVQVSGRAGRAEKQGEVVLQTHYPDHPLLTSLLNDGYLAFASQA
                     LAMRKIMSLPPFSSQVLIRATGRDSDKVANFLQDLTACLQQIIGENGWQGFQLLGPFN
                     APMAKKAGHYRWQLLIQHSARSTIQQLLDRFDEQKEQFLRNDIRLTVDIDPQELG"
                     /modified_by="Tracy.Nicholson"
                     /label="priA"
     gene            230428..232641
                     /locus_tag="A2U20_01270"
                     /modified_by="Tracy.Nicholson"
                     /label="priA"
     CDS             complement(232699..233130)
                     /locus_tag="A2U20_01275"
                     /inference="COORDINATES: ab initio prediction:GeneMarkS+"
                     /note="Derived by automated computational analysis using
                     gene prediction method: GeneMarkS+."
                     /codon_start=1
                     /transl_table=11
                     /product="hypothetical protein"
                     /protein_id="PRJNA315891:A2U20_01275"
                     /translation="MLKKLLLGLIGVSIAFSTHAQVFNTKSELYDFLSMELRKAGYDV
                     VEEEGRLIMGDPNDTAFVITGLSEKPNELNLALRIARNCTVSQKIKQIAAGFDVLVLE
                     RSGGSCVYGDLRSFYLPITRENYSKHFDNFIHRLGEINSKL"
     gene            complement(232699..233130)
                     /locus_tag="A2U20_01275"
     CDS             complement(233130..233327)
                     /locus_tag="A2U20_01280"
                     /inference="COORDINATES: ab initio prediction:GeneMarkS+"
                     /note="Derived by automated computational analysis using
                     gene prediction method: GeneMarkS+."
                     /codon_start=1
                     /transl_table=11
                     /product="hypothetical protein"
                     /protein_id="PRJNA315891:A2U20_01280"
                     /translation="MKAYIIEYTYDGLPATRSFHFVDARNEKIARILAEEYILRLLQL
                     RFKKQMAFEIVSFKELSEGAE"
     gene            complement(233130..233327)
                     /locus_tag="A2U20_01280"
     CDS             233430..234566
                     /locus_tag="A2U20_01285"
                     /inference="COORDINATES: ab initio prediction:GeneMarkS+"
                     /note="Derived by automated computational analysis using
                     gene prediction method: GeneMarkS+."
                     /codon_start=1
                     /transl_table=11
                     /product="Primosomal protein N'"
                     /protein_id="PRJNA315891:A2U20_01285"
                     /translation="MKQGKHSPCFLALKFNRNTKRCGTKARSFFEKPTACSPAVWKAL
                     FEKGYLEKLEIPFNVQSWQEKLAEQPICNSQNRLTLNKQQTLVVSRLHYQQGFGAFLL
                     NGVTGSGKTEVYLQVIEEVLKRGEQVLVLVPEIGLTPQTIQRFQARFNVEIDALHSHL
                     NDTQRLNAWLRAKNGESAIVIGTQMLAKGHHFPNVTLVVIVNVDSSLFSTDYRAEERL
                     AQLYVQVSGRAGRAEKQGEVVLQTHYPDHPLLTSLLNDGYLAFASQALAMRKIMSLPP
                     FSSQVLIRATGRDSDKVANFLQDLTACLQQIIGENGWQGFQLLGPFNAPMAKKAGHYR
                     WQLLIQHSARSAIQQLLDRFDEQKEQFLRNDIRLTVDIDPQELG"
                     /modified_by="Tracy.Nicholson"
                     /label="priA2"
     gene            233430..234566
                     /locus_tag="A2U20_01285"
                     /modified_by="Tracy.Nicholson"
                     /label="priA2"
     CDS             complement(234606..235589)
                     /locus_tag="A2U20_01290"
                     /inference="EXISTENCE: similar to AA
                     sequence:RefSeq:WP_005707728.1"
                     /note="Derived by automated computational analysis using
                     gene prediction method: Protein Homology."
                     /codon_start=1
                     /transl_table=11
                     /product="thiamine ABC transporter substrate binding
                     subunit"
                     /protein_id="PRJNA315891:A2U20_01290"
                     /translation="MKFKFFTLSALTLTTATVYAEQPTLTVYTYDSFASKWGPAAELE
                     PLFEKQCQCNLKFMPFEDGVTMFNRIRLEKNKTKADVMLGIDHFLMPEAEKSNLFVEH
                     NLQNNANNLPLEWQSKIFLPYDFGEYAFIYNKEKVSNPPKSLKELVERQDLKVIYQDP
                     RTSTVGRGLLFWVNQVYGKQAESAWQNLAKHTVTVGKGWSETYGAFLKNEADLVLSYT
                     TSPLYHQWHEQTDKYVAADFAEGHLVQVEVAAITKSSRQLKLAQQFLGFLQQPESQRI
                     ISYYNVMKPVVNTKADPLFNTLPTYQTISFTLPDNSEIKRWINTWLNIVNQ"
                     /modified_by="Tracy.Nicholson"
                     /label="thiB"
     gene            complement(234606..235589)
                     /locus_tag="A2U20_01290"
                     /modified_by="Tracy.Nicholson"
                     /label="thiB"
     misc_binding    complement(235640..235736)
                     /inference="COORDINATES: nucleotide
                     motif:Rfam:12.0:RF00059"
                     /inference="COORDINATES: profile:INFERNAL:1.1.1"
                     /note="TPP riboswitch; Derived by automated computational
                     analysis using gene prediction method: cmsearch."
                     /bound_moiety="thiamine pyrophosphate"
                     /db_xref="RFAM:RF00059"
     CDS             235831..237699
                     /locus_tag="A2U20_01295"
                     /inference="EXISTENCE: similar to AA
                     sequence:RefSeq:WP_015701613.1"
                     /note="Derived by automated computational analysis using
                     gene prediction method: Protein Homology."
                     /codon_start=1
                     /transl_table=11
                     /product="O-acetyltransferase OatA"
                     /protein_id="PRJNA315891:A2U20_01295"
                     /translation="MSYNKLSYRPEVDGLRALAVLSVFIYHLNENWLTGGFLGVDIFF
                     VISGFLITRIITTEMVEGKFEFKTFYNRRIKRIYPIFILTLFIASIFSSLVFIRSEGE
                     LLRKTIELAVGFVSNFYLSHRQGYFDLAANENPILHIWSLAVEEQYYILFPIILYFLY
                     KKTQKSNIFMKVVIGLFVFFVLSSFLPKAVYESIGLYNSYYLSNLRFPELLIGSFLAL
                     LPSSTLSNTKNNVLSVFSLLGLILCLVFYHKYLPLLPGIILLLPCILTALLIYSMQSK
                     GVVNYIFSSKPMVFIGKISYSLYLFHWLFIALAHYITGQKYFETNIVILIVLLTFVFS
                     ISSYYLLEQPIRKSKLSFKQSLIYIYLIPSIILIGYNLILKPAVVKRTEQFKHIEGVI
                     KSSTQIDVPVKIGVVGDSHAGHLSEFLSYVGRREGWKTTLIETHYDCHLPIDTQYQLD
                     KKCEKYIKQLDEYPVIFISMFYSLKRGIEPLPRVTPREFFVEDFDNRFKAFVSHYAKT
                     KKVYVFADVKMTSRSPLRSVYLDNLGLGKYLVPIQEMGDTTKTNEELRQVIDGIPNVK
                     WVDPTKYLPSSYFIDGIPIYSDQDHLTNFGSYYMGVEFHKHEQLLQPEEVKQLYEK"
                     /modified_by="Tracy.Nicholson"
                     /label="oatA"
     gene            235831..237699
                     /locus_tag="A2U20_01295"
                     /modified_by="Tracy.Nicholson"
                     /label="oatA"
     CDS             237726..238793
                     /locus_tag="A2U20_01300"
                     /inference="EXISTENCE: similar to AA
                     sequence:RefSeq:WP_018652780.1"
                     /note="Derived by automated computational analysis using
                     gene prediction method: Protein Homology."
                     /codon_start=1
                     /transl_table=11
                     /product="nucleoside triphosphate hydrolase"
                     /protein_id="PRJNA315891:A2U20_01300"
                     /translation="MNEYIFTLEPQDNTRLQSLCGSFDEHLALIEKSFNLIVARNAFT
                     FTIQAVEGNHYSATLLKNCTKLIQQLYNETAPIKGKVKELDLEDVHLAIQESRMLLQN
                     QWTSSAHEIAIKTKRGVIKPRGEHQQAYLRNILSHDISFGIGPAGTGKTFLAVAAAVE
                     SLERQEIRRILLTRPAVEAGEKLGFLPGDLGQKIEPYLRPLYDALFEMLGFEKAQKLM
                     ERNVIEIAPLAYMRGRTLNDAFIILDESQNTTIEQMKMFLTRIGFNSKAVITGDITQV
                     DLPRSQKSGLKHAMEVLKEVPELSFNFFDSKDIVRHPVVAKIVQAYDVWEAEDEANRE
                     KKKLEKLIKEQDKILEQAEEL"
                     /modified_by="Tracy.Nicholson"
                     /label="phoH"
     gene            237726..238793
                     /locus_tag="A2U20_01300"
                     /modified_by="Tracy.Nicholson"
                     /label="phoH"
     CDS             complement(239133..239363)
                     /locus_tag="A2U20_01305"
                     /inference="EXISTENCE: similar to AA
                     sequence:RefSeq:WP_005713813.1"
                     /note="Derived by automated computational analysis using
                     gene prediction method: Protein Homology."
                     /codon_start=1
                     /transl_table=11
                     /product="acetyl-CoA carboxylase beta subunit"
                     /protein_id="PRJNA315891:A2U20_01305"
                     /translation="MALHRCPECRKKISESAVTCPHCGFSFNEADLEIYKQKLEQRRL
                     HNQEINRKSVKLHLIWLGIFVLVIGLASLLSV"
                     /modified_by="Tracy.Nicholson"
                     /label="accD"
     gene            complement(239133..239363)
                     /locus_tag="A2U20_01305"
                     /modified_by="Tracy.Nicholson"
                     /label="accD"
     CDS             complement(239372..240139)
                     /locus_tag="A2U20_01310"
                     /inference="EXISTENCE: similar to AA
                     sequence:RefSeq:WP_007525724.1"
                     /note="Derived by automated computational analysis using
                     gene prediction method: Protein Homology."
                     /codon_start=1
                     /transl_table=11
                     /product="2-succinyl-6-hydroxy-2,
                     4-cyclohexadiene-1-carboxylate synthase"
                     /protein_id="PRJNA315891:A2U20_01310"
                     /translation="MLATTWHSHSGTPVVFLHGFLGSQQDWQPVLSLLQNTIAIRPLT
                     LDLAGHGQSQAISCHSFQQAREQLHFTLQQHLAKQPFYLVGYSLGGRLALDYALTTQN
                     PYLKGILLEGTNIGLSSDEDKNARWQNDCHWADRLSNEPLGNVLEDWYRQPVFANLSE
                     SKRIDFIKKRLNNHGQALAQMLKATSLATQPYFSPEQRRQFHGKMLFIIGEKDSKFRQ
                     MAEQHQLPYHQIANAGHNTHCENPSAFVKHLIQFISK"
                     /modified_by="Tracy.Nicholson"
                     /label="menH"
     gene            complement(239372..240139)
                     /locus_tag="A2U20_01310"
                     /modified_by="Tracy.Nicholson"
                     /label="menH"
     CDS             complement(240139..241848)
                     /locus_tag="A2U20_01315"
                     /inference="EXISTENCE: similar to AA
                     sequence:RefSeq:WP_005713808.1"
                     /note="Derived by automated computational analysis using
                     gene prediction method: Protein Homology."
                     /codon_start=1
                     /transl_table=11
                     /product="2-succinyl-5-enolpyruvyl-6-hydroxy-3-
                     cyclohexene-1-carboxylic-acid synthase"
                     /protein_id="PRJNA315891:A2U20_01315"
                     /translation="MTNISTFNRSWSRVILNALLRYGVKHICIAPGSRSTPLTLEALY
                     LQKQGQAECHSHFDERGLGFFALGLAKATQDPVAIIVTSGTAVANLYPAVIEASITHH
                     KLIVLSADRPLELIGCGANQAIEQQHIFSHYPIASLNLPKPNSQYSASWLVGRVEQAC
                     SKQVQQGGVIHINAPFAEPLYEADEESIGQDPWLLAIQGWLNKPQVKWYDQQATQQDV
                     LMHENWDYWRTKRGVIVVGKLPLEQGMGLKLWAETLGWCLISDVQSGVDASLPYADIW
                     LSNKTVEQRLLQADIVIQFGSQIVSKRVNQFLSAFKGEFWLVEETTDYLNTYAHQQTR
                     FVAKAHHFTRVHPPLRQKPWLLEPLALSQFCETFIEQQVGGNLNEASLAHHIERVLPA
                     NGNLFIGNSLFVRLVDALCKLPEGYPIYTNRGASGIDGLIATLAGIAKGSGQPTVAVI
                     GDISALHDLNSVSLLRQISQPTILFVINNNGGAIFDMLPVDQKAKDKFYRLSHNLEFS
                     QIATMFGLEYLRPYTWADLGTKLKQAYTRRGVTIVEIKVNDQEGSSLYKSLIEQISRA
                     SID"
                     /modified_by="Tracy.Nicholson"
                     /label="menD "
     gene            complement(240139..241848)
                     /locus_tag="A2U20_01315"
                     /modified_by="Tracy.Nicholson"
                     /label="menD "
     CDS             complement(241980..243302)
                     /locus_tag="A2U20_01320"
                     /inference="EXISTENCE: similar to AA
                     sequence:RefSeq:WP_015674324.1"
                     /note="Derived by automated computational analysis using
                     gene prediction method: Protein Homology."
                     /codon_start=1
                     /transl_table=11
                     /product="HslU--HslV peptidase ATPase subunit"
                     /protein_id="PRJNA315891:A2U20_01320"
                     /translation="MSMTPREIVSELDAHIIGQNEAKRAVAIALRNRWRRMRLPEELR
                     QEVTPKNILMIGPTGVGKTEIARRLAKLANAPFIKVEATKFTEVGYVGKEVDSIIRDL
                     ADVSMKLVRQQAVEKNRMRAQDAAEDRILDVLLPPAKDQWGNVQESDNTSTRQIFRKK
                     LREGLLDDREIEIDVAAQVSVEIMTPPGMEEMTSQLQSLFEGMSPNKTKKRKMKIKDA
                     LKVMVDEEAAKLVNPEELKQQAIEAVEQHGIVFIDEIDKICKKGEHSGGDVSREGVQR
                     DLLPIIEGSTVNTKHGMVKTDHILFICSGAFQVARPSDLLPELQGRLPIRVELKSLNK
                     EDFERILTEPNASLTLQYRELMKTEGVDIEFTKDGISRIAESAFRVNEKTENIGARRL
                     HTVLERLMDGISFDASERSGEKIVIDEKYVSDALNDVVENEDLSRFIL"
                     /modified_by="Tracy.Nicholson"
                     /label="hslU "
     gene            complement(241980..243302)
                     /locus_tag="A2U20_01320"
                     /modified_by="Tracy.Nicholson"
                     /label="hslU "
     CDS             complement(243439..243960)
                     /locus_tag="A2U20_01325"
                     /inference="EXISTENCE: similar to AA
                     sequence:SwissProt:Q7VKB4.3"
                     /note="Derived by automated computational analysis using
                     gene prediction method: Protein Homology."
                     /codon_start=1
                     /transl_table=11
                     /product="HslU--HslV peptidase proteolytic subunit"
                     /protein_id="PRJNA315891:A2U20_01325"
                     /translation="MTTIVCVRKDGKVAIGGDGQATLGNCVEKGTVRKVRRLYKDKVV
                     TGFAGSTADAFILRDLFEKKLELHQGNLVKSAVELAKEWRTERSLRKLEAMMIVANES
                     EFLLVSGSGDVIEPEFDVLAIGSGGNYAKAAALALLRTENNLSAKEIVAEALKIAGDI
                     DIYSNHNHVIEEV"
                     /modified_by="Tracy.Nicholson"
                     /label="hslV"
     gene            complement(243439..243960)
                     /locus_tag="A2U20_01325"
                     /modified_by="Tracy.Nicholson"
                     /label="hslV"
     CDS             244126..244437
                     /locus_tag="A2U20_01330"
                     /inference="COORDINATES: ab initio prediction:GeneMarkS+"
                     /note="Derived by automated computational analysis using
                     gene prediction method: GeneMarkS+."
                     /codon_start=1
                     /transl_table=11
                     /product="PTS system glucose-specific EIICB component"
                     /protein_id="PRJNA315891:A2U20_01330"
                     /translation="MFKFIKNLFNSEKETVELSLSVDEIAPKIIAALGGAENVEFLDF
                     CLTRLRVQLKSKDKIDRKGLKALGAAEVVQIVENNVHVIFGTKSESYANAINAILKKI
                     V"
                     /modified_by="Tracy.Nicholson"
                     /label="ptsG"
     gene            244126..244437
                     /locus_tag="A2U20_01330"
                     /modified_by="Tracy.Nicholson"
                     /label="ptsG"
     CDS             complement(244443..245153)
                     /locus_tag="A2U20_01335"
                     /inference="EXISTENCE: similar to AA
                     sequence:RefSeq:WP_005713797.1"
                     /note="Derived by automated computational analysis using
                     gene prediction method: Protein Homology."
                     /codon_start=1
                     /transl_table=11
                     /product="sugar fermentation stimulation protein SfsA"
                     /protein_id="PRJNA315891:A2U20_01335"
                     /translation="MLFPTLSSGILIQRYKRFLADVKLPNGEQITIHCPNTGAMTGCA
                     NPGDIVWFSTSNNLKRKYAYTWELTQTQSGDFICVNTHRANQLVSEALKNKWIRELVD
                     YDEILPEQKYGQENSRIDFLLKQQNLLDCFVEVKATTLLTENGIGMFPDTKTERGQKH
                     LRELIAISQQGQQAVIFFAILHTGIKAFEIAKKIDAKYAQIFKEGMDNGVKMLVYKTE
                     MLFSGKTPTGIELITPLI"
                     /modified_by="Tracy.Nicholson"
                     /label="sfsA"
     gene            complement(244443..245153)
                     /locus_tag="A2U20_01335"
                     /modified_by="Tracy.Nicholson"
                     /label="sfsA"
     tRNA            complement(245247..245333)
                     /locus_tag="A2U20_01340"
                     /product="tRNA-Leu"
                     /inference="COORDINATES: profile:tRNAscan-SE:1.23"
                     /anticodon="(pos:complement(245297..245299),aa:Leu,seq:taa
                     )"
     gene            complement(245247..245333)
                     /locus_tag="A2U20_01340"
     tRNA            complement(245341..245416)
                     /locus_tag="A2U20_01345"
                     /product="tRNA-Gly"
                     /inference="COORDINATES: profile:tRNAscan-SE:1.23"
                     /anticodon="(pos:complement(245381..245383),aa:Gly,seq:gcc
                     )"
     gene            complement(245341..245416)
                     /locus_tag="A2U20_01345"
     CDS             245752..246066
                     /locus_tag="A2U20_01350"
                     /inference="EXISTENCE: similar to AA
                     sequence:RefSeq:WP_015939686.1"
                     /note="Derived by automated computational analysis using
                     gene prediction method: Protein Homology."
                     /codon_start=1
                     /transl_table=11
                     /product="ribosome silencing factor"
                     /protein_id="PRJNA315891:A2U20_01350"
                     /translation="MTINLVQFLTEILEGLKAQDIQAIDVRGKSSITETMIVCTGTSS
                     RHVASTADNLIVESKKAGVEVFAHEGKAVADWIVVDFGQAIVHILQQDSREMYQLEKL
                     WV"
                     /modified_by="Tracy.Nicholson"
                     /label="rsfS"
     gene            245752..246066
                     /locus_tag="A2U20_01350"
                     /modified_by="Tracy.Nicholson"
                     /label="rsfS"
     CDS             246067..246534
                     /locus_tag="A2U20_01355"
                     /inference="EXISTENCE: similar to AA
                     sequence:RefSeq:WP_018355406.1"
                     /note="Derived by automated computational analysis using
                     gene prediction method: Protein Homology."
                     /codon_start=1
                     /transl_table=11
                     /product="23S rRNA
                     (pseudouridine(1915)-N(3))-methyltransferase RlmH"
                     /protein_id="PRJNA315891:A2U20_01355"
                     /translation="MKIQLVAVGTKMPDWVTKGFEEYQRRFPKDMPFELIEIPAGKRG
                     KNADIKRILEQEGKAMLAACGRAKVVTLDIPGKPWTTEQLAQQLESWKNDGRDVCLLI
                     GGPEGLSPECKAAAEQSWSLSPLTLPHPLVRVVVAESLYRAWSLTTNHPYHRE"
                     /modified_by="Tracy.Nicholson"
                     /label="rlmH "
     gene            246067..246534
                     /locus_tag="A2U20_01355"
                     /modified_by="Tracy.Nicholson"
                     /label="rlmH "
     CDS             246541..248481
                     /locus_tag="A2U20_01360"
                     /inference="EXISTENCE: similar to AA
                     sequence:RefSeq:WP_005825643.1"
                     /note="Derived by automated computational analysis using
                     gene prediction method: Protein Homology."
                     /codon_start=1
                     /transl_table=11
                     /product="penicillin-binding protein 2"
                     /protein_id="PRJNA315891:A2U20_01360"
                     /translation="MFGKFAKPQNYDKVRNGQAELNLFVRRALIAFVGVIALTGILLT
                     NLYHLQIVDYASYQTRSDGNRIKLLPVPPTRGLIYDRNGKVLAENLTYFGLYIVPEKI
                     DNLDQTLEKLKLLVGLTDQDIENFHKEKKRTTRYTPILLKPDLTEEQMARFAVNQYRF
                     PSMDVHPYFKRNYPYGDILTHILGYVAKINDRDKKRLQEEGKFGNYAGSHDIGKLGIE
                     KFYEEQLHGVTGFEEVEINNRGKVIRKLRDQPAVAGSSIRLSIDIDLQRYVANLLDNQ
                     KGAVVVLDPTDSSILAMVTNPSYDNNLFVDGVSGKDYKQLLEDPDRPLYSRATQGTYP
                     PASTIKPFMAVAGLTEGKITPNTTIYDPGFWILPGSTQRFRDWKKGGHGRTDVNRAIV
                     ESSDTFFYQLAYDMGIDKMSDWMKKFGFGVKTGIDLAEESVGIMPSREWKQKRYRKSW
                     LQGDTISVGIGQGYWISTPLQLAKATAVLINNGRVNTPHLMKEIMSSELIPYKDPLLY
                     EDISDVPSRYWQISKQGMYNVINASNGTGRKAFAGTAYRAAGKTGTAQVFSLNGQSYD
                     AKGLKKNLHDHGWFIGYAPYDNPKIVVSIILENAGGGGSTAAPIARQIMDYALLHQTE
                     ATAPLPVEERAPPETEAEELSE"
                     /modified_by="Tracy.Nicholson"
                     /label="mrdA"
     gene            246541..248481
                     /locus_tag="A2U20_01360"
                     /modified_by="Tracy.Nicholson"
                     /label="mrdA"
     CDS             248474..249607
                     /locus_tag="A2U20_01365"
                     /inference="EXISTENCE: similar to AA
                     sequence:RefSeq:WP_005713785.1"
                     /note="Derived by automated computational analysis using
                     gene prediction method: Protein Homology."
                     /codon_start=1
                     /transl_table=11
                     /product="rod shape-determining protein RodA"
                     /protein_id="PRJNA315891:A2U20_01365"
                     /translation="MNKSSFLGRFLKIFALDLWLLIGLLAITGYGLLVLYSASGGSEK
                     MFTNRVIQVCLGLGVMFVMAMFPPRFYEKVSPYLYVVCIILLILVDVAGEISKGAQRW
                     LNLGFIRFQPSEIAKLSVPLMVASYLGNRSLPPNLRDTSIALAIIIAPTLLVAIQPDL
                     GTSILVCAAGLFVLFLAGLSWKLIGAGIVFLAGFIPIMWFYLMHDYQKTRVMTLIDPD
                     KDPLGTGYHIIQSKIAIGSGGIEGKGWMEGTQSQLDFLPEPHTDFIFAVLSEEFGLIG
                     VLVLLAIYLFIIARGLMIGAKSASAFGRILSGGTALLLFVYVFVNIGMVSGILPVVGV
                     PLPLFSYGGTSYVTLMAAFGLMMSSYVHRERKEKSNPYKLAEK"
                     /modified_by="Tracy.Nicholson"
                     /label="rodA"
     gene            248474..249607
                     /locus_tag="A2U20_01365"
                     /modified_by="Tracy.Nicholson"
                     /label="rodA"
     CDS             249635..250627
                     /locus_tag="A2U20_01370"
                     /inference="EXISTENCE: similar to AA
                     sequence:RefSeq:WP_010786142.1"
                     /note="Derived by automated computational analysis using
                     gene prediction method: Protein Homology."
                     /codon_start=1
                     /transl_table=11
                     /product="Endolytic peptidoglycan transglycosylase RlpA"
                     /protein_id="PRJNA315891:A2U20_01370"
                     /translation="MKIGKIVTLLLAAMIMFTPLETMATNTKKQTTKTQLIVKKKSTK
                     KVASKKKVKKKAVSSNTKSTKTTVPSDNQTKKLYGVKGADLERVKISNNQKSYQEKGT
                     THTVMGKEASRQYSEVGTASYYADKFHGRRTASGEIFDKNGYTAAHKTLALGSYALIT
                     NLRNGKKVIVRINDRGPFSKTLIIDLSKGAAKVIGMVGAGTAKVRVEAMQVDKEGYII
                     GKGAEALYQIAQQEGLNLKVKGDGETLAIKADTEPTPQAVVSQPKFVLKVTQLKNERM
                     AKKVQKVISTLNSHIVTKEKRYEVIIDVSSAEEAQQVKQQLNRLGYTVFSYSEK"
                     /modified_by="Tracy.Nicholson"
                     /label="rlpA"
     gene            249635..250627
                     /locus_tag="A2U20_01370"
                     /modified_by="Tracy.Nicholson"
                     /label="rlpA"
     CDS             250641..251822
                     /locus_tag="A2U20_01375"
                     /inference="EXISTENCE: similar to AA
                     sequence:RefSeq:WP_010786143.1"
                     /note="penicillin-binding protein 5; removes C-terminal
                     D-alanyl residues from sugar-peptide cell wall precursors;
                     Derived by automated computational analysis using gene
                     prediction method: Protein Homology."
                     /codon_start=1
                     /transl_table=11
                     /product="serine-type D-Ala-D-Ala carboxypeptidase"
                     /protein_id="PRJNA315891:A2U20_01375"
                     /translation="MLKSKVLKTVSLCAIACSSMNMAYAQDIDYGIPAPQLNAQTYIL
                     MDYNSGAVLASLNPDQHQAPASLTKMMTSYVVGEALKTGKIKNSDLVTVTENSWGQKF
                     PGSSKMFLNVNQQVSVEDLNKGIIVVSGNDACVAIAEHISGSEQTFIDSMNKFVQKFG
                     LKNTHFATVHGLDHPEQYSSARDMAIIGAHIIRDLPEEYKIYSEKEFTYNKITQPNRN
                     GLLWDKSINVDGMKTGHTDQAGYNLVASAYNSNTRLISVVMGVPTYKGREVESKKLLQ
                     WGFANFETVKPLSAGQSVLEQAVYYGDLSKAQLGTLQDSYITVPKGKTAELKARYTLE
                     KTNLEAPLVKGQVVGKVIYQLNGKDVASVDLQVMHDVQEAGIFGKAWDWIVLTVKGLF
                     N"
                     /modified_by="Tracy.Nicholson"
                     /label="dacA"
     gene            250641..251822
                     /locus_tag="A2U20_01375"
                     /modified_by="Tracy.Nicholson"
                     /label="dacA"
     CDS             251936..252235
                     /locus_tag="A2U20_01380"
                     /inference="EXISTENCE: similar to AA
                     sequence:RefSeq:WP_018651486.1"
                     /note="Derived by automated computational analysis using
                     gene prediction method: Protein Homology."
                     /codon_start=1
                     /transl_table=11
                     /product="hypothetical protein"
                     /protein_id="PRJNA315891:A2U20_01380"
                     /translation="MTETKSVNLADIPQQKLKDLLEFPCSFTFKVVGVAREGLIDDVV
                     SEVQKVVKGDYNPSLKESGKGTYHSVSITIQAENIEQVETLYTDLAKIEGVRMVL"
     gene            251936..252235
                     /locus_tag="A2U20_01380"
     CDS             252256..252441
                     /locus_tag="A2U20_01385"
                     /inference="COORDINATES: ab initio prediction:GeneMarkS+"
                     /note="Derived by automated computational analysis using
                     gene prediction method: GeneMarkS+."
                     /codon_start=1
                     /transl_table=11
                     /product="hypothetical protein"
                     /protein_id="PRJNA315891:A2U20_01385"
                     /translation="MTLFQRKSQALQDAVDSFALEFLSPTQENLEQMSAWLAGEINDK
                     QLMESAYEIWERTRSLS"
     gene            252256..252441
                     /locus_tag="A2U20_01385"
     CDS             252407..252994
                     /locus_tag="A2U20_01390"
                     /inference="EXISTENCE: similar to AA
                     sequence:RefSeq:WP_018346512.1"
                     /note="Derived by automated computational analysis using
                     gene prediction method: Protein Homology."
                     /codon_start=1
                     /transl_table=11
                     /product="Adenosine monophosphate-protein transferase
                     VbhT"
                     /protein_id="PRJNA315891:A2U20_01390"
                     /translation="MKYGSGRDPYLNQEGVLKNKLGAKTEEELELAETIFVLRKLTLL
                     LQKQIEGKFDLAHLKAIHKFLFDEVYEWAGELRTISISKGSSMIALPLRIEPEANKLF
                     AQLKAENYLRELALEPFIQRLAFYWGELNMLHPFREGNGRTQRAFLILLARQAGYQIH
                     FGQLSPEENIKASIKSQRCDYSLLEQIIRQRIKQL"
                     /modified_by="Tracy.Nicholson"
                     /label="vbhT"
     gene            252407..252994
                     /locus_tag="A2U20_01390"
                     /modified_by="Tracy.Nicholson"
                     /label="vbhT"
     CDS             252998..253654
                     /locus_tag="A2U20_01395"
                     /inference="EXISTENCE: similar to AA
                     sequence:RefSeq:WP_005621037.1"
                     /note="lipoyl/octanoyltransferase; catalyzes the transfer
                     of the lipoyl/octanoyl moiety of lipoyl/octanoyl-ACP onto
                     lipoate-dependent enzymes like pyruvate dehydrogenase and
                     the glycine cleavage system H protein; Derived by
                     automated computational analysis using gene prediction
                     method: Protein Homology."
                     /codon_start=1
                     /transl_table=11
                     /product="octanoyltransferase"
                     /protein_id="PRJNA315891:A2U20_01395"
                     /translation="MPQLIIRQLGVQDYQEIWHKMQDFTDSRDEQTADEIWLVQHPSV
                     FTQGSAGKPEHLLNPTNIPVVQSDRGGQITYHGLGQQIMYVLIDIKRHKAKGNDLSVR
                     DLVTALEQCVVKTLADYGINAYPKPDAPGVYVDGKKICSLGLRIRKGCSFHGLALNIQ
                     MDLTPFRNINPCGYAGLEMCQLADFVAEAEADCDKVSPKLVDYFTQILGYNKQQIINK
                     "
                     /modified_by="Tracy.Nicholson"
                     /label="lipB"
     gene            252998..253654
                     /locus_tag="A2U20_01395"
                     /modified_by="Tracy.Nicholson"
                     /label="lipB"
     CDS             253667..254629
                     /locus_tag="A2U20_01400"
                     /inference="EXISTENCE: similar to AA
                     sequence:RefSeq:WP_005663288.1"
                     /note="Derived by automated computational analysis using
                     gene prediction method: Protein Homology."
                     /codon_start=1
                     /transl_table=11
                     /product="lipoyl synthase"
                     /protein_id="PRJNA315891:A2U20_01400"
                     /translation="MGTPFKMERGVKYRDAAKTSIIPVKNIDPNQELLKKPEWMKIKL
                     PANSAKIESIKNGMRRHGLHSVCEEASCPNLHECFNHGTATFMIMGAICTRRCPFCDV
                     AHGKPLPLDKDEPKKLAETIQDMKLKYVVITSVDRDDLPDRGAGHFTECVKEIRALNP
                     GIKIEILVPDFRGRIEQAIEILKENPPDVFNHNLENVPRLYKEIRPGADYEWSLKLLK
                     EFKAVFPNIPTKSGIMVGLGETNEEILQVMQDLRDHGVTMLTLGQYLQPSRHHLPVAR
                     YVHPTEFDMFREKANEMGFEHAACGPFVRSSYHADLQASGGLVK"
                     /modified_by="Tracy.Nicholson"
                     /label="lipA "
     gene            253667..254629
                     /locus_tag="A2U20_01400"
                     /modified_by="Tracy.Nicholson"
                     /label="lipA "
     CDS             complement(254723..255430)
                     /locus_tag="A2U20_01405"
                     /inference="EXISTENCE: similar to AA
                     sequence:SwissProt:B8F678.1"
                     /note="Derived by automated computational analysis using
                     gene prediction method: Protein Homology."
                     /codon_start=1
                     /transl_table=11
                     /product="tRNA (adenosine(37)-N6)-methyltransferase TrmM"
                     /protein_id="PRJNA315891:A2U20_01405"
                     /translation="MSGFQFKQFFIAHDRCAMKVNTDGILLGAIADPSNARQILDLGT
                     GTGLIAIMLAQRTANAQITALELEENAFHQAQENAQHCPWNNRIDVLQADIMTWKSTK
                     KFDLIVSNPPYFEHSLASRNKQRDLARAVTYSHFDWLKQSQQWLTPNGRISFILPFDA
                     GKKLLEQSHLLGLYCIEHWEICTKIGLSPKRVILTFSPQYAEMALHTLTIYDENQRYT
                     ADFTQFTEIFYLKVNSK"
                     /modified_by="Tracy.Nicholson"
                     /label="trmM "
     gene            complement(254723..255430)
                     /locus_tag="A2U20_01405"
                     /modified_by="Tracy.Nicholson"
                     /label="trmM "
     CDS             complement(255433..256374)
                     /locus_tag="A2U20_01410"
                     /inference="EXISTENCE: similar to AA
                     sequence:SwissProt:B3GYJ4.1"
                     /note="Derived by automated computational analysis using
                     gene prediction method: Protein Homology."
                     /codon_start=1
                     /transl_table=11
                     /product="type I pantothenate kinase"
                     /protein_id="PRJNA315891:A2U20_01410"
                     /translation="MGITKITPFLTFNRQQWAALRKSVPLKLTEQDLKPLLGFNEELS
                     LEEVSTIYLPLARLINYYIDENLKRQEILHKFLDVESPKVPYIISLTGSVSVGKSTSA
                     RILQALLSEWPEKRKVDLITTDGFLYPLKTLQERNLMKRKGFPESYDIHRLIEFVSDI
                     KSGKRNVKAPVYSHLTYDIIPDQFNEVDQPDIVILEGLNMLQSGMNYPHSPHSVFVSD
                     FVDFSIYVDADETLLKDWYIHRFLKFRRSAFSDPHSYFHHYSKLSEQEAITTASTIWD
                     EINGLNLRKNILPSRERANLILVKGEDHAIETVKLRK"
                     /modified_by="Tracy.Nicholson"
                     /label="coaA"
     gene            complement(255433..256374)
                     /locus_tag="A2U20_01410"
                     /modified_by="Tracy.Nicholson"
                     /label="coaA"
     tRNA            256616..256691
                     /locus_tag="A2U20_01415"
                     /product="tRNA-Thr"
                     /inference="COORDINATES: profile:tRNAscan-SE:1.23"
                     /anticodon="(pos:256649..256651,aa:Thr,seq:tgt)"
     gene            256616..256691
                     /locus_tag="A2U20_01415"
     tRNA            256722..256806
                     /locus_tag="A2U20_01420"
                     /product="tRNA-Tyr"
                     /inference="COORDINATES: profile:tRNAscan-SE:1.23"
                     /anticodon="(pos:256756..256758,aa:Tyr,seq:gta)"
     gene            256722..256806
                     /locus_tag="A2U20_01420"
     tRNA            256849..256923
                     /locus_tag="A2U20_01425"
                     /product="tRNA-Gly"
                     /inference="COORDINATES: profile:tRNAscan-SE:1.23"
                     /anticodon="(pos:256882..256884,aa:Gly,seq:tcc)"
     gene            256849..256923
                     /locus_tag="A2U20_01425"
     tRNA            256927..257002
                     /locus_tag="A2U20_01430"
                     /product="tRNA-Thr"
                     /inference="COORDINATES: profile:tRNAscan-SE:1.23"
                     /anticodon="(pos:256960..256962,aa:Thr,seq:ggt)"
     gene            256927..257002
                     /locus_tag="A2U20_01430"
     CDS             257239..258426
                     /locus_tag="A2U20_01435"
                     /inference="EXISTENCE: similar to AA
                     sequence:SwissProt:Q65QG6.1"
                     /note="Derived by automated computational analysis using
                     gene prediction method: Protein Homology."
                     /codon_start=1
                     /transl_table=11
                     /product="translation elongation factor Tu"
                     /protein_id="PRJNA315891:A2U20_01435"
                     /translation="MAKEQFNRGDKVHVNVGTIGHVDHGKTTLTAAITTVLAKKFGGA
                     ARAFDQIDNAPEEKARGITINTSHVEYNTESRHYAHVDCPGHADYVKNMITGAAQMDG
                     AILVVAATDGPMPQTREHILLGRQVGVPYIIVFLNKCDMVDDEELLELVEMEVRELLS
                     QYDFPGDDTPIVRGSALQALNGVPEWEEKILELANHLDNYIPEPERAIDKPFLLPIED
                     VFSISGRGTVVTGRVERGIIKAGEEVEIVGIKDTTKTTVTGVEMFRKLLDEGRAGENV
                     GALLRGTKREEIERGQVLAKPGSITPHTDFESEVYVLSKEEGGRHTPFFKGYRPQFYF
                     RTTDVTGTIELPEGVEMVMPGDNIKMTVSLIHPIAMDEGLRFAIREGGRTVGAGVVAK
                     IIK"
                     /modified_by="Tracy.Nicholson"
                     /label="tufA"
     gene            257239..258426
                     /locus_tag="A2U20_01435"
                     /modified_by="Tracy.Nicholson"
                     /label="tufA"
     CDS             complement(258550..259485)
                     /locus_tag="A2U20_01440"
                     /inference="EXISTENCE: similar to AA
                     sequence:RefSeq:WP_005616438.1"
                     /note="frameshifted; Derived by automated computational
                     analysis using gene prediction method: Protein Homology."
                     /pseudo
                     /codon_start=1
                     /transl_table=11
                     /product="transposase"
     gene            complement(258550..259485)
                     /locus_tag="A2U20_01440"
                     /pseudo
     CDS             complement(259587..259973)
                     /locus_tag="A2U20_01445"
                     /inference="EXISTENCE: similar to AA
                     sequence:RefSeq:WP_003688532.1"
                     /note="Derived by automated computational analysis using
                     gene prediction method: Protein Homology."
                     /codon_start=1
                     /transl_table=11
                     /product="transcriptional regulator"
                     /protein_id="PRJNA315891:A2U20_01445"
                     /translation="MEVHDKIRVMREINQWSQEDMAEKLSMSPNGYAKIERGQSSINL
                     EKLQQIANVFNLDMGDLVSNKERSIFFTLGGDNSNNHSYFGANEALSAENEKLNALLE
                     MKDELLKQKDAEILVLKELVELLKTK"
     gene            complement(259587..259973)
                     /locus_tag="A2U20_01445"
     CDS             260381..261220
                     /locus_tag="A2U20_01450"
                     /inference="COORDINATES: ab initio prediction:GeneMarkS+"
                     /note="Derived by automated computational analysis using
                     gene prediction method: GeneMarkS+."
                     /codon_start=1
                     /transl_table=11
                     /product="hypothetical protein"
                     /protein_id="PRJNA315891:A2U20_01450"
                     /translation="MQHSFPKILLASIVLTALTACSSNYNSYIQPKFKISDEQAQQFV
                     RAGNNVEQCIYPKLKGMSYEEAQRKVYSKLSEPEHYVLGKLMLEELRPIIGEQNFITL
                     SNDQVSQAYLSQKHSQFNNQIANVDPQKCKVWKQEFNTELKIAKAEYKKAKQAQLAQQ
                     REAERQRKQAEKERKAREAYLRTPAGQAELARQQQLAYQQQMLAQQQAYQQQMLEMQR
                     QAAQQAEFQQFSNQLNSTLQGITRTMQQSTQMYNNATSNMRQSCQNIGQGWGTGAWQN
                     VCY"
     gene            260381..261220
                     /locus_tag="A2U20_01450"
     CDS             261249..261665
                     /locus_tag="A2U20_01455"
                     /inference="COORDINATES: ab initio prediction:GeneMarkS+"
                     /note="Derived by automated computational analysis using
                     gene prediction method: GeneMarkS+."
                     /codon_start=1
                     /transl_table=11
                     /product="hypothetical protein"
                     /protein_id="PRJNA315891:A2U20_01455"
                     /translation="MSFKKTFIVFSTLTLSGCFSTFFISDEEAIKLGREEGMTIQCLK
                     YSQIPELRNVADLPNVGVVQQLRYFAHETIGSTVFGSGRFNYIKRDYLFQKSVENHQE
                     IINQARANVIKPNKSSCKLYLDTYETAYYRLKAQGY"
     gene            261249..261665
                     /locus_tag="A2U20_01455"
     CDS             261679..261930
                     /locus_tag="A2U20_01460"
                     /inference="EXISTENCE: similar to AA
                     sequence:RefSeq:WP_005658398.1"
                     /note="Derived by automated computational analysis using
                     gene prediction method: Protein Homology."
                     /codon_start=1
                     /transl_table=11
                     /product="hypothetical protein"
                     /protein_id="PRJNA315891:A2U20_01460"
                     /translation="MRKFIFSIGLLLSLPVLADFYKVTVTRIDSNLYKTNEGIFIETQ
                     YCYEYANRDEAVLSYEQYSYNNKLIFSNNQSCDVKRVFK"
     gene            261679..261930
                     /locus_tag="A2U20_01460"
     CDS             262156..262446
                     /locus_tag="A2U20_01465"
                     /inference="COORDINATES: ab initio prediction:GeneMarkS+"
                     /note="Derived by automated computational analysis using
                     gene prediction method: GeneMarkS+."
                     /codon_start=1
                     /transl_table=11
                     /product="hypothetical protein"
                     /protein_id="PRJNA315891:A2U20_01465"
                     /translation="MRRTRTNYAILSILTTGIMRILGHFSSQLGLLALLAIGVGIGIH
                     IYLAIGRLKDMNANPWWSALTLLPLVSFILMFPKGTKGANQYGEDPREKGAN"
     gene            262156..262446
                     /locus_tag="A2U20_01465"
     CDS             262449..262862
                     /locus_tag="A2U20_01470"
                     /inference="COORDINATES: ab initio prediction:GeneMarkS+"
                     /note="Derived by automated computational analysis using
                     gene prediction method: GeneMarkS+."
                     /codon_start=1
                     /transl_table=11
                     /product="hypothetical protein"
                     /protein_id="PRJNA315891:A2U20_01470"
                     /translation="MAEGIKGAIVTGFGMIFLFAIILMAKMFSKGIDKVKDIKHLRDD
                     EIAKVDYIVEKLSHIDVSPKVGKVEFIEFHLDPSDESAFYAISPEYLKRLRPKLENLV
                     NQFEQTDSSYGHKYAERRFFIGDKLIFSWQNEVKI"
     gene            262449..262862
                     /locus_tag="A2U20_01470"
     CDS             complement(262997..263383)
                     /locus_tag="A2U20_01475"
                     /inference="EXISTENCE: similar to AA
                     sequence:RefSeq:WP_012478408.1"
                     /note="incomplete; partial on complete genome; missing
                     start; Derived by automated computational analysis using
                     gene prediction method: Protein Homology."
                     /pseudo
                     /codon_start=1
                     /transl_table=11
                     /product="transposase"
     gene            complement(262997..263383)
                     /locus_tag="A2U20_01475"
                     /pseudo
     CDS             complement(263622..263819)
                     /locus_tag="A2U20_01480"
                     /inference="COORDINATES: ab initio prediction:GeneMarkS+"
                     /note="Derived by automated computational analysis using
                     gene prediction method: GeneMarkS+."
                     /codon_start=1
                     /transl_table=11
                     /product="transposase"
                     /protein_id="PRJNA315891:A2U20_01480"
                     /translation="MKELRHQFPFEILLQLVDLKRSTFFYHLAEKDNKNAAIEQEVIK
                     IYHKNDGNYGYRRITLELRKI"
                     /modified_by="Tracy.Nicholson"
     gene            complement(263622..263819)
                     /locus_tag="A2U20_01480"
     CDS             complement(263816..264124)
                     /locus_tag="A2U20_01485"
                     /inference="EXISTENCE: similar to AA
                     sequence:RefSeq:WP_006995934.1"
                     /note="Derived by automated computational analysis using
                     gene prediction method: Protein Homology."
                     /codon_start=1
                     /transl_table=11
                     /product="transposase"
                     /protein_id="PRJNA315891:A2U20_01485"
                     /translation="MAKYTQSFKQQVIEFYLQHNKNRSLTRQHFQVKETILRYWINQY
                     NHNGINGLAVCHSKRVYSSEFKLSVIQAVKQGQFSTLQAALHFGIPNCCVISQWLQAS
                     "
     gene            complement(263816..264124)
                     /locus_tag="A2U20_01485"
     CDS             complement(264225..265214)
                     /locus_tag="A2U20_01490"
                     /inference="EXISTENCE: similar to AA
                     sequence:SwissProt:Q7VP87.1"
                     /note="Derived by automated computational analysis using
                     gene prediction method: Protein Homology."
                     /codon_start=1
                     /transl_table=11
                     /product="16S rRNA (guanine(1207)-N(2))-methyltransferase"
                     /protein_id="PRJNA315891:A2U20_01490"
                     /translation="MITNESEVLERHLSVFEQKNVLLFGDVRDDFSGLIQPIAKSVAV
                     FSSYFDYARHYNNMEFGLECYQQAELAVFYWTKNKQECQFQLLQWLATASVGQELLVI
                     GENRVGVRSVETLLEPFGEIAKIDSARRCGLYHFRLENVPTFDSKKFWKSYRLGDLDV
                     FALPAVFSSAELDNGSKLLLSTFHKADGLKGKVLDLGCGAGVIGACLKQQFPKIKLTM
                     SDIHAMALASSKRTLTENQLEGDVVASDVFSHIDGRFDLIVSNPPFHDGVDTAYRAVE
                     ELIAQAKQHLNRGGELRIVANAFLPYPDLLDKAFGRHQVLAKSSKFKVYSARV"
                     /modified_by="Tracy.Nicholson"
                     /label="rsmC "
     gene            complement(264225..265214)
                     /locus_tag="A2U20_01490"
                     /modified_by="Tracy.Nicholson"
                     /label="rsmC "
     CDS             complement(265287..265601)
                     /locus_tag="A2U20_01495"
                     /inference="EXISTENCE: similar to AA
                     sequence:RefSeq:WP_005605785.1"
                     /note="Derived by automated computational analysis using
                     gene prediction method: Protein Homology."
                     /codon_start=1
                     /transl_table=11
                     /product="Antitoxin HigA_mRNA interferase
                     antitoxin_addiction module antidote protein"
                     /protein_id="PRJNA315891:A2U20_01495"
                     /translation="MNINEEMAEKHGLRPFDVAEFLDNEETIQAYLAEVLKEGDQDEF
                     LEALNDVARARGIAELAKQTGLGRESLYKTLSKGSKPRFETIQKILGAFNLVLIPQIK
                     NS"
                     /modified_by="Tracy.Nicholson"
                     /label="higA"
     gene            complement(265287..265601)
                     /locus_tag="A2U20_01495"
                     /modified_by="Tracy.Nicholson"
                     /label="higA"
     CDS             complement(265591..265926)
                     /locus_tag="A2U20_01500"
                     /inference="EXISTENCE: similar to AA
                     sequence:RefSeq:WP_009875396.1"
                     /note="Derived by automated computational analysis using
                     gene prediction method: Protein Homology."
                     /codon_start=1
                     /transl_table=11
                     /product="addiction module toxin HicA "
                     /protein_id="PRJNA315891:A2U20_01500"
                     /translation="MSGIINQIVITDNFSKWLDGLKNPIAKATVARRIKNAVKGNFGD
                     HKALAGTGGLYEMRIATGAGYRIYYAQQGDVIYILLQGGDKSTQQVDIEKAKALWAEL
                     KQTGGSNEY"
                     /modified_by="Tracy.Nicholson"
                     /label="hicA"
     gene            complement(265591..265926)
                     /locus_tag="A2U20_01500"
                     /modified_by="Tracy.Nicholson"
                     /label="hicA"
     CDS             266085..266489
                     /locus_tag="A2U20_01505"
                     /inference="EXISTENCE: similar to AA
                     sequence:RefSeq:WP_015940031.1"
                     /note="Derived by automated computational analysis using
                     gene prediction method: Protein Homology."
                     /codon_start=1
                     /transl_table=11
                     /product="DNA polymerase III subunit psi"
                     /protein_id="PRJNA315891:A2U20_01505"
                     /translation="MNRRDLLLTEMNIPQWVLVKPQVLKGDAQIRLADTVKLVVVCEK
                     DHQQTGLFQDILRALQLNHEQYQWISLEQAMRLRFDHQPIFWLIQSEAQAVRFAKKFA
                     NQSAWQCESWQKLSDPKQKRELWIKIQQCISP"
                     /modified_by="Tracy.Nicholson"
                     /label="holD"
     gene            266085..266489
                     /locus_tag="A2U20_01505"
                     /modified_by="Tracy.Nicholson"
                     /label="holD"
     CDS             266604..266915
                     /locus_tag="A2U20_01510"
                     /inference="COORDINATES: ab initio prediction:GeneMarkS+"
                     /note="Derived by automated computational analysis using
                     gene prediction method: GeneMarkS+."
                     /codon_start=1
                     /transl_table=11
                     /product="hypothetical protein"
                     /protein_id="PRJNA315891:A2U20_01510"
                     /translation="MAINKDSILEMINNINLSAINDVNLFPELESFAHELMNSSNPQH
                     RFTALKINNRLQENPHYQTYLKSDFIEKEIKEEAKEKQYFKSAYQNKEVNAYQNIQIK
                     K"
     gene            266604..266915
                     /locus_tag="A2U20_01510"
     CDS             267009..267293
                     /locus_tag="A2U20_01515"
                     /inference="COORDINATES: ab initio prediction:GeneMarkS+"
                     /note="Derived by automated computational analysis using
                     gene prediction method: GeneMarkS+."
                     /codon_start=1
                     /transl_table=11
                     /product="hypothetical protein"
                     /protein_id="PRJNA315891:A2U20_01515"
                     /translation="MSWNYLSNQEKQSFRSGIEQFSEFVENEKLFSNLNNQDKEDAKN
                     TQIEIQSAAIANQHNKLSDEEFKKKIEELQQKLFNTLTKYKDISKIQDLE"
     gene            267009..267293
                     /locus_tag="A2U20_01515"
     CDS             267369..267839
                     /locus_tag="A2U20_01520"
                     /inference="COORDINATES: ab initio prediction:GeneMarkS+"
                     /note="Derived by automated computational analysis using
                     gene prediction method: GeneMarkS+."
                     /codon_start=1
                     /transl_table=11
                     /product="hypothetical protein"
                     /protein_id="PRJNA315891:A2U20_01520"
                     /translation="MKKEWAWETDAVQHLYSISQSVKNQEKINPEYITYMLGALYLEK
                     PSQSTTEVIKTLFNENQAVLDEIMKDPSLKEKFIKELIVSENKRKNLQSILDDNNEIK
                     DKLREYGIDIEKEIKQKEDADNKTNKSTTPKEDIDEVTNHGDLSSTIDKHPNVG"
     gene            267369..267839
                     /locus_tag="A2U20_01520"
     CDS             267993..268310
                     /locus_tag="A2U20_01525"
                     /inference="EXISTENCE: similar to AA
                     sequence:RefSeq:WP_015484198.1"
                     /note="Derived by automated computational analysis using
                     gene prediction method: Protein Homology."
                     /codon_start=1
                     /transl_table=11
                     /product="hypothetical protein"
                     /protein_id="PRJNA315891:A2U20_01525"
                     /translation="MSKIQSKQKRKLSCFITYNPLIKHKTGLLNLAEELGNISQACKA
                     MGMSRDTFYRYQQAVEQGGVEALLNQTRRVPNIKNRVDEHIEQAVVKFALDFPAYLSA
                     NIC"
     gene            267993..268310
                     /locus_tag="A2U20_01525"
     CDS             268347..268781
                     /locus_tag="A2U20_01530"
                     /inference="COORDINATES: ab initio prediction:GeneMarkS+"
                     /note="Derived by automated computational analysis using
                     gene prediction method: GeneMarkS+."
                     /codon_start=1
                     /transl_table=11
                     /product="hypothetical protein"
                     /protein_id="PRJNA315891:A2U20_01530"
                     /translation="MKTAIAAADMLNDKVLPFFEAQGLPMLRILTDRSSEYCGKVENH
                     DYELYLAMNDIEHTKTKVKHPQTNGICERFHKTILQEFYQVAFRKKIYTDLATLQADL
                     DEWLMYYNHHRTHQGKMCCGRTLMATLLNGKGIWAEKNLSSN"
     gene            268347..268781
                     /locus_tag="A2U20_01530"
     CDS             complement(268971..269156)
                     /locus_tag="A2U20_01535"
                     /inference="EXISTENCE: similar to AA
                     sequence:RefSeq:WP_005713975.1"
                     /note="Derived by automated computational analysis using
                     gene prediction method: Protein Homology."
                     /codon_start=1
                     /transl_table=11
                     /product="dsDNA-mimic protein"
                     /protein_id="PRJNA315891:A2U20_01535"
                     /translation="MKCQEVTKLVSEAQERPLLLKEKIGVRIHLLYCPHCRKFEKHCQ
                     QMSQLMKKFADDQNNAD"
     gene            complement(268971..269156)
                     /locus_tag="A2U20_01535"
     CDS             complement(269153..269725)
                     /locus_tag="A2U20_01540"
                     /inference="EXISTENCE: similar to AA
                     sequence:RefSeq:WP_005713976.1"
                     /note="Bacteria have multiple sigma factors which are
                     active under specific conditions; the sigma factor binds
                     with the catalytic core of RNA polymerase to produce the
                     holoenzyme and directs bacterial core RNA polymerase to
                     specific promoter elements to initiate transcription;
                     Derived by automated computational analysis using gene
                     prediction method: Protein Homology."
                     /codon_start=1
                     /transl_table=11
                     /product="RNA polymerase sigma factor RpoE"
                     /protein_id="PRJNA315891:A2U20_01540"
                     /translation="MILKEINSSQMAAIREQMLKFAHLQLRDSQLAEDMVQEALLNAL
                     KNLDSFKRNAAFKTWVFAILKNKIIDYLRQKDRLVLESDLRDDENDSNVFFDQDGHWR
                     EECYPQEWQQPENAVYSDEFWIIFELCLTKLPAKQAHMFMMREYLELSANEICHTAEI
                     SQANLHTLLYRSRLQLQQCLSSKSIFGGKK"
                     /modified_by="Tracy.Nicholson"
                     /label="rpoE"
     gene            complement(269153..269725)
                     /locus_tag="A2U20_01540"
                     /modified_by="Tracy.Nicholson"
                     /label="rpoE"
     CDS             269866..270195
                     /locus_tag="A2U20_01545"
                     /inference="EXISTENCE: similar to AA
                     sequence:RefSeq:WP_010786758.1"
                     /note="Derived by automated computational analysis using
                     gene prediction method: Protein Homology."
                     /codon_start=1
                     /transl_table=11
                     /product="hypothetical protein"
                     /protein_id="PRJNA315891:A2U20_01545"
                     /translation="MKTLLKVLMTTSLVSIATINTANAEMMDDCKNKMGADCQTMENM
                     KHSEMKKNHMMKSDDMKKDGMMKSDGMKKDGMMKSDGMKKDGMVKSDDMKKDHMMKSD
                     KMKKEKM"
     gene            269866..270195
                     /locus_tag="A2U20_01545"
     CDS             270300..271370
                     /locus_tag="A2U20_01550"
                     /inference="EXISTENCE: similar to AA
                     sequence:RefSeq:WP_012621776.1"
                     /note="Derived by automated computational analysis using
                     gene prediction method: Protein Homology."
                     /codon_start=1
                     /transl_table=11
                     /product="peptide methionine sulfoxide reductase"
                     /protein_id="PRJNA315891:A2U20_01550"
                     /translation="MKSHKTVLFTLIMSVISNNSLAINYTNTSSKEMSKMTQTQNENI
                     REIYLAGGCFWGIEAYMERIYGVKNATSGYANGKTDKTHYHIIGKTDHAETVHITYDA
                     NKISLEKLLKYYFQVIDPTSLNKQGNDRGRQYRTGIYYQNEQDKAIILKEIEALQTKY
                     KDKIQVEVEPLKHYILAEEYHQDYLKKNPNGYCHIDLEQANNIIIDPKDYPKPSDEEL
                     KAKLTPLQYSVTQKKNTERSFSNEYWDNKKDGLYVDITTGEPLFSSRDKYDSGCGWPS
                     FTKPIDKNVVTYQKDTSFNMIRTEVLSRSGKAHLGHVFDDGPQDKGGLRYCINSAAIK
                     FIPLEQMEKENYGYLINLIKGK"
                     /modified_by="Tracy.Nicholson"
                     /label="msrA"
     gene            270300..271370
                     /locus_tag="A2U20_01550"
                     /modified_by="Tracy.Nicholson"
                     /label="msrA"
     CDS             271372..272022
                     /locus_tag="A2U20_01555"
                     /inference="EXISTENCE: similar to AA
                     sequence:RefSeq:WP_005713980.1"
                     /note="Derived by automated computational analysis using
                     gene prediction method: Protein Homology."
                     /codon_start=1
                     /transl_table=11
                     /product="cytochrome C biogenesis protein_Thiol:disulfide
                     interchange protein DsbD"
                     /protein_id="PRJNA315891:A2U20_01555"
                     /translation="MFDQNLLISSVFLAGLASFLSPCIFPIVPIYFGILSKGGKKVLN
                     TLLFIMGLSLTFVSLGFSFGFLGDLLLNDTTRVVAGIIVIILGIHQLGIIKINFLEQT
                     KLVEIKTNGKSASVEAFVLGLTFSLGWTPCIGPILASVLALSGDEGSALYGGAMMFVY
                     VLGLALPFIIFSFFSDELLKRAKSLNKHLDKFKIIGGILIILMGLLLIANNLHSFM"
                     /modified_by="Tracy.Nicholson"
                     /label="dsbD2"
     gene            271372..272022
                     /locus_tag="A2U20_01555"
                     /modified_by="Tracy.Nicholson"
                     /label="dsbD2"
     CDS             272040..272519
                     /locus_tag="A2U20_01560"
                     /inference="EXISTENCE: similar to AA
                     sequence:RefSeq:WP_005713981.1"
                     /note="Derived by automated computational analysis using
                     gene prediction method: Protein Homology."
                     /codon_start=1
                     /transl_table=11
                     /product="phosphoribosylformylglycinamidine synthase"
                     /protein_id="PRJNA315891:A2U20_01560"
                     /translation="MKKIMGLLLMLFSFNAFAEENKNLADIQFKDLDNNIVSLEKYKG
                     KNVYVKMWASWCPICLAGLAEIDDLSADQNKNFEVITIVSPDKKGEKSTEKFIEWYKG
                     LDYKNVVVLLDEQGEVLKRAKVRGYPSNVFLDSELNVKKVVPGHLSTTQITESINSK"
                     /modified_by="Tracy.Nicholson"
                     /label="purL"
     gene            272040..272519
                     /locus_tag="A2U20_01560"
                     /modified_by="Tracy.Nicholson"
                     /label="purL"
     CDS             272697..272975
                     /locus_tag="A2U20_01565"
                     /inference="EXISTENCE: similar to AA
                     sequence:RefSeq:WP_015587074.1"
                     /note="Derived by automated computational analysis using
                     gene prediction method: Protein Homology."
                     /codon_start=1
                     /transl_table=11
                     /product="hypothetical protein"
                     /protein_id="PRJNA315891:A2U20_01565"
                     /translation="MFYYYNPLIKHKIGLLNLAEELGNISQACKAMGMSRDTFYRYQQ
                     AVEQGGVEALLNQTRRVPNIKNRVDEHIEQAVVKFALDFPAYLSANIC"
     gene            272697..272975
                     /locus_tag="A2U20_01565"
     CDS             complement(273379..274225)
                     /locus_tag="A2U20_01570"
                     /inference="EXISTENCE: similar to AA
                     sequence:RefSeq:WP_001382385.1"
                     /note="frameshifted; Derived by automated computational
                     analysis using gene prediction method: Protein Homology."
                     /pseudo
                     /codon_start=1
                     /transl_table=11
                     /product="hypothetical protein"
     gene            complement(273379..274225)
                     /locus_tag="A2U20_01570"
                     /pseudo
     CDS             complement(274452..275390)
                     /locus_tag="A2U20_01575"
                     /inference="EXISTENCE: similar to AA
                     sequence:RefSeq:WP_015939743.1"
                     /note="Derived by automated computational analysis using
                     gene prediction method: Protein Homology."
                     /codon_start=1
                     /transl_table=11
                     /product="outer membrane lipoprotein A precursor"
                     /protein_id="PRJNA315891:A2U20_01575"
                     /translation="MNKTKKLSITLLASCILVACGGGGSSGGHQQAVDKTENPITNQQ
                     VSENNPQSLDKNNGSEALEAKEEKQIKEPIVGEQSKEKIEPPSQKLSDQDIWHDFSKN
                     GGYYDANNWVSITLADKEIQLAPVNGSHLNDSKMNTLRDADGNLVGYYGYATLSKIKP
                     NPYKPDEKDVERKYMALQEVTAREEAKTRPTHDLYYRGKMYYALNDVPEQAKEADVTA
                     TYRHMNKSILIGIYNMNGNDLTTNETKVSENGSIPLTRLYLMDKPKIAAGQFEGGLYG
                     KSGEILLGEAKNDDVTPNTPQNNWKGVIGATAIKDK"
                     /modified_by="Tracy.Nicholson"
                     /label="lppA"
     gene            complement(274452..275390)
                     /locus_tag="A2U20_01575"
                     /modified_by="Tracy.Nicholson"
                     /label="lppA"
     CDS             complement(275414..276013)
                     /locus_tag="A2U20_01580"
                     /inference="EXISTENCE: similar to AA
                     sequence:RefSeq:WP_005540545.1"
                     /note="Derived by automated computational analysis using
                     gene prediction method: Protein Homology."
                     /codon_start=1
                     /transl_table=11
                     /product="histidine phosphatase family protein"
                     /protein_id="PRJNA315891:A2U20_01580"
                     /translation="MRLILLRHGETLWNIEKRLQGHFNSPLSKRGISQANAIKPLIQQ
                     LSPKTVISSDLGRAVQTAEIIGFQDPIKDKGLRELNMGEWSGRKKQELIDENPELYYA
                     WRRGDYTPKGGENWHQFCQRVSETLIKWVKESNEDVLAVVHSGVIRAACHSFVSLSAN
                     HLLPATQGTVTIFNFEPNCPVKLEAYNLGGMSPDIDVAD"
                     /modified_by="Tracy.Nicholson"
                     /label="cobC "
     gene            complement(275414..276013)
                     /locus_tag="A2U20_01580"
                     /modified_by="Tracy.Nicholson"
                     /label="cobC "
     CDS             complement(276024..277430)
                     /locus_tag="A2U20_01585"
                     /inference="EXISTENCE: similar to AA
                     sequence:RefSeq:WP_005978970.1"
                     /note="Derived by automated computational analysis using
                     gene prediction method: Protein Homology."
                     /codon_start=1
                     /transl_table=11
                     /product="Sodium-dependent dicarboxylate transporter SdcS"
                     /protein_id="PRJNA315891:A2U20_01585"
                     /translation="MGIPLALIVLFGLMFMPTPEGLTIEGQKAIAIFCGALVLWVCGS
                     LPIYLTSLIVIILLPLTHTVAKEKAVFATLGYDVIWLMVSAFVLTSAMIKSNIARRFA
                     LWMITHFGQTSKKALFVLILINFVLVFFVPSTTTRATLMVPICMILLEIYRVIPGESN
                     FGKLMMLQGVQADAIATSGVMTGTAANIIAVGFINNQTGADIGYIDWLIASFPTALLS
                     MFLAYLIGFKLFSMKKESNFSEALGRLQTEYSKLGKLTLDEKKAMAIFFTAVFLWATE
                     DYQKGWFGFEVSVYMTAVIAAVLCLLPKVGLLTWNEAKIKWDLMLFAAGAYAAGNTLE
                     STKGAQWIMGNVVEGLGLEKMNHSLVYIVVIFVCMYSHLIFTSKTVRTTILIPSIIAL
                     AKTLGMDPVTLALAASFTLTYTVTLPPHSKVNTIYFATGYFSVIDQMKYGLITCFISA
                     VVISISVFTWFQVLGYGL"
                     /modified_by="Tracy.Nicholson"
                     /label="sdcS"
     gene            complement(276024..277430)
                     /locus_tag="A2U20_01585"
                     /modified_by="Tracy.Nicholson"
                     /label="sdcS"
     CDS             277588..278484
                     /locus_tag="A2U20_01590"
                     /inference="EXISTENCE: similar to AA
                     sequence:RefSeq:WP_005546989.1"
                     /note="Derived by automated computational analysis using
                     gene prediction method: Protein Homology."
                     /codon_start=1
                     /transl_table=11
                     /product="LysR family transcriptional regulator"
                     /protein_id="PRJNA315891:A2U20_01590"
                     /translation="MNLQQLKAFVVLSECLSVTETAERLFCTQPSVSIKIKNLEQSLD
                     TVLFERINNRLFLTEQGKIFRQYALKILQLLETAQEHIHQYDDPNYGKITFGTGHFVG
                     AYLLPKVIARYKQIAPNVEIRMDILPSQQLIQRLENHELEFAIMSDQVCFENKEKEYV
                     SESFFDDEMVLIASSTHPFSQYNNVDFNAILEETLIIKPSQSETSKFLLKHLDESAIK
                     KLKTLEINNLEGIKHCVLNQLGIAIISKLAVEQELKRGELKEIKLSSHQFIRGINYIH
                     HKSRILSPATHNFLQTLFQLKY"
                     /modified_by="Tracy.Nicholson"
                     /label="oxyR2 "
     gene            277588..278484
                     /locus_tag="A2U20_01590"
                     /modified_by="Tracy.Nicholson"
                     /label="oxyR2 "
     CDS             278629..279309
                     /locus_tag="A2U20_01595"
                     /inference="EXISTENCE: similar to AA
                     sequence:SwissProt:B0BQ49.1"
                     /note="Derived by automated computational analysis using
                     gene prediction method: Protein Homology."
                     /codon_start=1
                     /transl_table=11
                     /product="DNA mismatch repair endonuclease MutH"
                     /protein_id="PRJNA315891:A2U20_01595"
                     /translation="MQLATHSTTETELLAKAQWLAGFTLGEIAELLNMVVPPDLRRDK
                     GWVGMLIETALGAKAGSKPEQDFAHLGIELKTIPVNEKGLPLETTFVSLAPLTDNHGI
                     VWQTSHVKHKLQRVLWIPVEGKRSIPLEKRHIGQPILWSPSPQQEQQLQQDWEELMEL
                     IVLGRLNEINARLGEVLHLRPKGRNNKALAGAVNQYGEKIQSLPLGFYLRKQFTAEIL
                     QNFLHAPL"
                     /modified_by="Tracy.Nicholson"
                     /label="mutH"
     gene            278629..279309
                     /locus_tag="A2U20_01595"
                     /modified_by="Tracy.Nicholson"
                     /label="mutH"
     CDS             279396..280124
                     /locus_tag="A2U20_01600"
                     /inference="EXISTENCE: similar to AA
                     sequence:RefSeq:WP_005604847.1"
                     /note="Derived by automated computational analysis using
                     gene prediction method: Protein Homology."
                     /codon_start=1
                     /transl_table=11
                     /product="hypothetical protein"
                     /protein_id="PRJNA315891:A2U20_01600"
                     /translation="MFEWIASPEAWVALFTLAALEIVLGIDNIILISILVSRLPEKQR
                     QSARIIGLGLAMATRILLLLSLAWMMRLVDPLFTIMDKPISGRDLILFFGGLFLVVKS
                     AMELIEAVKGEAHDTEGNTSKKANYFMILIQIAVLDIVFSLDSVITAVGMADDIPVMV
                     IAIMIAVGVMMFAAKPIGDFVDHNPTIKNLALAFLILIGIALMGEGFNIPISKSAIYT
                     AMGFSVIVEFINIKMRKNQERYRK"
     gene            279396..280124
                     /locus_tag="A2U20_01600"
     CDS             280227..280430
                     /locus_tag="A2U20_01605"
                     /inference="COORDINATES: ab initio prediction:GeneMarkS+"
                     /note="Derived by automated computational analysis using
                     gene prediction method: GeneMarkS+."
                     /codon_start=1
                     /transl_table=11
                     /product="Antiholin-like protein LrgA"
                     /protein_id="PRJNA315891:A2U20_01605"
                     /translation="MLIKLLRFIIAITILFLLLYLGKVLSPLIPIRIPESILGMLMLF
                     ILFGTKIIKVSSINTEMYNVEYN"
                     /modified_by="Tracy.Nicholson"
                     /label="lrgA"
     gene            280227..280430
                     /locus_tag="A2U20_01605"
                     /modified_by="Tracy.Nicholson"
                     /label="lrgA"
     CDS             280443..281072
                     /locus_tag="A2U20_01610"
                     /inference="EXISTENCE: similar to AA
                     sequence:RefSeq:WP_005713923.1"
                     /note="Derived by automated computational analysis using
                     gene prediction method: Protein Homology."
                     /codon_start=1
                     /transl_table=11
                     /product="thiamine ABC transporter, ATP-binding protein"
                     /protein_id="PRJNA315891:A2U20_01610"
                     /translation="MIYINVEFDYPEMPMQFQLNVKKGERIAVIGESGAGKSTLLNLI
                     AGFEKADRGEILLNGENHFATEPAQRPVSMLFQDNNLFPHLTVAQNIGLGLVSRLHFD
                     ATQMQQITQIAKQMGIAELLERRSDLLSGGQKQRVALARTLLRDKPILLLDEPFSALD
                     PQKRIEMQQLVVELCQQKQLTLLMVTHQLEDVSKWCDQVVEVKQGRLIY"
                     /modified_by="Tracy.Nicholson"
                     /label="thiQ "
     gene            280443..281072
                     /locus_tag="A2U20_01610"
                     /modified_by="Tracy.Nicholson"
                     /label="thiQ "
     CDS             281136..281855
                     /locus_tag="A2U20_01615"
                     /inference="EXISTENCE: similar to AA
                     sequence:RefSeq:WP_005613437.1"
                     /note="Derived by automated computational analysis using
                     gene prediction method: Protein Homology."
                     /codon_start=1
                     /transl_table=11
                     /product="cell division protein FtsN"
                     /protein_id="PRJNA315891:A2U20_01615"
                     /translation="MPNRDYAVRSKAKKGGNTALILAVIILLLMGSGFVLWFLKERNP
                     TTPVMPTQMAPSQQPKSTLPTPPQEVYSYIRDLETREVPVDKNSKLAQLTKEQELAIQ
                     KQKEEQQLSQTATSDPVANTSIATEQKQEQQQEVSEAKPKQEALQKTQEQAKNITTAK
                     PALEQPKNVGKFGLQCGAFKNKAQAENMQARLAMAGYNARINSNGEWNRVVVGPVGDR
                     AKAAAALSNARSVAECVIIGM"
                     /modified_by="Tracy.Nicholson"
                     /label="ftsN"
     gene            281136..281855
                     /locus_tag="A2U20_01615"
                     /modified_by="Tracy.Nicholson"
                     /label="ftsN"
     CDS             281872..282192
                     /locus_tag="A2U20_01620"
                     /inference="EXISTENCE: similar to AA
                     sequence:RefSeq:WP_005713919.1"
                     /note="Derived by automated computational analysis using
                     gene prediction method: Protein Homology."
                     /codon_start=1
                     /transl_table=11
                     /product="hypothetical protein"
                     /protein_id="PRJNA315891:A2U20_01620"
                     /translation="MQFKDYLATFPSIEHLSGLSILDRQGNIIHHIPAIEGKLGSLKL
                     YNALAERFSQQLNVKSAQQGIIWFAEHVEDATQHPGKHPNIDLLFNIVEQKLELTLKP
                     ITNG"
     gene            281872..282192
                     /locus_tag="A2U20_01620"
     CDS             complement(282267..283022)
                     /locus_tag="A2U20_01625"
                     /inference="EXISTENCE: similar to AA
                     sequence:RefSeq:WP_005595716.1"
                     /note="Derived by automated computational analysis using
                     gene prediction method: Protein Homology."
                     /codon_start=1
                     /transl_table=11
                     /product="siderophore transmembrane transporter "
                     /protein_id="PRJNA315891:A2U20_01625"
                     /translation="MKKRHSRIGLIGSLTLHGTLFATVFGIIHTQKPLPATEEVSSIS
                     MEILAARLEQEQVAVAAEEPVEEEVKKPEPVIEPEPIPEPVPEPPKPKEKPKEKPKPK
                     EKPPVKAIEKGAEAKQGVVAKATPSAVQGAKNQEGIVTGSPKGSGTVNSGSASGGEIN
                     AYKAQLQRTLQQRANNAYPQREKMMRKTGTVTLSFQLSSSGQVINVQVINSSGNSNLD
                     AAAMKAAQSTKMHSPPPAGFPTSLTVPVKFSVQ"
                     /modified_by="Tracy.Nicholson"
                     /label="tonB"
     gene            complement(282267..283022)
                     /locus_tag="A2U20_01625"
                     /modified_by="Tracy.Nicholson"
                     /label="tonB"
     CDS             complement(283022..283408)
                     /locus_tag="A2U20_01630"
                     /inference="EXISTENCE: similar to AA
                     sequence:SwissProt:O51809.1"
                     /note="Derived by automated computational analysis using
                     gene prediction method: Protein Homology."
                     /codon_start=1
                     /transl_table=11
                     /product="TonB system transport protein ExbD"
                     /protein_id="PRJNA315891:A2U20_01630"
                     /translation="MKKFDEINIIPFIDIMLVLLAIVLVTASFISQGKIQVNVPKAST
                     TQAMKADELAKLLTITENNEFFYNDKPITKEELNAEIATWDKSQKVTLKVDATVAFEK
                     FVELTDLLAANEIKNVAIVTKKENSK"
                     /modified_by="Tracy.Nicholson"
                     /label="exbD"
     gene            complement(283022..283408)
                     /locus_tag="A2U20_01630"
                     /modified_by="Tracy.Nicholson"
                     /label="exbD"
     CDS             complement(283451..283903)
                     /locus_tag="A2U20_01635"
                     /inference="EXISTENCE: similar to AA
                     sequence:RefSeq:WP_005713914.1"
                     /note="Derived by automated computational analysis using
                     gene prediction method: Protein Homology."
                     /codon_start=1
                     /transl_table=11
                     /product="TonB-system energizer ExbB"
                     /protein_id="PRJNA315891:A2U20_01635"
                     /translation="MDQLFQFLQSYIDYIILGLLAIMSVILFAKIIERVLFYKKVEVK
                     DYETLQELEIDLTANLTTISTIGSNAPYIGLLGTVVGILLTFYELGHSGGDIDAASIM
                     VHLSLALKATAIGILVAIPAMMFYNGFGRKVEENKLKWQALEARKAKA"
                     /modified_by="Tracy.Nicholson"
                     /label="exbB"
     gene            complement(283451..283903)
                     /locus_tag="A2U20_01635"
                     /modified_by="Tracy.Nicholson"
                     /label="exbB"
     CDS             284077..284403
                     /locus_tag="A2U20_01640"
                     /inference="EXISTENCE: similar to AA
                     sequence:SwissProt:B8F6J5.1"
                     /note="Derived by automated computational analysis using
                     gene prediction method: Protein Homology."
                     /codon_start=1
                     /transl_table=11
                     /product="thiosulfate sulfurtransferase"
                     /protein_id="PRJNA315891:A2U20_01640"
                     /translation="MEETFTEITPQQAWEMMQNEDAVLVDIRDMVRFSHSRPQGAFHL
                     TNHSYGKFLDEYDYDEPVIVSCYHGVSSRNTAQYLVEQGFERVYSVKGGFEGWVRAEL
                     PIELGY"
                     /modified_by="Tracy.Nicholson"
                     /label="glpE "
     gene            284077..284403
                     /locus_tag="A2U20_01640"
                     /modified_by="Tracy.Nicholson"
                     /label="glpE "
     CDS             284465..285520
                     /locus_tag="A2U20_01645"
                     /inference="EXISTENCE: similar to AA
                     sequence:RefSeq:WP_005621539.1"
                     /note="Derived by automated computational analysis using
                     gene prediction method: Protein Homology."
                     /codon_start=1
                     /transl_table=11
                     /product="protease SohB"
                     /protein_id="PRJNA315891:A2U20_01645"
                     /translation="MWKEILLNYGIFLLELLTVFGIVAVVIMLILESRKQPESGSITL
                     TNLTEKYQEQEKALASAFLSEAELKHKEKQEKKAEKEKAKAEKKRLKEGGENPEAEKS
                     RLFVLNFQGDIQASGVSALRKEVDAVLALAKPEKDQVLLKLESPGGVVHGYGLAASQL
                     QRLKDKSIPLTVAVDKVAASGGYMMACVANKIVSAPFAVIGSVGVVAQVPNIHRLLKK
                     HDIDVDVMTAGEYKRTVTFVGENTEKGKQKFQQELEETHRLFKQFVAQHRPQLDIEKI
                     ATGEHWFGQQAVEFNLVDELSTSDDLILDAVKSQDVIEVKYQQKKKLSQRVGEQIESS
                     IENVVMKWANKSRSPLL"
                     /modified_by="Tracy.Nicholson"
                     /label="sohB "
     gene            284465..285520
                     /locus_tag="A2U20_01645"
                     /modified_by="Tracy.Nicholson"
                     /label="sohB "
     CDS             285739..286713
                     /locus_tag="A2U20_01650"
                     /inference="EXISTENCE: similar to AA
                     sequence:RefSeq:WP_006247966.1"
                     /note="Derived by automated computational analysis using
                     gene prediction method: Protein Homology."
                     /codon_start=1
                     /transl_table=11
                     /product="tRNA dihydrouridine synthase DusB"
                     /protein_id="PRJNA315891:A2U20_01650"
                     /translation="MRIGQYEIKNRIFLAPMAGITDQPFRRLCSQLGAGLTFSEMMST
                     NPDVWHTEKSKLRLSHHHEIGINAVQIAGSDPTEMAEAAKINVAYGAEIIDINMGCPA
                     KKVNKKMAGSALLREPDLVARILDAVVNAVDVPVTLKIRTGWDPENRNCLEIANIAEQ
                     AGISALTIHGRTRSCLFEGEAEYDSMKAVKQAVSIPIIANGDITSAEKAKRVLDYTQA
                     DAVMIGRGSLGRPWLFSEIGKFFEKGDLVSTLSLNDKCQLMLQHIENLHQFYGEEKGY
                     RIARKHVGWYVEQLKPNANFRRTFNALDSTKEQLKALEDFVKSIREES"
                     /modified_by="Tracy.Nicholson"
                     /label="dusB"
     gene            285739..286713
                     /locus_tag="A2U20_01650"
                     /modified_by="Tracy.Nicholson"
                     /label="dusB"
     CDS             286733..287029
                     /gene="fis"
                     /locus_tag="A2U20_01655"
                     /inference="EXISTENCE: similar to AA
                     sequence:SwissProt:Q65V72.1"
                     /note="Stimulates excision of phage lambda; affects Mu
                     development; acts as an activator of rRNA and iRNA
                     transcription; Derived by automated computational analysis
                     using gene prediction method: Protein Homology."
                     /codon_start=1
                     /transl_table=11
                     /product="Fis family transcriptional regulator"
                     /protein_id="PRJNA315891:A2U20_01655"
                     /translation="MLEQQPTQNPLTVSMLNAQAQQVDRPLRENVKQAVRNYLRNLDG
                     QDPTELYELVLSEIEHPMLDMVMQHTRGNQTRAATMLGINRGTLRKKLKKYGMG"
                     /modified_by="Tracy.Nicholson"
                     /label="fis"
     gene            286733..287029
                     /gene="fis"
                     /locus_tag="A2U20_01655"
                     /modified_by="Tracy.Nicholson"
                     /label="fis "
     CDS             287341..288114
                     /locus_tag="A2U20_01660"
                     /inference="EXISTENCE: similar to AA
                     sequence:RefSeq:WP_005599783.1"
                     /note="Derived by automated computational analysis using
                     gene prediction method: Protein Homology."
                     /codon_start=1
                     /transl_table=11
                     /product="bifunctional demethylmenaquinone
                     methyltransferase/2-methoxy-6-polyprenyl-1,4-benzoquinol
                     methylase"
                     /protein_id="PRJNA315891:A2U20_01660"
                     /translation="MNDAQQSQQPQSETTYFGFKTVAKEEKQQLVANVFHSVAGKYDL
                     MNDLLSFGIHRVWKRFTIDCSGVRKGQKVLDLAGGTGDFTAKFSRIVGETGEVVLADI
                     NSSMLEVGREKLRNLGVVGNVNYVQANAECLPFADNTFDCIVISFGLRNVTDKDKALR
                     SMFRVLKPGGRLLVLEFSKPIIDPISQVYNFYSFNILPKVGEVVVNDADSYRYLAESI
                     RMHPKQDELKGMMENAGFENVGYYNLSAGIVALHRGYKF"
                     /modified_by="Tracy.Nicholson"
                     /label="ubiE "
     gene            287341..288114
                     /locus_tag="A2U20_01660"
                     /modified_by="Tracy.Nicholson"
                     /label="ubiE "
     CDS             288117..288743
                     /locus_tag="A2U20_01665"
                     /inference="EXISTENCE: similar to AA
                     sequence:RefSeq:WP_005713903.1"
                     /note="Derived by automated computational analysis using
                     gene prediction method: Protein Homology."
                     /codon_start=1
                     /transl_table=11
                     /product="unknown YigP-like protein"
                     /protein_id="PRJNA315891:A2U20_01665"
                     /translation="MKTLLQQLMLPQFALGALETAFNHLIERSPQTSSMLRKLAGKIL
                     KIQLNQPNIILFVIFSENCADWLANYEGEVDCAVSLDATALPKLADKSKLSELINNKT
                     LILTGDIQVLQHFSQLLDELEKDPAELLSRFIGDVPAQASTDFAKGIFTKVKNQFVQD
                     SQHLVDNLTNERPVLVHRLQVVDFCDQVKELEQQAVRLEQKFAKWGLN"
                     /modified_by="Tracy.Nicholson"
                     /label="yigP"
     gene            288117..288743
                     /locus_tag="A2U20_01665"
                     /modified_by="Tracy.Nicholson"
                     /label="yigP"
     CDS             288932..289327
                     /locus_tag="A2U20_01670"
                     /inference="EXISTENCE: similar to AA
                     sequence:RefSeq:WP_006253362.1"
                     /note="Derived by automated computational analysis using
                     gene prediction method: Protein Homology."
                     /codon_start=1
                     /transl_table=11
                     /product="hypothetical protein"
                     /protein_id="PRJNA315891:A2U20_01670"
                     /translation="MREEQIKYRLFAKQLRANMTEAEKALWYHLRAKRFLGIRFYRQK
                     IIGRYIVDFVSLEAKVVIELDGSQHLDTVEYDESRTYYLETQGFQVIRFWNQEILTNM
                     RNALDIIALHISNSPLPPSAPSPVNGGRE"
     gene            288932..289327
                     /locus_tag="A2U20_01670"
     CDS             289349..290998
                     /gene="ubiB"
                     /locus_tag="A2U20_01675"
                     /inference="EXISTENCE: similar to AA
                     sequence:SwissProt:B8F6K1.1"
                     /note="an Escherichia coli mutant results in accumulation
                     of octaprenylphenol and no ubiquinone; functions in the
                     formation of 2-octaprenyl-6-hydroxy-phenol from
                     2-octaprenylphenol in ubiquinone (coenzyme Q)
                     biosynthesis; similar to eukaryotic proteins that exhibit
                     kinase functions; Derived by automated computational
                     analysis using gene prediction method: Protein Homology."
                     /codon_start=1
                     /transl_table=11
                     /product="ubiquinone biosynthesis regulatory protein
                     kinase UbiB"
                     /protein_id="PRJNA315891:A2U20_01675"
                     /translation="MNIKNLRRLYHIIHTFLRYGIDEVIPDIPLTRGIRCGRKSLFWV
                     KNQYPNEPFGVRLRLALQELGPVWIKLGQMLSTRRDLFEPELADQLALLQDSVEAFDG
                     KLARRLIEEALGDKLEKWFDDFDETALASASIAQVHTAKFNQNQPLAGKEVVLKVLRP
                     EIDCVIKDDLALMYRLASWIPRLNKEGRRLRPVEVVREYEKTLLDELDLRKEMANAIR
                     LRNNFENSEMLYVPEMYQDFCHKNVIVMERIYGIPVANIDELKANGTDMKLLAERGVQ
                     VFFTQVFRDSFFHADMHPGNIFVNPNHPENPQYIGIDCGIVGTLNQNDKRYLAESFVA
                     FFNRDYRRVALMHVESGWTPSDTDIDAFEEAFREVCEPIFAKPLSEISFGHVLLNLFT
                     VARKFNMEVQPQLVLLQKTLLYIEGLGRQVYPQLDLWQTAKPFLQDWLNEQVGFKAMW
                     RDLKQRAPQFREHFAEFPEAMFQALQQQKQINFRLNEINQSLKAQRNNTGFSRLMILG
                     IAIAGTFWKFETLPLWVSVPLLVIEFRILIWCMSFSNNSYS"
                     /modified_by="Tracy.Nicholson"
                     /label="ubiB"
     gene            289349..290998
                     /gene="ubiB"
                     /locus_tag="A2U20_01675"
                     /modified_by="Tracy.Nicholson"
                     /label="ubiB "
     CDS             291056..291520
                     /locus_tag="A2U20_01680"
                     /inference="EXISTENCE: similar to AA
                     sequence:RefSeq:WP_005706600.1"
                     /note="Derived by automated computational analysis using
                     gene prediction method: Protein Homology."
                     /codon_start=1
                     /transl_table=11
                     /product="preprotein translocase subunit SecA"
                     /protein_id="PRJNA315891:A2U20_01680"
                     /translation="MFYVCPCQSKLAYDECCKPFHFAQKLPITAEELMRSRYSAYTKV
                     NIDYIVRTTLPAQQSLLDLKAIRDWSQKTQWIGLDIISNQENVTKIHSIVEFRAYFNT
                     EDGVQIHHECSLFVNVDDRWYFFDPTVPMPAMKKLCICRSGKRFKDCCGRWI"
                     /modified_by="Tracy.Nicholson"
                     /label="secA"
     gene            291056..291520
                     /locus_tag="A2U20_01680"
                     /modified_by="Tracy.Nicholson"
                     /label="secA"
     CDS             complement(291566..292834)
                     /locus_tag="A2U20_01685"
                     /inference="EXISTENCE: similar to AA
                     sequence:RefSeq:WP_015939754.1"
                     /note="Derived by automated computational analysis using
                     gene prediction method: Protein Homology."
                     /codon_start=1
                     /transl_table=11
                     /product="tRNA lysidine(34) synthetase TilS"
                     /protein_id="PRJNA315891:A2U20_01685"
                     /translation="MYQQFQQQLAKHCPNQTAFFIGLSGGVDSVVLLHLFAQARQALN
                     LKLRAIHIHHGLSPNADSWATFCEQLCEQWAIPFTVCKVQVQGKQGLEANARTARYQA
                     IQQHIQRNEMLATAHHLDDQVETFFLALKRGSGIQGLGAMQAVSFLQNIAIFRPLLSF
                     NKTDILAYAEQYQLEWIEDESNFNTDFDRNFLRQTALPLLNQRWQQFNQMVARSSQHC
                     AEQQQLIEELLHPELASRLQNGGLDITGFEHFSLLKQQQLVRLWLAQAHLAMPSVAQL
                     EQIIQHLILAKADKNPQVKLEQHLIRRYQQQIFITPIQAEIDDFELELPPHSDKIQLP
                     TSIGIVQRNGTEIIYKISGKSHRLLLPEALQQTPLRLTNRSPSKVQCYGKNHREEMKK
                     IWQENRIPVWLRGRVPIIFYKQVLIAILKI"
                     /modified_by="Tracy.Nicholson"
                     /label="tilS "
     gene            complement(291566..292834)
                     /locus_tag="A2U20_01685"
                     /modified_by="Tracy.Nicholson"
                     /label="tilS "
     CDS             complement(292843..293277)
                     /locus_tag="A2U20_01690"
                     /inference="EXISTENCE: similar to AA
                     sequence:RefSeq:WP_014992179.1"
                     /note="Derived by automated computational analysis using
                     gene prediction method: Protein Homology."
                     /codon_start=1
                     /transl_table=11
                     /product="D-tyrosyl-tRNA(Tyr) deacylase"
                     /protein_id="PRJNA315891:A2U20_01690"
                     /translation="MIGLIQRVKWAKVEVDNQAVSEISTGLLVLLGVEQGDDQAKADR
                     LLEKVLNYRIFADEQGKMNLNVQQAGGSLLVVSQFTLAADTQKGLRPSFSRGATPVLA
                     QALYDYFHQQAALKIHTQTGRFAADMQVSLQNDGPVTFWLQV"
                     /modified_by="Tracy.Nicholson"
                     /label="dtd"
     gene            complement(292843..293277)
                     /locus_tag="A2U20_01690"
                     /modified_by="Tracy.Nicholson"
                     /label="dtd"
     CDS             complement(293274..294122)
                     /locus_tag="A2U20_01695"
                     /inference="EXISTENCE: similar to AA
                     sequence:RefSeq:WP_005713895.1"
                     /note="Derived by automated computational analysis using
                     gene prediction method: Protein Homology."
                     /codon_start=1
                     /transl_table=11
                     /product="membrane protein"
                     /protein_id="PRJNA315891:A2U20_01695"
                     /translation="MKNLIFFFKLFIHRFQQNKIAVYSGYLTYTTLLSLVPLIMVVFS
                     VFTLLPIFEQATAQLKELVYDNFAPSAGNMVQQYLEMFVDNSKKMGIISIIGLVVVAV
                     MLISSIDNALNEIWHNTKKRSVVLSFVVYLAVLIFAPIFAGASIAISSYIFSLEMFSQ
                     DGLFSFSHHLLKFIPFVLTWLLFALVYLIVPNTQVKFRHAAVGALFAGVFFTLGKQIF
                     IWYITTFPSYQAIYGALATIPIMIVWIHLSWRVVLLGGQFASVLKDMEMIKAGELANP
                     LTEDRE"
                     /modified_by="Tracy.Nicholson"
     gene            complement(293274..294122)
                     /locus_tag="A2U20_01695"
     CDS             complement(294341..297553)
                     /locus_tag="A2U20_01700"
                     /inference="COORDINATES: ab initio prediction:GeneMarkS+"
                     /note="Derived by automated computational analysis using
                     gene prediction method: GeneMarkS+."
                     /codon_start=1
                     /transl_table=11
                     /product="putative extracellular serine protease
                     (autotransporter) EspP"
                     /protein_id="PRJNA315891:A2U20_01700"
                     /translation="MKPYFSKVLIATLFSSAVEASTTQTYWADGVSESGGWTADLQHP
                     NQCWGAVTGNTIGWWKNNIKTPITFKENTPKDSKGISEWINKTYPNIQNGLMPYRGME
                     FFFAEFAPDVKLYETHNNKTYDEQFRGPTENSGGPFWTERYGYNGKLTTESLIKNFKT
                     GKVVAALNSETHTVTLWGIEVDEATGKIRKGWITDSVYDRAGKLTMVEVTGNYDETKN
                     MFYFAYNYSIPGTGATVLDAYYIHSVTYVSIDSERNKDISNSNETSTVNNTIPNSGTT
                     ETETNNVGTSTDETSTAETEADNKPANTEVSETANAKEVKPAEPTEPVENASDATPTV
                     SPETVVAENTPSQPANENSSEPSVDNTAQPALETPAKPTAEVVAETSKQPTAVPTPEV
                     VVPESTSSETATVSEVKPVEEAVAETSEQPTAVPTPEVVVPESTSSETETVSEVKPAE
                     EVVAETSEQPTAVPAPEAVVPESTSSETETVSEVKPAEEVVAENNEQPTAVPTPEAVV
                     PESTSSETETVSEVKPAEEVVAENNEQPTAVPTPEVVVPESTSSETETVSEVKPAEEV
                     VAETREQPTATSNTETTVSEENSSEITSTDSSASNAETVVLETENTPNTPANENSDEP
                     SVDNTAQPAVETPVVATEEAKPTAEAVAETSEQPTAVPTPEIAEPAPEPTPSVASTET
                     ATVSEVKPTEPETAERLAVKSLKEAIANYQELSFVTTRVGDVTRYLIQREGIDIALID
                     PNSKQILVNNTGLVNYDLAQDQNGNIHITKSPNQAAIKEANELTSLHTDLNHVEMNNL
                     NKRMGELRGIDANAGVWARVLGGKGSSDSYKHKFTHIQTGFDKQSHLSNAELFTGVTV
                     THTSTDIEGKIGSTNGDVKSIGAGVYATALFDNGFYLDTIAKYVKNNHKFDYAFKEMK
                     LDFKSQRYNTHSFYLGGEVGYRFNLGSGYVEPQAEVIYVKNSQANLADNGHKLTIKVS
                     NGLVGRLGVNAGKTFKIGQSKATAWAGIGYQWDIAKRNEILVDGISASNSKKDARMLM
                     DLGLNIRANDKLSIGLSLEGSAFGKYNTDLSVNSNVRYSF"
                     /modified_by="Tracy.Nicholson"
                     /label="espP"
     gene            complement(294341..297553)
                     /locus_tag="A2U20_01700"
                     /modified_by="Tracy.Nicholson"
                     /label="espP"
     CDS             complement(297774..299069)
                     /locus_tag="A2U20_01705"
                     /inference="EXISTENCE: similar to AA
                     sequence:RefSeq:WP_010787128.1"
                     /note="Derived by automated computational analysis using
                     gene prediction method: Protein Homology."
                     /codon_start=1
                     /transl_table=11
                     /product="phosphoribosylamine--glycine ligase"
                     /protein_id="PRJNA315891:A2U20_01705"
                     /translation="MNILIIGNGGREHALAWKVRQSPLAEKVFVAPGNAGTALEAGIE
                     NVAISATDLTALVNFAKENEVGLTIVGPEAPLVIGVVDAFRAAGLKIFGPTQAAAQLE
                     GSKAFAKDFLARYNIPTAEYQTFTEIEPALAYLHQKNAPIVIKADGLAAGKGVIVAMT
                     LAEAEEAVKDMLSGNAFGDAGSHVVIEEFLAGEEASFIVMVDGKNVEPMATSQDHKRV
                     GEGDTGLNTGGMGAYSPAPVVTPDVHQRVMQEIIYPTVRGMASENNEYTGFLYAGLMI
                     MPNGQPKVIEFNCRFGDPETQPIMMRLESDLVELCLKACDGKLNEIQSKWCEQAALGI
                     VLAAEGYPADYRQNDEITGIPTDCCADKKVFLAGVDQQNGKLVTKGGRVLCATALGST
                     VSDAQQKALKLAEQIQWQGRFYRRDIGYRAIQREQCKVA"
                     /modified_by="Tracy.Nicholson"
                     /label="purD"
     gene            complement(297774..299069)
                     /locus_tag="A2U20_01705"
                     /modified_by="Tracy.Nicholson"
                     /label="purD"
     CDS             299259..300509
                     /locus_tag="A2U20_01710"
                     /inference="EXISTENCE: similar to AA
                     sequence:RefSeq:WP_005609407.1"
                     /note="Derived by automated computational analysis using
                     gene prediction method: Protein Homology."
                     /codon_start=1
                     /transl_table=11
                     /product="glutamate-5-semialdehyde dehydrogenase"
                     /protein_id="PRJNA315891:A2U20_01710"
                     /translation="MTMIKIAQQAKQASFELAQFGNVQKNQALFAIADALEQRTEEIL
                     VVNAKDIDYAKSQGISEAIIDRLLLTPERIRGIANDVRNVASLADPVGQVIDGGVLDS
                     GLKIERQRVPLGVILTIYEARPNVTIDVASLCLKTGNAVILRGGKETKFTNAILVEVV
                     QSALEQAGLPKLAVQAVTDPDRALLLELLKLDQYIDMVIPRGGAGLHQFCKENSTIPV
                     IVGGIGVCHLYVEASADLERSLNVIANAKTQRPSTCNTLETLLVDKAIADQFLPKLAE
                     HLCQLKVTLHSDDFSEELQKNPQIQPLDQAKLRQEWLSLDLSVVVVDGIQQAIEHIRT
                     YGSQHSEGILTSNYALARQFVQQVDAAAVYINASTRFTDGAQFGLGAEVAVSTQKLHA
                     RGPMGLEALTTYKWVCEGDYLTRK"
                     /modified_by="Tracy.Nicholson"
                     /label="proA"
     gene            299259..300509
                     /locus_tag="A2U20_01710"
                     /modified_by="Tracy.Nicholson"
                     /label="proA"
     CDS             300694..303648
                     /locus_tag="A2U20_01715"
                     /inference="COORDINATES: ab initio prediction:GeneMarkS+"
                     /note="Derived by automated computational analysis using
                     gene prediction method: GeneMarkS+."
                     /codon_start=1
                     /transl_table=11
                     /product="putative extracellular serine protease
                     (autotransporter) EspP"
                     /protein_id="PRJNA315891:A2U20_01715"
                     /translation="MKPYFSKIVIATLFSSSVQVVEAQTYWASGVNQNSGWTADLQYP
                     NQCWGAVAGNTLGWWKSRVKAQVEFNEDTPKDSKAISGWIYKTYPHIQGGLQPYRGME
                     YFFSRFASGVKLYEEHNKKTYYESERGPTKISGGPFWTERYDSDAKLVTKSLIDNFKT
                     GNVVAALTSQHHTVTLWGIEVDGDGKIKKGWISDSVKDKAGNLKMVEVVGNYAKDNKG
                     NDIFRFLYSYAVDGGRMYVTDLYDIYSITYLSIDEARNNGTYKDTSNREDCRLSLAPG
                     VSGSFCSINSTATNTTKVENVSTTNNNSTNLPTKVENSGYSNQVINAASASDDTVSSA
                     SENNDSVNTPENIENSNGVDIGNNSTVSSANAESSNSNEVIHTESKVKDTVGSESENH
                     SSVNIPTSDEGSSGTDVGNNQQPEKEDTVIESNTSTVSSANVESSNSNEVIHTESKVE
                     DTVGSESGNHSSVNIPTSDEGSSGTDVGNNQQPEKEDTVIESNTSTVSSANVESSNSN
                     EVIHTESKVEDTVGSKSGNHSSVNIPTSDEGSSGTDVGNNQQPEKEDTVIESNTSTVS
                     SANVENSSNEVSVINTPNTSSLPNDQGTKKIIVDSSESNAKDPIISKATESLTKEINS
                     YPELSFITKNMGDVTFYIVQKDGVDIALINPKTEQSLVSNKGLVIYDFKQDQNGNIHI
                     TKSPNQAAIKEANELTSLHTDLNHVEMNNLNKRMGELRGIDANAGVWARVLGGKGSSD
                     SYKHKFTHIQTGFDKQSHLSNAELFTGVTVTHTSTDIEGKIGSTNGDVKSIGAGVYAT
                     ALFDNGFYLDTIAKYVKNNHKFDYAFKEMKLDFKSQRYNTHSFYLGGEVGYRFNLGSG
                     YVEPQAEVIYVKNSQANLADNGHKLTIKVSNGLVGRLGVNAGKTFKIGQSKATAWAGI
                     GYQWDIAKRNEILVDGISASNSKKDARMLMDLGLNIRANDKLSIGLSLEGSAFGKYNT
                     DLSVNSNVRYSF"
                     /modified_by="Tracy.Nicholson"
                     /label="espP2"
     gene            300694..303648
                     /locus_tag="A2U20_01715"
                     /modified_by="Tracy.Nicholson"
                     /label="espP2"
     CDS             303855..305525
                     /locus_tag="A2U20_01720"
                     /inference="EXISTENCE: similar to AA
                     sequence:RefSeq:WP_007525864.1"
                     /note="Derived by automated computational analysis using
                     gene prediction method: Protein Homology."
                     /codon_start=1
                     /transl_table=11
                     /product="energy-dependent translational throttle protein
                     EttA"
                     /protein_id="PRJNA315891:A2U20_01720"
                     /translation="MSTQFVYTMHRVGKVVPPKRHILKDISLSFFPGAKIGVLGLNGA
                     GKSTLLRIMAGIDKEIEGEARPQPGIKIGYLPQEPKLEPQQTVREAIEEAVSEVKNAL
                     TRLDEVYAAYADENADFDKLAAEQAQLEAIIQAHDGHNLDNQLERAADALRLPDWDAK
                     IEHLSGGERRRVALCRLLLEKPDMLLLDEPTNHLDAESVAWLERFLHDYEGTVVAITH
                     DRYFLDNVAGWILELDRGEGIPWEGNYSSWLEQKEKRLEQEQAAENARQKSIAKELEW
                     VRQNPKGRQAKSKARMARFEELNSGEYQKRNETNELFIPPGPRLGDKVIEVSNLTKSY
                     GDRTLIDDLSFSIPKGAIVGIIGANGAGKSTLFRMLSGQEQPDSGSIVMGETVVLASV
                     DQFRDAMDDKKTVWEEVSNGQDILTIGNFEIPSRAYVGRFNFKGVDQQKRVGELSGGE
                     RGRLHLAKLLQAGGNVLLLDEPTNDLDVETLRALENAILEFPGCAMVISHDRWFLDRI
                     ATHILDYGDEGKVTFYEGNFSDYEEWKKKTFGAEATQPHRMKYKRITK"
                     /modified_by="Tracy.Nicholson"
                     /label="ettA "
     gene            303855..305525
                     /locus_tag="A2U20_01720"
                     /modified_by="Tracy.Nicholson"
                     /label="ettA "
     CDS             305622..306992
                     /locus_tag="A2U20_01725"
                     /inference="EXISTENCE: similar to AA
                     sequence:RefSeq:WP_005823002.1"
                     /note="Derived by automated computational analysis using
                     gene prediction method: Protein Homology."
                     /codon_start=1
                     /transl_table=11
                     /product="glutathione-disulfide reductase"
                     /protein_id="PRJNA315891:A2U20_01725"
                     /translation="MTKHYDYIAIGGGSGGIASINRAASYGKKCAIIEAKHLGGTCVN
                     VGCVPKKVMFYGAQIAEAINRYASDYGFDVTVNRFDYRKLVENRQAYIGRIHTSYNNV
                     LARNNVDVIRGFAKFVNKNTVEVALADGGVEQITADHILIATGGRPSRPAIKGAEYGI
                     DSEGVFALDDVPKRVAVVGAGYIAVELAGVLNSLGAETHLFVRQHAPLRTFDPLIVET
                     LLEVMNQDGIQLHTHAIPQEVVKNADGSLTLKLENAEEQSVDCLVWAIGREPATDVIN
                     LDAAGVATNERGFVKVDKFQNTNVEGIYAVGDIIEGGIELTPVAVAAGRRLSERLFNN
                     RPNEHLDYNLVPTVVFSHPPIGTIGLTEPKAVEQYGAENVKVYKSSFTPMYSAVTQHR
                     QPCRMKLVCVGKEEKIVGLHGIGFGVDEMMQGFAVAIKMGATKADFDNTVSIHPTGSE
                     EFVTMR"
                     /modified_by="Tracy.Nicholson"
                     /label="gor"
     gene            305622..306992
                     /locus_tag="A2U20_01725"
                     /modified_by="Tracy.Nicholson"
                     /label="gor"
     CDS             307015..307617
                     /locus_tag="A2U20_01730"
                     /inference="EXISTENCE: similar to AA
                     sequence:RefSeq:WP_015939760.1"
                     /note="Derived by automated computational analysis using
                     gene prediction method: Protein Homology."
                     /codon_start=1
                     /transl_table=11
                     /product="hypothetical protein"
                     /protein_id="PRJNA315891:A2U20_01730"
                     /translation="MNKLLLIFIAIFSVTACFEQPKKDIIQEKGEDKADVEGLKAEDS
                     KVESPKVESPKVESPKVESLKSEVSEAGVSQVKIPDSKKDITETSSSDEKAEARQSIS
                     VQNEQASVVDSNNENSLLAQDINEPESQKSSKPKSLQYSINRHQESSRLSPEEARVGY
                     QDTLSDEGILYLKMQCRYPLMSEQEIINFGCGTKEVKVAE"
     gene            307015..307617
                     /locus_tag="A2U20_01730"
     CDS             complement(307648..308262)
                     /locus_tag="A2U20_01735"
                     /inference="EXISTENCE: similar to AA
                     sequence:RefSeq:WP_005586142.1"
                     /note="Derived by automated computational analysis using
                     gene prediction method: Protein Homology."
                     /codon_start=1
                     /transl_table=11
                     /product="Queuosine Biosynthesis QueE Radical SAM"
                     /protein_id="PRJNA315891:A2U20_01735"
                     /translation="MKNPEYRIVEIFETLQGEGFNTGMPSIFIRFGKCNLACPWCDTN
                     YNQYETKTLADIMQVVKGFSAKNIIITGGEPTIQPDLTYLLDTLKAEGYFIAIETNGL
                     KPVPPQIDYIATSPKRLYQKNYLKHHIPFANEVRIVVDGDVLAFCEQIESTIKAERYY
                     LSPCEENGVMNMLETITQLGKLNQRPNKPRWQLSIQTHKMAGIE"
                     /modified_by="Tracy.Nicholson"
                     /label="queE"
     gene            complement(307648..308262)
                     /locus_tag="A2U20_01735"
                     /modified_by="Tracy.Nicholson"
                     /label="queE"
     CDS             complement(308262..308684)
                     /locus_tag="A2U20_01740"
                     /inference="EXISTENCE: similar to AA
                     sequence:RefSeq:WP_005823912.1"
                     /note="Derived by automated computational analysis using
                     gene prediction method: Protein Homology."
                     /codon_start=1
                     /transl_table=11
                     /product="6-carboxytetrahydropterin synthase QueD"
                     /protein_id="PRJNA315891:A2U20_01740"
                     /translation="MFKIAKEFSFDMAHMLDGHDGKCKNLHGHTYTLQVEIAGELHTD
                     GAKSGMVMDYSDLKAVVKQHILDKMDHAFIYDSTSEKECKVATLLQSLDSKTFGIPAR
                     TTAEQMAKYIFDTLTTEGLPVSLIRLWETPTSYCEYCQ"
                     /modified_by="Tracy.Nicholson"
                     /label="queD "
     gene            complement(308262..308684)
                     /locus_tag="A2U20_01740"
                     /modified_by="Tracy.Nicholson"
                     /label="queD "
     CDS             complement(308677..309336)
                     /locus_tag="A2U20_01745"
                     /inference="EXISTENCE: similar to AA
                     sequence:SwissProt:B8F6L5.1"
                     /note="Derived by automated computational analysis using
                     gene prediction method: Protein Homology."
                     /codon_start=1
                     /transl_table=11
                     /product="7-cyano-7-deazaguanine synthase QueC"
                     /protein_id="PRJNA315891:A2U20_01745"
                     /translation="MKPTPKAAVIFSGGQDSTTCLFLAIKEFGKENVEAVTFQYGQRH
                     AIELDKARWIAQDLGVKQTLIDTSVIKAITANALMDDQAEIKQIGNTPNTFVDGRNAL
                     FLLYTAIYAKSQGIQTIYTGVCETDFSSYPDCRDVFIKSMNVTLNLAMDYNFNIRTPL
                     MYLTKKETWALADQLGAFDYIRTHTHTCYLGVEGGCHTCPSCLLREKGLNEYLEEKSN
                     V"
                     /modified_by="Tracy.Nicholson"
                     /label="queC"
     gene            complement(308677..309336)
                     /locus_tag="A2U20_01745"
                     /modified_by="Tracy.Nicholson"
                     /label="queC"
     misc_binding    complement(309339..309383)
                     /inference="COORDINATES: nucleotide
                     motif:Rfam:12.0:RF00522"
                     /inference="COORDINATES: profile:INFERNAL:1.1.1"
                     /note="PreQ1 riboswitch class I; Derived by automated
                     computational analysis using gene prediction method:
                     cmsearch."
                     /bound_moiety="preQ1"
                     /db_xref="RFAM:RF00522"
     CDS             309617..310489
                     /locus_tag="A2U20_01750"
                     /inference="EXISTENCE: similar to AA
                     sequence:RefSeq:WP_005817638.1"
                     /note="Derived by automated computational analysis using
                     gene prediction method: Protein Homology."
                     /codon_start=1
                     /transl_table=11
                     /product="quercetin 2,3-dioxygenase"
                     /protein_id="PRJNA315891:A2U20_01750"
                     /translation="MKKVANVHTAPAKHWVGNGFHVQSMFSYNDTDKNLDPFLLMDYN
                     PPRHFDGGRKSDFRGVGEHPHRGFETVTIAYQGEVAHADSYGGGGTIGTGDVQWMTAG
                     SGVMHEEFHSERFSREGGMFEMVQLWVNLPKAHKMTTPKYQAIKSADIPVVQLGDNAG
                     MARIIAGELSSTSGVASTFSPINMWDVVLNAGKVHTFAVPESHNLIILVLDGTVQING
                     EDIARRGELVTFERGGADVLIEANNDAKLLVLTGEPLNEPVVGYGPFVMNSREEIIQA
                     MRDVQSGKFGRIER"
                     /modified_by="Tracy.Nicholson"
                     /label="yhhW"
     gene            309617..310489
                     /locus_tag="A2U20_01750"
                     /modified_by="Tracy.Nicholson"
                     /label="yhhW"
     CDS             310840..312138
                     /locus_tag="A2U20_01755"
                     /inference="EXISTENCE: similar to AA
                     sequence:RefSeq:WP_015939765.1"
[truncated: 5,531,909 more chars]
