# Supplementary material for: Comparative genomic and methylome analysis of non-virulent D74 and virulent Nagasaki Haemophilus parasuis isolates
Source: PLoS One. 2018 Nov 1;13(11):e0205700. doi: 10.1371/journal.pone.0205700 (PMC6211672; doi:10.1371/journal.pone.0205700)
Supplement: S3 File. pD74 annotations — (GB) [file pone.0205700.s010.gb]

LOCUS       CP018033_pD74_TN       11595 bp    DNA     circular BCT 10-MAY-2018
DEFINITION  [Haemophilus] parasuis strain D74 plasmid pD74, complete sequence.
ACCESSION   CP018033
KEYWORDS    .
SOURCE      [Haemophilus] parasuis
  ORGANISM  [Haemophilus] parasuis
            Bacteria; Proteobacteria; Gammaproteobacteria; Pasteurellales;
            Pasteurellaceae; Haemophilus.
REFERENCE   1  (bases 1 to 11595)
  AUTHORS   Nicholson,T.L.
  TITLE     Complete genome sequence for Haemophilus parasuis D74
  JOURNAL   Unpublished
REFERENCE   2  (bases 1 to 11595)
  AUTHORS   Nicholson,T.L.
  TITLE     Direct Submission
  JOURNAL   Submitted (14-NOV-2016) ARS/USDA, National Animal Disease Center,
            1920 Dayton Ave, Ames, IA 50010, USA
COMMENT     LocalID: pD74 FileID: compressed_file/pD74 Bacteria available from
            Tracy L. Nicholson, United States Department of Agriculture,       
            Agricultural Research Service, National Animal Disease Center, 1920
            Dayton Ave. Bldg 24, P.O. Box 70, Ames, Iowa, 50010 United States  
            of America. Annotation was added by the NCBI Prokaryotic Genome    
            Annotation Pipeline (released 2013). Information about the Pipeline
            can be found here:                                                 
            https://www.ncbi.nlm.nih.gov/genome/annotation_prok/               
            ##Genome-Assembly-Data-START## Assembly Method :: CANU v. 1.3      
            Polishing Method :: Pilon v. 1.18 Assembly Name :: Hp_D74_v1.0     
            Genome Coverage :: 1284x 120x Sequencing Technology :: PacBio      
            Illumina ##Genome-Assembly-Data-END##                              
            ##Genome-Annotation-Data-START## Annotation Provider :: NCBI       
            Annotation Date :: 11/14/2016 11:23:17 Annotation Pipeline :: NCBI 
            Prokaryotic Genome Annotation Pipeline Annotation Method ::        
            Best-placed reference protein set GeneMarkS+ Annotation Software   
            revision :: 3.3 Features Annotated :: Gene CDS rRNA tRNA ncRNA     
            repeat_region Genes (total) :: 2,346 CDS (total) :: 2,266 Genes    
            (coding) :: 2,170 CDS (coding) :: 2,170 Genes (RNA) :: 80 rRNAs :: 
            7, 6, 6 (5S, 16S, 23S) complete rRNAs :: 7, 6, 6 (5S, 16S, 23S)    
            tRNAs :: 57 ncRNAs :: 4 Pseudo Genes (total) :: 96 Pseudo Genes    
            (ambiguous residues) :: 0 of 96 Pseudo Genes (frameshifted) :: 58  
            of 96 Pseudo Genes (incomplete) :: 35 of 96 Pseudo Genes (internal 
            stop) :: 23 of 96 Pseudo Genes (multiple problems) :: 19 of 96     
            ##Genome-Annotation-Data-END##
FEATURES             Location/Qualifiers
     source          1..11595
                     /organism="[Haemophilus] parasuis"
                     /mol_type="genomic DNA"
                     /strain="D74"
                     /db_xref="taxon:738"
                     /plasmid="pD74"
     CDS             134..1012
                     /locus_tag="A2U20_11665"
                     /inference="EXISTENCE: similar to AA
                     sequence:RefSeq:WP_011330409.1"
                     /note="Derived by automated computational analysis using
                     gene prediction method: Protein Homology."
                     /codon_start=1
                     /transl_table=11
                     /product="integrase"
                     /protein_id="PRJNA315891:A2U20_11665"
                     /translation="MRDLVYSVKTILNHNRDGSFGTQAEREKVLKMAMEELSHSQFKI
                     HDCTQLKGKHIRFLVENWKNQALSTGTLKNRMSHLRWLAEKIGNPRIVERDNSSYGID
                     NRKYVDNHTNKAKTLSESDLEALNDEFIRYSLRLQQEFGLRREESMKFQPKFADRETE
                     IVLKDSWTKGGRARAIPIRTESQRELLNQIHAFCRLNHTKSLIPRERTYYQQLKSYEY
                     YTASVGLHKNHGLRHEYAQQRYRDLTGWECPKCGGKRARMLSESEKQVDLMARLQISQ
                     ELGHNREEITAVYLGR"
                     /modified_by="Tracy.Nicholson"
                     /label="intI"
     gene            134..1012
                     /locus_tag="A2U20_11665"
                     /modified_by="Tracy.Nicholson"
                     /label="intI"
     CDS             1051..1278
                     /locus_tag="A2U20_11670"
                     /inference="COORDINATES: ab initio prediction:GeneMarkS+"
                     /note="Derived by automated computational analysis using
                     gene prediction method: GeneMarkS+."
                     /codon_start=1
                     /transl_table=11
                     /product="hypothetical protein"
                     /protein_id="PRJNA315891:A2U20_11670"
                     /translation="MGVFRLFFIKNCDKDHKISSFLLCDRCFSSKTGFGNFSILKPPL
                     TKQEDSIMENAIELFVSRKNEEHYDFNNVAW"
                     /modified_by="Tracy.Nicholson"
     gene            1051..1278
                     /locus_tag="A2U20_11670"
     CDS             1336..1725
                     /locus_tag="A2U20_11675"
                     /inference="EXISTENCE: similar to AA
                     sequence:RefSeq:WP_013745425.1"
                     /note="Derived by automated computational analysis using
                     gene prediction method: Protein Homology."
                     /codon_start=1
                     /transl_table=11
                     /product="S-adenosylmethionine decarboxylase proenzyme"
                     /protein_id="PRJNA315891:A2U20_11675"
                     /translation="MEDRGYHYVMDIVINDPYFLKDENGLKTLFLDVLNKTRFNIIDF
                     ISYKFVSDGEGVTGVFLLSESHLAYHTYPESNYISIDIYTCGGNCLDAVKEIESCFHS
                     AESIVLRYIERGSDISKLDVIELVNNR"
                     /modified_by="Tracy.Nicholson"
                     /label="speH"
     gene            1336..1725
                     /locus_tag="A2U20_11675"
                     /modified_by="Tracy.Nicholson"
                     /label="speH"
     CDS             1754..3139
                     /locus_tag="A2U20_11680"
                     /inference="EXISTENCE: similar to AA
                     sequence:RefSeq:WP_013745424.1"
                     /note="Derived by automated computational analysis using
                     gene prediction method: Protein Homology."
                     /codon_start=1
                     /transl_table=11
                     /product="Oxygen-independent coproporphyrinogen III
                     oxidase"
                     /protein_id="PRJNA315891:A2U20_11680"
                     /translation="MNLKDNGIFKFDYQFPLYNFFFPNQIGNVYRDGLDAVIANSNHN
                     INSRALYFHIPFCETICTFCPFTRGAYRDNNDVDEYANALIREIELKSSFNDYKKVPV
                     RAIFFGGGTPSLLSSENMVKIGQAIKKHFLLSPDCEFSFEIEVKSLTAEKVLAMKDMG
                     VTHPRFGLQTFDPEWRRLFNLTSTYEQINFAADILTKNFETVLFDIIYGMNGQDEEDI
                     IRDLDKSICLGTSNIDIYPIDNVMTQPKLHKAIQDRGFPLTTATRKFAMNMLIDSYMR
                     SKGFMPHNGHGYVRTNNVDQSVVTDEYSFKYHEHVYGYSDHDLHGFGVNAVSSIREHV
                     ITNTSSRKKYINSIKNGKIPSMISKHSKILDEMKPIILRLPYHGSVEKRKIKETPFYL
                     QDKISELIEHKLVYEDDKGFYLTKIGWYWYTNIMFWLMPESDKDMMRGFITKQLSIPG
                     KYIAKKELVYV"
                     /modified_by="Tracy.Nicholson"
                     /label="hemN"
     gene            1754..3139
                     /locus_tag="A2U20_11680"
                     /modified_by="Tracy.Nicholson"
                     /label="hemN"
     CDS             3132..4199
                     /locus_tag="A2U20_11685"
                     /inference="EXISTENCE: similar to AA
                     sequence:RefSeq:WP_010247020.1"
                     /note="Derived by automated computational analysis using
                     gene prediction method: Protein Homology."
                     /codon_start=1
                     /transl_table=11
                     /product="Biotin biosynthesis cytochrome P450"
                     /protein_id="PRJNA315891:A2U20_11685"
                     /translation="MFYTGLANFDSNSFVLPFTFNLDRINKPLSFGVGIHKCIGMGIS
                     LDFTKIFVEFILEKYKLKNVSIFKVDDGASAIGISSFTIEINKK"
                     /modified_by="Tracy.Nicholson"
                     /label="bioI"
     gene            3132..4199
                     /locus_tag="A2U20_11685"
                     /modified_by="Tracy.Nicholson"
                     /label="bioI"
     CDS             4196..5406
                     /locus_tag="A2U20_11690"
                     /inference="EXISTENCE: similar to AA
                     sequence:RefSeq:WP_005775289.1"
                     /note="frameshifted; Derived by automated computational
                     analysis using gene prediction method: Protein Homology."
                     /pseudo
                     /codon_start=1
                     /transl_table=11
                     /product="MFS transporter"
     gene            4196..5406
                     /locus_tag="A2U20_11690"
                     /pseudo
     CDS             5835..6056
                     /locus_tag="A2U20_11695"
                     /inference="COORDINATES: ab initio prediction:GeneMarkS+"
                     /note="Derived by automated computational analysis using
                     gene prediction method: GeneMarkS+."
                     /codon_start=1
                     /transl_table=11
                     /product="hypothetical protein"
                     /protein_id="PRJNA315891:A2U20_11695"
                     /translation="MEMEISLQHELTLEENLKNLRTLLDNHYIKKGLMYYNHHRTHQG
                     KMCCGCGRTPMETLLDGKRIWAEKYLSSN"
     gene            5835..6056
                     /locus_tag="A2U20_11695"
     CDS             complement(6116..6319)
                     /locus_tag="A2U20_11700"
                     /inference="COORDINATES: ab initio prediction:GeneMarkS+"
                     /note="Derived by automated computational analysis using
                     gene prediction method: GeneMarkS+."
                     /codon_start=1
                     /transl_table=11
                     /product="hypothetical protein"
                     /protein_id="PRJNA315891:A2U20_11700"
                     /translation="MEGKFGRSTEKHQDLEVSLKTAKKEKQIGARVDEDLFYEAQEFA
                     LKKRTTLKNVVEEALREYLEKHK"
     gene            complement(6116..6319)
                     /locus_tag="A2U20_11700"
     CDS             complement(6340..6963)
                     /locus_tag="A2U20_11705"
                     /inference="COORDINATES: ab initio prediction:GeneMarkS+"
                     /note="Derived by automated computational analysis using
                     gene prediction method: GeneMarkS+."
                     /codon_start=1
                     /transl_table=11
                     /product="plasmid DNA partition protein"
                     /protein_id="PRJNA315891:A2U20_11705"
                     /translation="MEIITIASAKGGVSKSLLAINLFDYLKRKGEDTKVLLVDTDKQK
                     SAFEFLEELKEEDISAVSTEADFDFVLTQAKKAGYNYVVVDTAPSITPLNAHIIKKSD
                     RVLIAAKPARFDIKSVYNIVDLVQQSNVNSCILFTQTVNNSTNTKKNLDELASIFKKE
                     KMKVLPYHLSHSMVYVNSINDLKTIFNTKHTKQKIELTEIYAALLAC"
                     /modified_by="Tracy.Nicholson"
                     /label="parA"
     gene            complement(6340..6963)
                     /locus_tag="A2U20_11705"
                     /modified_by="Tracy.Nicholson"
                     /label="parA"
     CDS             7161..7928
                     /locus_tag="A2U20_11710"
                     /inference="COORDINATES: ab initio prediction:GeneMarkS+"
                     /note="Derived by automated computational analysis using
                     gene prediction method: GeneMarkS+."
                     /codon_start=1
                     /transl_table=11
                     /product="recombinase_resolvase/integrase-like protein"
                     /protein_id="PRJNA315891:A2U20_11710"
                     /translation="MAYIGYARVSTQSQDLTEQIEALQKFGCTKIFTGKHSGKAKDNE
                     EQLGKMMDYVREGDVVVVTKFDRLGRSLNQCLNILEEFKKQDIGFIALDQNIDTTKKS
                     DPLSVAMIHLLGLFAELERSFIVERTQSGKQAKIAAGDLRAKGGRPVKINAGMKEKMA
                     ADFANGLSLSATARKYKISVASAKNVKKELKEKKDNLRRTFEIELEKFCNSKEEIDDV
                     LNNTQQHYDRCDKNTDGEYVYLLIDILENLHGNKIFL"
                     /modified_by="Tracy.Nicholson"
                     /label="rec"
     gene            7161..7928
                     /locus_tag="A2U20_11710"
                     /modified_by="Tracy.Nicholson"
                     /label="rec"
     CDS             8018..8488
                     /locus_tag="A2U20_11715"
                     /inference="COORDINATES: ab initio prediction:GeneMarkS+"
                     /note="Derived by automated computational analysis using
                     gene prediction method: GeneMarkS+."
                     /codon_start=1
                     /transl_table=11
                     /product="hypothetical protein"
                     /protein_id="PRJNA315891:A2U20_11715"
                     /translation="MIISDEEISGIGNVDEDHTIAIVGCFPFCKVGNFTYPEGDICLK
                     YGKQDNKNLHRGFGLLHLIKGAHTEDEIYKDVKTIDELVVVLKRTIKKHSKIFMEREG
                     NFIVISNGNAKVVLEYRDSETMYSVVTCHNISNTYNVAKHGDSVGKIKKDLTNV"
                     /modified_by="Tracy.Nicholson"
     gene            8018..8488
                     /locus_tag="A2U20_11715"
     CDS             complement(8739..9821)
                     /locus_tag="A2U20_11720"
                     /inference="COORDINATES: ab initio prediction:GeneMarkS+"
                     /note="Derived by automated computational analysis using
                     gene prediction method: GeneMarkS+."
                     /codon_start=1
                     /transl_table=11
                     /product="replication initiation pi protein, recB family
                     protein"
                     /protein_id="PRJNA315891:A2U20_11720"
                     /translation="MKKEKNNKKDNKNRYLVQQSNALIETTQKMSLVERRLMYHVLSR
                     INPKKPQQEYVLRVEDFAQDFPQMGSGTIYNQLKDAVVSLFKRSIQLLTERGTTKIFY
                     LLQEQEYKDGEGYLRMKFSDSTMPLIFDLKEKFTTMVLENFKFLDSVHSLKLYELLYQ
                     YKSQGWREITVEDLRFFFGCEDTYPDFKLFKQKVIEPAMKEISEKSDLLVQAEYLRTG
                     RFVTSVKFIFVEKTDRQIIDAECEFAEVKNLTKKQPLRPALKRHPNPRKFDLDDYKSA
                     EPTSRREYIKLKFAWAVENYKRITGYEKALKEYDSKMTLKAKDQELKSNYVKIMAECY
                     DEYLRYAFTWGGTGVLDEIKEDLTSK"
                     /modified_by="Tracy.Nicholson"
                     /label="pir"
     gene            complement(8739..9821)
                     /locus_tag="A2U20_11720"
                     /modified_by="Tracy.Nicholson"
                     /label="pir"
     CDS             complement(10416..10676)
                     /locus_tag="A2U20_11725"
                     /inference="COORDINATES: ab initio prediction:GeneMarkS+"
                     /note="Derived by automated computational analysis using
                     gene prediction method: GeneMarkS+."
                     /codon_start=1
                     /transl_table=11
                     /product="hypothetical protein"
                     /protein_id="PRJNA315891:A2U20_11725"
                     /translation="MISHKKQAVGNGQKITKSGRPALPQRPQVLKGSQAEFDWAKSCI
                     NLLEEWRHSLKKQGQNLAVSDLKLLKKYYKLINETVRVGNCT"
     gene            complement(10416..10676)
                     /locus_tag="A2U20_11725"
     CDS             complement(11155..11451)
                     /locus_tag="A2U20_11730"
                     /inference="COORDINATES: ab initio prediction:GeneMarkS+"
                     /note="Derived by automated computational analysis using
                     gene prediction method: GeneMarkS+."
                     /codon_start=1
                     /transl_table=11
                     /product="hypothetical protein"
                     /protein_id="PRJNA315891:A2U20_11730"
                     /translation="MTPKLVNFRNRIAQRDEYNPNGKDDLPTNQVNWSDCRQNWHFNV
                     SAVLKGSAQVAILKRRSFKRQNAMPKGTQLPVGTGVALATKGTWMTCQAQVKPT"
     gene            complement(11155..11451)
                     /locus_tag="A2U20_11730"
ORIGIN      
        1 ccactgccgt gaggtggatg caatcggcaa aaaagaaact taagcatagt ttttttactc
       61 tcaatttaat caaacactta cgctctgttt gatttgaata ctaacactta ccaaattctt
      121 cggaggttcg ctaatgcgtg atctcgtcta ttccgttaaa actatcctaa atcacaaccg
      181 agatgggagc tttggcacac aagccgaacg agaaaaggtc ttgaaaatgg ctatggaaga
      241 actttctcac tctcaattca aaattcacga ttgcacgcaa ctcaagggaa agcacatcag
      301 gtttttggtt gaaaactgga aaaatcaggc gctttcgact ggtacgctga aaaaccgaat
      361 gagtcatctt cgctggcttg ctgagaagat tggaaaccca cgcatcgtag agcgcgataa
      421 ttcgagctat ggcatcgata atcgaaaata cgtagataac cataccaaca aggctaaaac
      481 gctctcagaa agcgatttag aggctttaaa cgatgaattt attcgatact ctttgcgttt
      541 gcagcaagaa tttgggttgc gacgggaaga atcgatgaaa tttcagccta aatttgctga
      601 tcgggagact gaaattgtgt tgaaggattc ttggacgaaa gggggacgag cgagagctat
      661 tccgattaga acggaatccc aacgagaact cttaaatcaa attcacgcat tttgccgctt
      721 gaatcatacg aaatcgctta ttccgagaga aagaacctat taccagcagt taaaatccta
      781 tgagtattac acggcaagtg taggtttgca caaaaatcac ggtttacgcc acgaatacgc
      841 gcaacaacgc tatcgtgacc taacaggttg ggaatgccct aaatgcggtg gaaaacgcgc
      901 gagaatgctt tctgagagcg aaaaacaggt agatttaatg gctagattgc agattagtca
      961 ggagcttgga cataaccgag aagaaatcac tgctgtctat cttggaagat gaatattatt
     1021 ttaactaagt taattaagga gcaataattg atgggtgtat ttaggttgtt ttttattaaa
     1081 aattgtgaca aagatcacaa aataagttca tttttgttgt gtgataggtg tttttctagt
     1141 aaaactggtt tcggtaattt tagtattcta aaaccaccac taactaaaca agaggattct
     1201 atcatggaaa atgcaattga attgtttgta agtagaaaaa acgaagagca ttacgatttt
     1261 aacaatgttg cttggtaata tcaaattaaa aagggctttt aataagccct ttttttgtta
     1321 aattaaggag gagggatgga agatagagga tatcattatg ttatggatat cgttattaat
     1381 gatccttatt ttcttaagga tgaaaatggt ttaaaaacat tatttctaga tgttttaaat
     1441 aaaacaaggt tcaatataat tgattttata tcatataaat ttgtctctga tggggaaggg
     1501 gttacaggag ttttcctgtt aagcgaatct catctagcat atcacacata tcctgaaagt
     1561 aattatataa gtatagatat ttacacttgt gggggaaatt gtttggatgc cgttaaagag
     1621 atagagtcat gttttcattc tgctgaaagt atagttttac gttatataga gagaggaagt
     1681 gatattagta aactagatgt aatagagttg gttaacaatc gataaaagtg tatttatatt
     1741 gagaggtgaa aatatgaatc tgaaagataa tggcatattt aaatttgatt atcaatttcc
     1801 gctatataat tttttctttc ctaatcaaat aggaaatgtt tatcgtgatg gattggatgc
     1861 agtgatagcg aatagtaatc acaatataaa ttctagagca ttatattttc atattccatt
     1921 ttgcgaaaca atatgtactt tttgtccttt tactagagga gcatatagag ataataatga
     1981 tgtggatgaa tacgcaaacg ctcttataag agaaatagag ttaaaatcat cttttaatga
     2041 ttataaaaaa gttcctgtaa gagcaatttt ctttggtggg ggaactcctt ctcttttatc
     2101 ctctgagaat atggttaaaa taggtcaggc aataaagaaa cattttttat tatctccaga
     2161 ttgtgaattt tcattcgaaa tagaggttaa aagtttaact gctgagaaag tattagcaat
     2221 gaaagatatg ggtgttactc atcctagatt tggtcttcaa acttttgatc ctgagtggag
     2281 aaggttgttt aatttaactt ccacatacga acaaattaat tttgcagcag atatattaac
     2341 aaaaaatttt gaaacagttt tatttgatat aatttatgga atgaatggtc aagatgagga
     2401 agatataata agagatttag ataaatcaat atgtttaggg acatcaaaca ttgatattta
     2461 tcctatagat aatgttatga ctcaaccaaa attacataag gcaattcagg atagaggttt
     2521 tccgcttaca acagccacaa gaaaatttgc tatgaatatg ttaattgatt catatatgcg
     2581 cagcaaagga tttatgcctc ataatgggca tggatatgta agaaccaata atgtggatca
     2641 atctgtagta acagatgaat atagttttaa atatcatgaa catgtgtatg ggtattccga
     2701 tcatgattta catggttttg gggtaaatgc agtttcttct attcgtgagc atgttataac
     2761 caatacatca agtaggaaaa aatatattaa ttcaataaaa aatggaaaaa tcccatctat
     2821 gataagtaaa cattcaaaga ttcttgatga gatgaaacca ataatactaa gattacctta
     2881 ccatggaagt gtagaaaaaa gaaaaatcaa agaaacccct ttttatttac aagataaaat
     2941 atcggagttg attgagcaca aattagttta tgaggatgat aaaggatttt atttaactaa
     3001 aattggatgg tattggtata ctaatattat gttttggctt atgcctgaat cagataaaga
     3061 tatgatgaga ggctttatta ctaagcagtt aagtattcca ggtaaatata ttgcaaaaaa
     3121 ggaattggtt tatgtgtgat ataaatctaa aagaggtata taaagaacgc tatagataca
     3181 tatcatctaa agataatgaa tgcaatggat tttattatga taaaaataaa atgttatggg
     3241 tgttttacag ttattcatca tgcattgagt tattaaataa ttcagaatta tctaaaaata
     3301 gaatggatgt acctcttgat ttatttagtg ataaagagaa ggatatagta ataaatttta
     3361 ttgagttgat taatttatca ttaattttta gagatcataa aaaaggccct atagttaaaa
     3421 taattcatga caactataaa aacattgatg cttacagtat tattgctgat ttgttaagcg
     3481 agaaaaaggt aataaccgaa gtggaattaa caaacttgaa taatatactt gccggaagtg
     3541 ttgttgggtt gaataatgat gcttacttaa gcgaaagagc aattaatgtt gggatgttgt
     3601 ttgatggaag agttaatggt aaaaaacatt ttttatccat agctaaatca ttcttagaat
     3661 tatttgatta tttcaaaaag tcattcaatg actcagatga aaacatatca gatatggttg
     3721 tcacttatat tgcagctcac caaacaacaa tgcaattaat tgttgcaact ttatatacta
     3781 tacataactt taatttgact gttgataaaa gtaatattaa aaatattatt ttggaatcat
     3841 caagattata tagtccagta ttatctgttg gaagaatagt tacaaaagat atccattatt
     3901 gtagaaatat tataaaaaaa gggggtcgtg ctatttttta tacagggtta gctaattttg
     3961 attctaactc ttttgtcctt ccatttacat ttaatttgga tcgtataaac aaacctctat
     4021 catttggtgt tggaattcac aaatgtattg gtatgggaat atctcttgat tttacaaaga
     4081 tatttgtaga attcatactt gaaaagtata aattgaaaaa tgtatctata ttcaaggtag
     4141 atgatggggc ttcagccata ggaatttctt cttttactat tgagattaat aaaaaatgaa
     4201 tttattaaag attagatatt ttccaacatt aatatcatct ttattctttt caaagcttgg
     4261 ggattatgct tatgaagtta tatttgtatt tatagttctt gaggttacaa ataatgatta
     4321 tttgtatgca ggtgtggttt atttttttag atttattcca tttatatttt ttggccctat
     4381 aggtggatgg ctagctgaca atggatacat aaagaaaagt ttaatttata gcgaaattat
     4441 cagactcatt atatcaataa taatatatat cagttatata aacgaagcaa taaatatttc
     4501 tttgttaatt tcctcatctt ttcttaccac tgttggtagg agtatatttc aaccaagttt
     4561 tcaaacattt ataccacaaa ttattgaaaa taaaaaactc tctaaagcga acagtataac
     4621 gcaaattatt gaagaggtat cgtctatttt ggggccattg ctatgctcat tgattattct
     4681 tgtttctgat aaaggcatgg tgttaatttt caattcttta acatacttta tttcaataat
     4741 aatattgttg ggcttaaatg aagataagga taaaaaaata aaaataaaaa taaaaaaata
     4801 tatattttta gcgtttataa ggaaactttt ttaaatattg gcaacatgtt tagaacagaa
     4861 tatagtctat ttgtagctat cattggttct tcattgtgca tcttatttac aggatctgtt
     4921 attcgatttg ttataccggc tgtttctata tacatgaatg gggatgaagt atttactagt
     4981 tatatatttt ccttaatggc tacaggaaca atcataggtg gaattatata caacaaaaca
     5041 ataacaaaat caactccaaa taaattaatg ttctattggt ttatttatgg tgtgattatg
     5101 ttaattatgt ccttattatc aatgaaattt attttgatgc tttctcttat tcttgggata
     5161 tttggtgcat ttgttgacat aacactcatt acaacaatac aaactttgtc taaaaaagaa
     5221 aatataggga gaaattttgg gacattttca actctagcaa atacagccga agctctatct
     5281 gggataactt caggagttat tgctacgatt ggtataacat tttcatttac tattatgtca
     5341 tcattgatag ctctaatagg tctatatgga attaccctta cttcaaataa gaaaaatact
     5401 aattaaacaa aatagcttaa tagatcacaa tattttcaat gatgacaaga aagcccagcc
     5461 tttcggcttg gctgaataat gtgcctattc taccttacaa ttaagacata taggattttg
     5521 agtgtcgcat agccgccccc ccttgtgctt gcacagccga ccaagacaga gcaagccacg
     5581 agaaccgcaa cgatagctaa tgctttcatt gcaacttcct tttttgactt catacctcga
     5641 tttagaagta ttgaaagaag ccaagagagg cttactcatc gaggagagtt taacctctcc
     5701 tgacacccaa atttcatttt aacagaaaac cgtttgaaaa ggcggttttc ttgtttctaa
     5761 ctgttacgtt ttccatacgc tttctcaatc ttttcaaccg taaacatgaa aaaagaaaag
     5821 atgctcaata ttgcatggag atggaaattt cattgcaaca tgaattgact ttagaagaaa
     5881 acctcaaaaa tttaagaact cttttagata atcattatat taaaaaaggt ttaatgtatt
     5941 ataatcatca tcgaactcat caaggaaaaa tgtgctgcgg ctgcggcaga acaccgatgg
     6001 aaacattact tgatggaaaa cggatttggg cggaaaagta tttaagctca aattaatctg
     6061 acagacacta taattttaaa cgggaactgt cagattaggt ttgatcttct acagattatt
     6121 tgtgcttttc taaatattct cttagagctt cttcaacaac atttttaagt gttgtacgtt
     6181 tttttaaagc aaattcttgt gcttcataaa acaagtcttc atcaactctt gcaccaattt
     6241 gtttttcttt tttagctgtt tttaatgaaa cttccaaatc ttgatgcttt tctgtacttc
     6301 ttccaaattt tccttccata attttatttc ctttgagtgt tagcaagcta acaaagctgc
     6361 atagatttct gttagttcga ttttttgttt tgtgtgtttt gtgttaaata tagtttttaa
     6421 gtcattaatg ctatttacat aaaccatgct gtgagataaa tgatatggca acactttcat
     6481 tttttctttt ttgaagatag atgctaattc atcaagattt ttctttgtgt ttgttgagtt
     6541 attgactgtt tgtgtgaaaa gaatgcaact gttaacattg ctttgctgaa ctaaatcaac
     6601 aatgttgtaa acacttttaa tgtcaaatct ggctggtttt gcagcaatta aaacacgatc
     6661 tgattttttg ataatgtgag catttaaagg tgtgatgctc ggtgctgtat ctacaacaac
     6721 atagttatat ccagcttttt ttgcttgtgt taagacaaaa tcaaaatcag cttctgtgga
     6781 aactgctgaa atgtcttctt cctttaactc ttctaaaaac tcaaaagcag atttttgctt
     6841 atcagtatca acgagtaaaa cttttgtatc ttcacctttt cttttaaggt aatcaaacaa
     6901 gttgattgct aaaagacttt tcgacactcc gccttttgca cttgctatag tgataatttc
     6961 cattttttaa cctttgttat tttgataatt taataaattg ttatcttgat aacaatataa
     7021 cttttttcat tgttttttgt caactgtggt taaaaacttt atttcttttt tagctaggct
     7081 aaaaatgtga tttgataagt ttttataaag ttcttatatt gtagatagaa agttcaaagt
     7141 tattaaagga tagaaaaatt atggcataca taggctatgc aagagtttcg acacaatcac
     7201 aagatttgac cgaacaaatt gaagccttgc aaaaatttgg ttgtacaaaa attttcactg
     7261 gcaagcattc aggcaaagcc aaagataatg aagagcagtt agggaaaatg atggattatg
     7321 tgcgtgaagg tgacgttgta gttgtcacaa aatttgaccg gctaggcaga agcctaaatc
     7381 aatgcttaaa cattttggaa gagtttaaga agcaagacat aggttttata gcactcgatc
     7441 aaaatattga tacaacaaaa aaatcagacc cactttcagt tgctatgatt caccttcttg
     7501 gcttgtttgc tgaattagaa cgctctttca ttgttgagcg cacacaatca ggcaagcaag
     7561 caaaaattgc agcaggtgat ttgagggcca aaggtgggag accagtcaaa atcaatgctg
     7621 gaatgaaaga aaaaatggct gctgattttg ctaatgggct atctttgtca gcaacagcaa
     7681 gaaagtacaa gattagtgtt gcaagtgcta aaaatgtgaa aaaagaacta aaagaaaaga
     7741 aagataatct tagaagaact tttgaaattg agctggaaaa attttgcaac agcaaagaag
     7801 aaattgatga tgtgttaaac aacacacaac aacactatga tagatgtgat aaaaacacag
     7861 atggagagta tgtctatttg ttgattgata tactagaaaa cctacatggc aacaagatat
     7921 ttttataact ttataacaag ttatcttgat aacatttaat catttatgat aatgtgttaa
     7981 gatgcaacaa aaattgcatg ttaggaaaat agagagaatg attatttctg atgaggaaat
     8041 atccggaata ggtaatgttg acgaagatca cactatagct atcgttggat gttttccatt
     8101 ttgtaaagtg ggaaatttca cttaccctga aggtgatata tgtttgaagt atggtaagca
     8161 ggacaataag aatcttcaca gaggatttgg cttgttgcat ttaataaaag gcgctcacac
     8221 tgaagatgaa atctataaag atgtgaaaac tattgatgaa cttgttgtag tcttaaaaag
     8281 gacaataaag aaacatagta agattttcat ggagagggaa gggaatttta tcgttatttc
     8341 taatggaaat gctaaagttg tattggaata cagggatagt gaaactatgt attctgttgt
     8401 aacatgtcat aacattagta acacatataa cgttgcaaag catggtgatt cagtaggtaa
     8461 aatcaagaaa gacttgacaa atgtatgaca ttatcataat cttaaattgt ggttagagtt
     8521 gatgttgggt gaagagcagc aagtaagtag cctaaactaa gttcaacagt ttagctcaga
     8581 actgttagat agttctacta cgtggtgata atgctttagt gtttaaagtt ttttaaacac
     8641 ctttgggttc ctcaacggca ttacaacaac agctatctca caacaaacaa atttcaaaga
     8701 aaaagcacct taattggtgc ttttttgtta tgtaatattc actttgatgt taagtcttct
     8761 ttgatttcat caagaactcc tgttccaccc caagtaaaag catatcgtaa atactcatca
     8821 taacactctg ccatgatttt cacataattg gattttaact cctgatcttt agcttttaat
     8881 gtcattttgc tatcatattc tttcaatgct ttttcataac cagttattct tttatagttt
     8941 tcaacagccc aagcaaattt caacttgatg tattctcttc tagaagttgg ttcagcagat
     9001 ttataatcat ctaaatcaaa tttacgtgga ttagggtgtc gcttgagagc aggtcttaaa
     9061 ggttgttttt tagttaaatt cttaacttca gcaaactcac attcagcatc aataatttgc
     9121 ctgtctgttt tttcaacaaa aataaatttt accgatgtga caaatcttcc agttctgagg
     9181 tattcagctt gaacaagtaa atcagacttt tcagaaattt ctttcatggc aggctcaatc
     9241 actttttgct tgaacagttt aaaatcagga taggtatctt cacaaccaaa gaaaaatctc
     9301 aagtcttcaa ctgtaatttc tcgccatcct tgacttttgt attgatataa aagttcatac
     9361 aattttagcg aatgaactga atcaagaaat ttgaaatttt ccaataccat tgttgtgaat
     9421 ttttctttta ggtcaaaaat cagaggcatt gttgagtctg aaaacttcat tctcaaatac
     9481 ccttccccat ctttatattc ctgttcttgc aataaataaa atatctttgt tgttcccctt
     9541 tctgttaaaa gttgaatgct tcttttaaac aaagaaacaa cagcatcttt caactgattg
     9601 tagattgtgc cagaacccat ctgtggaaaa tcttgtgcaa agtcttcaac tcgtaaaaca
     9661 tattcttgct gaggtttttt agggtttatc cggcttaaca catgatacat taacctacgc
     9721 tcaaccagac tcattttctg cgttgtttca atcaaagcat tggattgttg tactaagtat
     9781 ctgtttttat tgtctttttt gttgtttttt tcttttttca taaaaaactc ttttttgaat
     9841 gtttctatta caaacatagc gtttttttat tttaaagtaa actttttaat tatcaaattt
     9901 tataccttaa aatgtaaaat ttgatactaa tttttatacc tgtagcccta aatttatagg
     9961 tttttacaaa aatacttaaa aatcaatgtg tatatattta tcaagtgtaa tttaacccta
    10021 aatttttata ccttaaatgt tcgggaagct tgattttact ggagaaaaac cttgaaaagc
    10081 ctttacaggg aagggatttg gatacttaac cctaaatttt tatacctgta accctaaatt
    10141 tttatacctg taaccctaaa tttttatacc tgtaacccta aatttttata cctgtaactt
    10201 tcgggaagct tgtgtcacaa ggctttgtaa ggtgctaaaa ataataaaaa tatataaaaa
    10261 taataaaaat agaaaaaaac agaatgattt tacgtgaggt gaaactgttt ttttagtctg
    10321 ttctccatag ccccccaaat ccttacaagt gaacaaaaat catacttaac ttgtaaggac
    10381 acaagaattt ctaagcaata aattgctaag aacttctaag tgcagttgcc aaccctaact
    10441 gtttcattga ttagcttgta gtattttttc agtaatttta ggtctgaaac cgctaaattc
    10501 tgcccttgtt ttttcaagga atgtcgccac tcttctagca aattgataca agattttgcc
    10561 caatcaaatt cggcttgcga accttttaga acttgtggac gctgtggcaa agctggacga
    10621 cctgattttg taattttttg cccatttccg accgcttgtt ttttatggct gatcacaaat
    10681 tttaaaacgt gaataacagt tgatattgtg tataaccgtc atttatatca cctttaattc
    10741 tcgtaagcat tgtgtagcaa ggctctcagg ggtcagaaag aaagatagat agggcaaaac
    10801 gttagttttg ctctatcgcc acgctctatt ttgtttattt tttgttcttt tttgagtaaa
    10861 tctgctgaaa ttttagcact tgttggcaag ttttcagtag attcagcaaa cgaagtgcgg
    10921 tagtggaaca gcaaaatcct gtcattcagc taaatttaat ttaggggaat gacaggattt
    10981 taatttccag taaataaaag ggatttttta cattttttag aatgaataag ataattgtgc
    11041 ttgcttttta cactggtttt aggtacattt tgagactcaa aacaccgtgc aaccctacgg
    11101 tttttctggg gaaagttgtc ttgaaaccgt gaaatggcaa cgccctagcc tgtactaggt
    11161 aggtttaact tgagcttggc aagtcatcca agtgcccttt gttgctaaag caacccctgt
    11221 gcccacaggt aattgggtgc cttttggcat agcgttctgc cgtttaaatg aacgtcgctt
    11281 gagtatggca acttgagcag agccttttaa gactgcggac acgttaaaat gccagttttg
    11341 acgacagtct gaccaattaa cttgattagt tggcaaatcg tccttcccat tgggattgta
    11401 ttcgtccctt tgggcgatac ggttcctaaa atttactaat ttaggagtca tcaatgaata
    11461 caacgtaact cagcttgcac ctgaataatc tgcacaagat atgatacgcc ctgtcttgtt
    11521 ttaaaaattg attgttcctt caaagctatg tgtttctggt tttactaagg ttccccataa
    11581 tgaacacgag aatct
//
